# Supplementary material for: A conserved interdomain microbial network underpins cadaver decomposition despite environmental variables
Source: Nat Microbiol. 2024 Feb 12;9(3):595–613. doi: 10.1038/s41564-023-01580-y (PMC10914610; doi:10.1038/s41564-023-01580-y)
Supplement: Supplementary file 3 — Supplementary Table 1. Sample metadata. Table includes data taken during intake and over the course of the study. Table 2. ANCOM-BC differential abundance analysis results of cadaver skin metabolite log-ratio change over decomposition stages. Initial day 0 samples were used as the reference level and the intercept. Results include log-ratio changes of day 0 metabolites to early, active and advanced decomposition stages, P values, Holm–Bonferroni-corrected P values (Q values), standard errors and W values. Table 3. ANCOM-BC differential abundance analysis results of cadaver-associated soil metabolite log-ratio change over decomposition stages. Initial day 0 samples were used as the reference level and the intercept. Results include log-ratio changes of day 0 metabolites to early, active and advanced decomposition stages, P values, Holm–Bonferroni-corrected P values (Q values), standard errors and W values. Table 4. List of samples used to generate shotgun metagenomic data. Table 5. Assembly statistics and GTDB taxonomic classification of genomic bins (metagenome-assembled genomes; MAGs) co-assembled from the metagenomic samples. Table includes completeness and contamination of each MAG. Table 6. TPM-normalized count abundance of MAGs within metagenomic samples. Table 7. Linear mixed-effects model statistics for testing response variable change of ATP per C-mol amino acids calculated from metagenomic data over ADD at each facility and a random intercept for each individual body to account for repeated measures to test whether the metabolism efficacy shifts within each facility. Formula: ‘ATPm ≈ ADD + (1|body ID)’. Table 8. Linear mixed-effects model statistics for testing response variable change of ATP per C-mol carbohydrates calculated from metagenomic data over ADD at each facility and a random intercept for each individual body to account for repeated measures to test whether the metabolism efficacy shifts within each facility. Formula: ‘ATPm ≈ ADD + (1|body ITabl [file 41564_2023_1580_MOESM3_ESM.xlsx]

## Sheet: TS1_metadata
sample_name	swab_barcode1	avg_percent_humidity	total_precipitation_in	total_precipitation_cm	weather_station	season	soil_max_temp_c	soil_mean_temp_c	soil_min_temp_c	swab_barcode2	temp_c_max	temp_c_min	temp_c_average	time_since_death_to_cooling	tot_mass	soil_add_0c	soil_add_4c	soil_add_5c	soil_add_6c	soil_temp_average	soil_temp_max	soil_temp_min	swab_barcode_used	weight	maggot_notes	maggots	megyesi_score	notes	placement_head_direction	qiita_study_id	sample_collection_date	sample_type	sample_type_soil_control	scavenging_activity	scavenging_notes	scientific_name	sex	host_scientific_name	host_subject_id	host_taxa_id	humidity_max	humidity_min	initial_body_condition	latitude	longitude	days_since_placement	description	donor_storage	donor_storage_days
soil.hip.UTK.DonorA.2017.Jan.06.day1	64568	77	0	0	McGhee Tyson Airport Station	WINTER				64569	5.14	0	2.57	unknown	179	0	0	0	0	3.6105	5.14	0	64568		n	n	3		South	11489	2017-01-06	soil	soil	n	N/A	soil metagenome	male	not_applicable	DonorA	not_applicable			Fair	35.941	-83.9398	0	soil.hip	cooled	3
soil.hip.UTK.DonorA.2017.Jan.08.day2	64550	64.2	0.01	0.0254	McGhee Tyson Airport Station	WINTER				64551	0.87	0	0.435	unknown	179	6.0785	2.0785	1.0785	0.0785	6.0785	0.87	5.744	64550		n	n	3		South	11489	2017-01-08	soil	soil	n	N/A	soil metagenome	male	not_applicable	DonorA	not_applicable			Fair	35.941	-83.9398	2	soil.hip	cooled	3
soil.hip.UTK.DonorA.2017.Jan.09.day3	64570	53.1	0	0	McGhee Tyson Airport Station	WINTER				64571	6.615	0	3.3075	unknown	179	11.6075	3.6075	1.6075	0.0785	5.529	6.615	5.314	64570		n	n	3		South	11489	2017-01-09	soil	soil	n	N/A	soil metagenome	male	not_applicable	DonorA	not_applicable			Fair	35.941	-83.9398	3	soil.hip	cooled	3
soil.hip.UTK.DonorA.2017.Jan.10.day4	64584	59.3	0	0	McGhee Tyson Airport Station	WINTER				64585	12.918	0	6.459	unknown	179	17.042	5.042	2.042	0.0785	5.4345	12.918	5.249	64584		n	n	3		South	11489	2017-01-10	soil	soil	n	N/A	soil metagenome	male	not_applicable	DonorA	not_applicable			Fair	35.941	-83.9398	4	soil.hip	cooled	3
soil.hip.UTK.DonorA.2017.Jan.11.day5	64604	83.8	0.33	0.8382	McGhee Tyson Airport Station	WINTER				64605	15.053	8.715	11.884	unknown	179	23.6405	7.6405	3.6405	0.677	6.5985	15.053	5.62	64604		n	n	3		South	11489	2017-01-11	soil	soil	n	N/A	soil metagenome	male	not_applicable	DonorA	not_applicable			Fair	35.941	-83.9398	5	soil.hip	cooled	3
soil.hip.UTK.DonorA.2017.Jan.12.day6	64586	66.1	0.02	0.0508	McGhee Tyson Airport Station	WINTER				64587	19.719	11.219	15.469	unknown	179	32.4805	12.4805	7.4805	3.517	8.84	19.719	7.577	64586		n	n	3		South	11489	2017-01-12	soil	soil	n	N/A	soil metagenome	male	not_applicable	DonorA	not_applicable			Fair	35.941	-83.9398	6	soil.hip	cooled	3
soil.hip.UTK.DonorA.2017.Jan.13.day7	64606	80.7	0	0	McGhee Tyson Airport Station	WINTER				64607	18.664	13.423	16.0435	unknown	179	43.2735	19.2735	13.2735	8.31	10.793	18.664	10.103	64606		n	n	3		South	11489	2017-01-13	soil	soil	y	L KNEE	soil metagenome	male	not_applicable	DonorA	not_applicable			Fair	35.941	-83.9398	7	soil.hip	cooled	3
soil.hip.UTK.DonorA.2017.Jan.14.day8	64620	88.5	0.02	0.0508	McGhee Tyson Airport Station	WINTER				64621	19.769	12.079	15.924	unknown	179	55.1595	27.1595	20.1595	14.196	11.886	19.769	11.483	64620		n	n	3		South	11489	2017-01-14	soil	soil	y	L KNEE	soil metagenome	male	not_applicable	DonorA	not_applicable			Fair	35.941	-83.9398	8	soil.hip	cooled	3
soil.hip.UTK.DonorA.2017.Jan.15.day9	64640	87.9	0.02	0.0508	McGhee Tyson Airport Station	WINTER				64641	17.79	12.374	15.082	unknown	179	67.7525	35.7525	27.7525	20.789	12.593	17.79	12.289	64640		n	n	3		South	11489	2017-01-15	soil	soil	y	L KNEE/L ARM	soil metagenome	male	not_applicable	DonorA	not_applicable			Fair	35.941	-83.9398	9	soil.hip	cooled	3
soil.hip.UTK.DonorA.2017.Jan.16.day10	64622	90.3	0	0	McGhee Tyson Airport Station	WINTER				64623	16.82	11.083	13.9515	unknown	179	80.6035	44.6035	35.6035	27.64	12.851	16.82	12.733	64622		n	n	3		South	11489	2017-01-16	soil	soil	y	L KNEE/ L/R ARM	soil metagenome	male	not_applicable	DonorA	not_applicable			Fair	35.941	-83.9398	10	soil.hip	cooled	3
soil.hip.UTK.DonorA.2017.Jan.17.day11	64642	79.8	0.02	0.0508	McGhee Tyson Airport Station	WINTER				64643	17.915	10.297	14.106	unknown	179	93.4965	53.4965	43.4965	34.533	12.893	17.915	12.685	64642		n	n	3		South	11489	2017-01-17	soil	soil	y	L KNEE/ L/R ARM	soil metagenome	male	not_applicable	DonorA	not_applicable			Fair	35.941	-83.9398	11	soil.hip	cooled	3
soil.hip.UTK.DonorA.2017.Jan.18.day12	64656	74.6	0.23	0.5842	McGhee Tyson Airport Station	WINTER				64657	17.915	7.942	12.9285	unknown	179	106.715	62.7145	51.7145	41.751	13.218	17.915	13.082	64656		n	n	3		South	11489	2017-01-18	soil	soil	y	L KNEE/ L/R ARM	soil metagenome	male	not_applicable	DonorA	not_applicable			Fair	35.941	-83.9398	12	soil.hip	cooled	3
soil.hip.UTK.DonorA.2017.Jan.19.day13	64676	73.4	0	0	McGhee Tyson Airport Station	WINTER				64677	14.801	5.604	10.2025	unknown	179	119.276	71.276	59.276	48.3125	12.5615	14.801	12.041	64676		n	n	4		South	11489	2017-01-19	soil	soil	y	L KNEE/ L/R ARM/ R ARMPIT	soil metagenome	male	not_applicable	DonorA	not_applicable			Fair	35.941	-83.9398	13	soil.hip	cooled	3
soil.hip.UTK.DonorA.2017.Jan.20.day14	64658	80.5	0.33	0.8382	McGhee Tyson Airport Station	WINTER				64659	19.9	10.108	15.004	unknown	179	131.758	79.758	66.758	54.7945	12.482	19.9	12.137	64658		n	n	4		South	11489	2017-01-20	soil	soil	y	L KNEE/ L/R ARM/ R ARMPIT	soil metagenome	male	not_applicable	DonorA	not_applicable			Fair	35.941	-83.9398	14	soil.hip	cooled	3
soil.hip.UTK.DonorA.2017.Jan.21.day15	64678	86.7	0	0	McGhee Tyson Airport Station	WINTER				64679	13.729	8.649	11.189	unknown	179	144.411	88.411	74.411	61.4475	12.653	13.729	12.438	64678		n	n	5		South	11489	2017-01-21	soil	soil	y	L KNEE/ L/R ARM/ R ARMPIT	soil metagenome	male	not_applicable	DonorA	not_applicable			Fair	35.941	-83.9398	15	soil.hip	cooled	3
soil.hip.UTK.DonorA.2017.Jan.22.day16	64692	84	0.16	0.4064	McGhee Tyson Airport Station	WINTER				64693	17.973	9.695	13.834	unknown	179	156.947	96.947	81.947	67.9835	12.536	17.973	12.25	64692		y	y	5		South	11489	2017-01-22	soil	soil	y	L KNEE/ L/R ARM/ R ARMPIT	soil metagenome	male	not_applicable	DonorA	not_applicable			Fair	35.941	-83.9398	16	soil.hip	cooled	3
soil.hip.UTK.DonorA.2017.Jan.23.day17	64712	87.5	0.87	2.2098	McGhee Tyson Airport Station	WINTER				64713	12.778	7.866	10.322	unknown	179	169.663	105.663	89.663	74.6995	12.716	12.778	12.603	64712		y	y	7		South	11489	2017-01-23	soil	soil	y	L KNEE/ L/R ARM/ L/R ARMPIT	soil metagenome	male	not_applicable	DonorA	not_applicable			Fair	35.941	-83.9398	17	soil.hip	cooled	3
soil.hip.UTK.DonorA.2017.Jan.24.day18	64694	76.3	0.08	0.2032	McGhee Tyson Airport Station	WINTER				64695	14.764	4.206	9.485	unknown	179	181.851	113.851	96.851	80.8875	12.188	14.764	11.773	64694		n	n	8		South	11489	2017-01-24	soil	soil	y	L KNEE/ L/R ARM/ L/R ARMPIT	soil metagenome	male	not_applicable	DonorA	not_applicable			Fair	35.941	-83.9398	18	soil.hip	cooled	3
soil.hip.UTK.DonorA.2017.Jan.25.day19	64714	83.1	0	0	McGhee Tyson Airport Station	WINTER				64715	19.625	1.713	10.669	unknown	179	193.041	121.041	103.041	86.0775	11.19	19.625	10.597	64714		n	n	8		South	11489	2017-01-25	soil	soil	y	L KNEE/ L/R ARM/ L/R ARMPIT	soil metagenome	male	not_applicable	DonorA	not_applicable			Fair	35.941	-83.9398	19	soil.hip	cooled	3
soil.hip.UTK.DonorA.2017.Jan.26.day20	64728	66.8	0.36	0.9144	McGhee Tyson Airport Station	WINTER				64729	14.089	3.948	9.0185	unknown	179	204.563	128.563	109.563	91.5995	11.522	14.089	11.202	64728		n	n	8		South	11489	2017-01-26	soil	soil	y	L KNEE/ L/R ARM/ L/R ARMPIT	soil metagenome	male	not_applicable	DonorA	not_applicable			Fair	35.941	-83.9398	20	soil.hip	cooled	3
soil.hip.UTK.DonorA.2017.Jan.27.day21	64748	61	0	0	McGhee Tyson Airport Station	WINTER				64749	4.322	1.046	2.684	unknown	179	214.85	134.85	114.85	95.886	10.2865	4.322	9.371	64748		n	n	9		South	11489	2017-01-27	soil	soil	y	L KNEE/ L/R ARM/ L/R ARMPIT	soil metagenome	male	not_applicable	DonorA	not_applicable			Fair	35.941	-83.9398	21	soil.hip	cooled	3
skin.face.UTK.DonorA.2017.Jan.06.day1	64560	77	0	0	McGhee Tyson Airport Station	WINTER				64561	5.14	0	2.57	unknown	179	0	0	0	0	3.6105	5.14	0	64560		n	n	3		South	11489	2017-01-06	skin	skin	n	N/A	skin metagenome	male	Homo_sapiens	DonorA	9606			Fair	35.941	-83.9398	0	skin.face	cooled	3
skin.face.UTK.DonorA.2017.Jan.08.day2	64542	64.2	0.01	0.0254	McGhee Tyson Airport Station	WINTER				64543	0.87	0	0.435	unknown	179	6.0785	2.0785	1.0785	0.0785	6.0785	0.87	5.744	64542		n	n	3		South	11489	2017-01-08	skin	skin	n	N/A	skin metagenome	male	Homo_sapiens	DonorA	9606			Fair	35.941	-83.9398	2	skin.face	cooled	3
skin.face.UTK.DonorA.2017.Jan.09.day3	64562	53.1	0	0	McGhee Tyson Airport Station	WINTER				64563	6.615	0	3.3075	unknown	179	11.6075	3.6075	1.6075	0.0785	5.529	6.615	5.314	64562		n	n	3		South	11489	2017-01-09	skin	skin	n	N/A	skin metagenome	male	Homo_sapiens	DonorA	9606			Fair	35.941	-83.9398	3	skin.face	cooled	3
skin.face.UTK.DonorA.2017.Jan.10.day4	64576	59.3	0	0	McGhee Tyson Airport Station	WINTER				64577	12.918	0	6.459	unknown	179	17.042	5.042	2.042	0.0785	5.4345	12.918	5.249	64576		n	n	3		South	11489	2017-01-10	skin	skin	n	N/A	skin metagenome	male	Homo_sapiens	DonorA	9606			Fair	35.941	-83.9398	4	skin.face	cooled	3
skin.face.UTK.DonorA.2017.Jan.11.day5	64596	83.8	0.33	0.8382	McGhee Tyson Airport Station	WINTER				64597	15.053	8.715	11.884	unknown	179	23.6405	7.6405	3.6405	0.677	6.5985	15.053	5.62	64596		n	n	3		South	11489	2017-01-11	skin	skin	n	N/A	skin metagenome	male	Homo_sapiens	DonorA	9606			Fair	35.941	-83.9398	5	skin.face	cooled	3
skin.face.UTK.DonorA.2017.Jan.12.day6	64578	66.1	0.02	0.0508	McGhee Tyson Airport Station	WINTER				64579	19.719	11.219	15.469	unknown	179	32.4805	12.4805	7.4805	3.517	8.84	19.719	7.577	64578		n	n	3		South	11489	2017-01-12	skin	skin	n	N/A	skin metagenome	male	Homo_sapiens	DonorA	9606			Fair	35.941	-83.9398	6	skin.face	cooled	3
skin.face.UTK.DonorA.2017.Jan.13.day7	64598	80.7	0	0	McGhee Tyson Airport Station	WINTER				64599	18.664	13.423	16.0435	unknown	179	43.2735	19.2735	13.2735	8.31	10.793	18.664	10.103	64598		n	n	3		South	11489	2017-01-13	skin	skin	y	L KNEE	skin metagenome	male	Homo_sapiens	DonorA	9606			Fair	35.941	-83.9398	7	skin.face	cooled	3
skin.face.UTK.DonorA.2017.Jan.14.day8	64612	88.5	0.02	0.0508	McGhee Tyson Airport Station	WINTER				64613	19.769	12.079	15.924	unknown	179	55.1595	27.1595	20.1595	14.196	11.886	19.769	11.483	64612		n	n	3		South	11489	2017-01-14	skin	skin	y	L KNEE	skin metagenome	male	Homo_sapiens	DonorA	9606			Fair	35.941	-83.9398	8	skin.face	cooled	3
skin.face.UTK.DonorA.2017.Jan.15.day9	64632	87.9	0.02	0.0508	McGhee Tyson Airport Station	WINTER				64633	17.79	12.374	15.082	unknown	179	67.7525	35.7525	27.7525	20.789	12.593	17.79	12.289	64632		n	n	3		South	11489	2017-01-15	skin	skin	y	L KNEE/L ARM	skin metagenome	male	Homo_sapiens	DonorA	9606			Fair	35.941	-83.9398	9	skin.face	cooled	3
skin.face.UTK.DonorA.2017.Jan.16.day10	64614	90.3	0	0	McGhee Tyson Airport Station	WINTER				64615	16.82	11.083	13.9515	unknown	179	80.6035	44.6035	35.6035	27.64	12.851	16.82	12.733	64614		n	n	3		South	11489	2017-01-16	skin	skin	y	L KNEE/ L/R ARM	skin metagenome	male	Homo_sapiens	DonorA	9606			Fair	35.941	-83.9398	10	skin.face	cooled	3
skin.face.UTK.DonorA.2017.Jan.17.day11	64634	79.8	0.02	0.0508	McGhee Tyson Airport Station	WINTER				64635	17.915	10.297	14.106	unknown	179	93.4965	53.4965	43.4965	34.533	12.893	17.915	12.685	64634		n	n	3		South	11489	2017-01-17	skin	skin	y	L KNEE/ L/R ARM	skin metagenome	male	Homo_sapiens	DonorA	9606			Fair	35.941	-83.9398	11	skin.face	cooled	3
skin.face.UTK.DonorA.2017.Jan.18.day12	64648	74.6	0.23	0.5842	McGhee Tyson Airport Station	WINTER				64649	17.915	7.942	12.9285	unknown	179	106.715	62.7145	51.7145	41.751	13.218	17.915	13.082	64648		n	n	3		South	11489	2017-01-18	skin	skin	y	L KNEE/ L/R ARM	skin metagenome	male	Homo_sapiens	DonorA	9606			Fair	35.941	-83.9398	12	skin.face	cooled	3
skin.face.UTK.DonorA.2017.Jan.19.day13	64668	73.4	0	0	McGhee Tyson Airport Station	WINTER				64669	14.801	5.604	10.2025	unknown	179	119.276	71.276	59.276	48.3125	12.5615	14.801	12.041	64668		n	n	4		South	11489	2017-01-19	skin	skin	y	L KNEE/ L/R ARM/ R ARMPIT	skin metagenome	male	Homo_sapiens	DonorA	9606			Fair	35.941	-83.9398	13	skin.face	cooled	3
skin.face.UTK.DonorA.2017.Jan.20.day14	64650	80.5	0.33	0.8382	McGhee Tyson Airport Station	WINTER				64651	19.9	10.108	15.004	unknown	179	131.758	79.758	66.758	54.7945	12.482	19.9	12.137	64650		n	n	4		South	11489	2017-01-20	skin	skin	y	L KNEE/ L/R ARM/ R ARMPIT	skin metagenome	male	Homo_sapiens	DonorA	9606			Fair	35.941	-83.9398	14	skin.face	cooled	3
skin.face.UTK.DonorA.2017.Jan.21.day15	64670	86.7	0	0	McGhee Tyson Airport Station	WINTER				64671	13.729	8.649	11.189	unknown	179	144.411	88.411	74.411	61.4475	12.653	13.729	12.438	64670		n	n	5		South	11489	2017-01-21	skin	skin	y	L KNEE/ L/R ARM/ R ARMPIT	skin metagenome	male	Homo_sapiens	DonorA	9606			Fair	35.941	-83.9398	15	skin.face	cooled	3
skin.face.UTK.DonorA.2017.Jan.22.day16	64684	84	0.16	0.4064	McGhee Tyson Airport Station	WINTER				64685	17.973	9.695	13.834	unknown	179	156.947	96.947	81.947	67.9835	12.536	17.973	12.25	64684		y	y	5		South	11489	2017-01-22	skin	skin	y	L KNEE/ L/R ARM/ R ARMPIT	skin metagenome	male	Homo_sapiens	DonorA	9606			Fair	35.941	-83.9398	16	skin.face	cooled	3
skin.face.UTK.DonorA.2017.Jan.23.day17	64704	87.5	0.87	2.2098	McGhee Tyson Airport Station	WINTER				64705	12.778	7.866	10.322	unknown	179	169.663	105.663	89.663	74.6995	12.716	12.778	12.603	64704		y	y	7		South	11489	2017-01-23	skin	skin	y	L KNEE/ L/R ARM/ L/R ARMPIT	skin metagenome	male	Homo_sapiens	DonorA	9606			Fair	35.941	-83.9398	17	skin.face	cooled	3
skin.face.UTK.DonorA.2017.Jan.24.day18	64686	76.3	0.08	0.2032	McGhee Tyson Airport Station	WINTER				64687	14.764	4.206	9.485	unknown	179	181.851	113.851	96.851	80.8875	12.188	14.764	11.773	64686		n	n	8		South	11489	2017-01-24	skin	skin	y	L KNEE/ L/R ARM/ L/R ARMPIT	skin metagenome	male	Homo_sapiens	DonorA	9606			Fair	35.941	-83.9398	18	skin.face	cooled	3
skin.face.UTK.DonorA.2017.Jan.25.day19	64706	83.1	0	0	McGhee Tyson Airport Station	WINTER				64707	19.625	1.713	10.669	unknown	179	193.041	121.041	103.041	86.0775	11.19	19.625	10.597	64706		n	n	8		South	11489	2017-01-25	skin	skin	y	L KNEE/ L/R ARM/ L/R ARMPIT	skin metagenome	male	Homo_sapiens	DonorA	9606			Fair	35.941	-83.9398	19	skin.face	cooled	3
skin.face.UTK.DonorA.2017.Jan.26.day20	64720	66.8	0.36	0.9144	McGhee Tyson Airport Station	WINTER				64721	14.089	3.948	9.0185	unknown	179	204.563	128.563	109.563	91.5995	11.522	14.089	11.202	64720		n	n	8		South	11489	2017-01-26	skin	skin	y	L KNEE/ L/R ARM/ L/R ARMPIT	skin metagenome	male	Homo_sapiens	DonorA	9606			Fair	35.941	-83.9398	20	skin.face	cooled	3
skin.face.UTK.DonorA.2017.Jan.27.day21	64740	61	0	0	McGhee Tyson Airport Station	WINTER				64741	4.322	1.046	2.684	unknown	179	214.85	134.85	114.85	95.886	10.2865	4.322	9.371	64740		n	n	9		South	11489	2017-01-27	skin	skin	y	L KNEE/ L/R ARM/ L/R ARMPIT	skin metagenome	male	Homo_sapiens	DonorA	9606			Fair	35.941	-83.9398	21	skin.face	cooled	3
skin.hip.UTK.DonorA.2017.Jan.06.day1	64564	77	0	0	McGhee Tyson Airport Station	WINTER				64565	5.14	0	2.57	unknown	179	0	0	0	0	3.6105	5.14	0	64564		n	n	3		South	11489	2017-01-06	skin	skin	n	N/A	skin metagenome	male	Homo_sapiens	DonorA	9606			Fair	35.941	-83.9398	0	skin.hip	cooled	3
skin.hip.UTK.DonorA.2017.Jan.08.day2	64546	64.2	0.01	0.0254	McGhee Tyson Airport Station	WINTER				64547	0.87	0	0.435	unknown	179	6.0785	2.0785	1.0785	0.0785	6.0785	0.87	5.744	64546		n	n	3		South	11489	2017-01-08	skin	skin	n	N/A	skin metagenome	male	Homo_sapiens	DonorA	9606			Fair	35.941	-83.9398	2	skin.hip	cooled	3
skin.hip.UTK.DonorA.2017.Jan.09.day3	64566	53.1	0	0	McGhee Tyson Airport Station	WINTER				64567	6.615	0	3.3075	unknown	179	11.6075	3.6075	1.6075	0.0785	5.529	6.615	5.314	64566		n	n	3		South	11489	2017-01-09	skin	skin	n	N/A	skin metagenome	male	Homo_sapiens	DonorA	9606			Fair	35.941	-83.9398	3	skin.hip	cooled	3
skin.hip.UTK.DonorA.2017.Jan.10.day4	64580	59.3	0	0	McGhee Tyson Airport Station	WINTER				64581	12.918	0	6.459	unknown	179	17.042	5.042	2.042	0.0785	5.4345	12.918	5.249	64580		n	n	3		South	11489	2017-01-10	skin	skin	n	N/A	skin metagenome	male	Homo_sapiens	DonorA	9606			Fair	35.941	-83.9398	4	skin.hip	cooled	3
skin.hip.UTK.DonorA.2017.Jan.11.day5	64600	83.8	0.33	0.8382	McGhee Tyson Airport Station	WINTER				64601	15.053	8.715	11.884	unknown	179	23.6405	7.6405	3.6405	0.677	6.5985	15.053	5.62	64600		n	n	3		South	11489	2017-01-11	skin	skin	n	N/A	skin metagenome	male	Homo_sapiens	DonorA	9606			Fair	35.941	-83.9398	5	skin.hip	cooled	3
skin.hip.UTK.DonorA.2017.Jan.12.day6	64582	66.1	0.02	0.0508	McGhee Tyson Airport Station	WINTER				64583	19.719	11.219	15.469	unknown	179	32.4805	12.4805	7.4805	3.517	8.84	19.719	7.577	64582		n	n	3		South	11489	2017-01-12	skin	skin	n	N/A	skin metagenome	male	Homo_sapiens	DonorA	9606			Fair	35.941	-83.9398	6	skin.hip	cooled	3
skin.hip.UTK.DonorA.2017.Jan.13.day7	64602	80.7	0	0	McGhee Tyson Airport Station	WINTER				64603	18.664	13.423	16.0435	unknown	179	43.2735	19.2735	13.2735	8.31	10.793	18.664	10.103	64602		n	n	3		South	11489	2017-01-13	skin	skin	y	L KNEE	skin metagenome	male	Homo_sapiens	DonorA	9606			Fair	35.941	-83.9398	7	skin.hip	cooled	3
skin.hip.UTK.DonorA.2017.Jan.14.day8	64616	88.5	0.02	0.0508	McGhee Tyson Airport Station	WINTER				64617	19.769	12.079	15.924	unknown	179	55.1595	27.1595	20.1595	14.196	11.886	19.769	11.483	64616		n	n	3		South	11489	2017-01-14	skin	skin	y	L KNEE	skin metagenome	male	Homo_sapiens	DonorA	9606			Fair	35.941	-83.9398	8	skin.hip	cooled	3
skin.hip.UTK.DonorA.2017.Jan.15.day9	64636	87.9	0.02	0.0508	McGhee Tyson Airport Station	WINTER				64637	17.79	12.374	15.082	unknown	179	67.7525	35.7525	27.7525	20.789	12.593	17.79	12.289	64636		n	n	3		South	11489	2017-01-15	skin	skin	y	L KNEE/L ARM	skin metagenome	male	Homo_sapiens	DonorA	9606			Fair	35.941	-83.9398	9	skin.hip	cooled	3
skin.hip.UTK.DonorA.2017.Jan.16.day10	64618	90.3	0	0	McGhee Tyson Airport Station	WINTER				64619	16.82	11.083	13.9515	unknown	179	80.6035	44.6035	35.6035	27.64	12.851	16.82	12.733	64618		n	n	3		South	11489	2017-01-16	skin	skin	y	L KNEE/ L/R ARM	skin metagenome	male	Homo_sapiens	DonorA	9606			Fair	35.941	-83.9398	10	skin.hip	cooled	3
skin.hip.UTK.DonorA.2017.Jan.17.day11	64638	79.8	0.02	0.0508	McGhee Tyson Airport Station	WINTER				64639	17.915	10.297	14.106	unknown	179	93.4965	53.4965	43.4965	34.533	12.893	17.915	12.685	64638		n	n	3		South	11489	2017-01-17	skin	skin	y	L KNEE/ L/R ARM	skin metagenome	male	Homo_sapiens	DonorA	9606			Fair	35.941	-83.9398	11	skin.hip	cooled	3
skin.hip.UTK.DonorA.2017.Jan.18.day12	64652	74.6	0.23	0.5842	McGhee Tyson Airport Station	WINTER				64653	17.915	7.942	12.9285	unknown	179	106.715	62.7145	51.7145	41.751	13.218	17.915	13.082	64652		n	n	3		South	11489	2017-01-18	skin	skin	y	L KNEE/ L/R ARM	skin metagenome	male	Homo_sapiens	DonorA	9606			Fair	35.941	-83.9398	12	skin.hip	cooled	3
skin.hip.UTK.DonorA.2017.Jan.19.day13	64672	73.4	0	0	McGhee Tyson Airport Station	WINTER				64673	14.801	5.604	10.2025	unknown	179	119.276	71.276	59.276	48.3125	12.5615	14.801	12.041	64672		n	n	4		South	11489	2017-01-19	skin	skin	y	L KNEE/ L/R ARM/ R ARMPIT	skin metagenome	male	Homo_sapiens	DonorA	9606			Fair	35.941	-83.9398	13	skin.hip	cooled	3
skin.hip.UTK.DonorA.2017.Jan.20.day14	64654	80.5	0.33	0.8382	McGhee Tyson Airport Station	WINTER				64655	19.9	10.108	15.004	unknown	179	131.758	79.758	66.758	54.7945	12.482	19.9	12.137	64654		n	n	4		South	11489	2017-01-20	skin	skin	y	L KNEE/ L/R ARM/ R ARMPIT	skin metagenome	male	Homo_sapiens	DonorA	9606			Fair	35.941	-83.9398	14	skin.hip	cooled	3
skin.hip.UTK.DonorA.2017.Jan.21.day15	64674	86.7	0	0	McGhee Tyson Airport Station	WINTER				64675	13.729	8.649	11.189	unknown	179	144.411	88.411	74.411	61.4475	12.653	13.729	12.438	64674		n	n	5		South	11489	2017-01-21	skin	skin	y	L KNEE/ L/R ARM/ R ARMPIT	skin metagenome	male	Homo_sapiens	DonorA	9606			Fair	35.941	-83.9398	15	skin.hip	cooled	3
skin.hip.UTK.DonorA.2017.Jan.22.day16	64688	84	0.16	0.4064	McGhee Tyson Airport Station	WINTER				64689	17.973	9.695	13.834	unknown	179	156.947	96.947	81.947	67.9835	12.536	17.973	12.25	64688		y	y	5		South	11489	2017-01-22	skin	skin	y	L KNEE/ L/R ARM/ R ARMPIT	skin metagenome	male	Homo_sapiens	DonorA	9606			Fair	35.941	-83.9398	16	skin.hip	cooled	3
skin.hip.UTK.DonorA.2017.Jan.23.day17	64708	87.5	0.87	2.2098	McGhee Tyson Airport Station	WINTER				64709	12.778	7.866	10.322	unknown	179	169.663	105.663	89.663	74.6995	12.716	12.778	12.603	64708		y	y	7		South	11489	2017-01-23	skin	skin	y	L KNEE/ L/R ARM/ L/R ARMPIT	skin metagenome	male	Homo_sapiens	DonorA	9606			Fair	35.941	-83.9398	17	skin.hip	cooled	3
skin.hip.UTK.DonorA.2017.Jan.24.day18	64690	76.3	0.08	0.2032	McGhee Tyson Airport Station	WINTER				64691	14.764	4.206	9.485	unknown	179	181.851	113.851	96.851	80.8875	12.188	14.764	11.773	64690		n	n	8		South	11489	2017-01-24	skin	skin	y	L KNEE/ L/R ARM/ L/R ARMPIT	skin metagenome	male	Homo_sapiens	DonorA	9606			Fair	35.941	-83.9398	18	skin.hip	cooled	3
skin.hip.UTK.DonorA.2017.Jan.25.day19	64710	83.1	0	0	McGhee Tyson Airport Station	WINTER				64711	19.625	1.713	10.669	unknown	179	193.041	121.041	103.041	86.0775	11.19	19.625	10.597	64710		n	n	8		South	11489	2017-01-25	skin	skin	y	L KNEE/ L/R ARM/ L/R ARMPIT	skin metagenome	male	Homo_sapiens	DonorA	9606			Fair	35.941	-83.9398	19	skin.hip	cooled	3
skin.hip.UTK.DonorA.2017.Jan.26.day20	64724	66.8	0.36	0.9144	McGhee Tyson Airport Station	WINTER				64725	14.089	3.948	9.0185	unknown	179	204.563	128.563	109.563	91.5995	11.522	14.089	11.202	64724		n	n	8		South	11489	2017-01-26	skin	skin	y	L KNEE/ L/R ARM/ L/R ARMPIT	skin metagenome	male	Homo_sapiens	DonorA	9606			Fair	35.941	-83.9398	20	skin.hip	cooled	3
skin.hip.UTK.DonorA.2017.Jan.27.day21	64744	61	0	0	McGhee Tyson Airport Station	WINTER				64745	4.322	1.046	2.684	unknown	179	214.85	134.85	114.85	95.886	10.2865	4.322	9.371	64744		n	n	9		South	11489	2017-01-27	skin	skin	y	L KNEE/ L/R ARM/ L/R ARMPIT	skin metagenome	male	Homo_sapiens	DonorA	9606			Fair	35.941	-83.9398	21	skin.hip	cooled	3
soil.ctrl.UTK.DonorA.2017.Jan.06.day1	64557	77	0	0	McGhee Tyson Airport Station	WINTER				not_applicable	5.14	0	2.57	unknown	179	0	0	0	0	3.6105	5.14	0	64557		n	n	3		South	11489	2017-01-06	soil	soil_control	n	N/A	soil metagenome	male	not_applicable	DonorA	not_applicable			Fair	35.941	-83.9398	0	soil.ctrl	cooled	3
soil.ctrl.UTK.DonorA.2017.Jan.08.day2	64558	64.2	0.01	0.0254	McGhee Tyson Airport Station	WINTER				not_applicable	0.87	0	0.435	unknown	179	6.0785	2.0785	1.0785	0.0785	6.0785	0.87	5.744	64558		n	n	3		South	11489	2017-01-08	soil	soil_control	n	N/A	soil metagenome	male	not_applicable	DonorA	not_applicable			Fair	35.941	-83.9398	2	soil.ctrl	cooled	3
soil.ctrl.UTK.DonorA.2017.Jan.09.day3	64559	53.1	0	0	McGhee Tyson Airport Station	WINTER				not_applicable	6.615	0	3.3075	unknown	179	11.6075	3.6075	1.6075	0.0785	5.529	6.615	5.314	64559		n	n	3		South	11489	2017-01-09	soil	soil_control	n	N/A	soil metagenome	male	not_applicable	DonorA	not_applicable			Fair	35.941	-83.9398	3	soil.ctrl	cooled	3
soil.ctrl.UTK.DonorA.2017.Jan.10.day4	64592	59.3	0	0	McGhee Tyson Airport Station	WINTER				not_applicable	12.918	0	6.459	unknown	179	17.042	5.042	2.042	0.0785	5.4345	12.918	5.249	64592		n	n	3		South	11489	2017-01-10	soil	soil_control	n	N/A	soil metagenome	male	not_applicable	DonorA	not_applicable			Fair	35.941	-83.9398	4	soil.ctrl	cooled	3
soil.ctrl.UTK.DonorA.2017.Jan.11.day5	64593	83.8	0.33	0.8382	McGhee Tyson Airport Station	WINTER				not_applicable	15.053	8.715	11.884	unknown	179	23.6405	7.6405	3.6405	0.677	6.5985	15.053	5.62	64593		n	n	3		South	11489	2017-01-11	soil	soil_control	n	N/A	soil metagenome	male	not_applicable	DonorA	not_applicable			Fair	35.941	-83.9398	5	soil.ctrl	cooled	3
soil.ctrl.UTK.DonorA.2017.Jan.12.day6	64594	66.1	0.02	0.0508	McGhee Tyson Airport Station	WINTER				not_applicable	19.719	11.219	15.469	unknown	179	32.4805	12.4805	7.4805	3.517	8.84	19.719	7.577	64594		n	n	3		South	11489	2017-01-12	soil	soil_control	n	N/A	soil metagenome	male	not_applicable	DonorA	not_applicable			Fair	35.941	-83.9398	6	soil.ctrl	cooled	3
soil.ctrl.UTK.DonorA.2017.Jan.13.day7	64595	80.7	0	0	McGhee Tyson Airport Station	WINTER				not_applicable	18.664	13.423	16.0435	unknown	179	43.2735	19.2735	13.2735	8.31	10.793	18.664	10.103	64595		n	n	3		South	11489	2017-01-13	soil	soil_control	y	L KNEE	soil metagenome	male	not_applicable	DonorA	not_applicable			Fair	35.941	-83.9398	7	soil.ctrl	cooled	3
soil.ctrl.UTK.DonorA.2017.Jan.14.day8	64628	88.5	0.02	0.0508	McGhee Tyson Airport Station	WINTER				not_applicable	19.769	12.079	15.924	unknown	179	55.1595	27.1595	20.1595	14.196	11.886	19.769	11.483	64628		n	n	3		South	11489	2017-01-14	soil	soil_control	y	L KNEE	soil metagenome	male	not_applicable	DonorA	not_applicable			Fair	35.941	-83.9398	8	soil.ctrl	cooled	3
soil.ctrl.UTK.DonorA.2017.Jan.15.day9	64629	87.9	0.02	0.0508	McGhee Tyson Airport Station	WINTER				not_applicable	17.79	12.374	15.082	unknown	179	67.7525	35.7525	27.7525	20.789	12.593	17.79	12.289	64629		n	n	3		South	11489	2017-01-15	soil	soil_control	y	L KNEE/L ARM	soil metagenome	male	not_applicable	DonorA	not_applicable			Fair	35.941	-83.9398	9	soil.ctrl	cooled	3
soil.ctrl.UTK.DonorA.2017.Jan.16.day10	64630	90.3	0	0	McGhee Tyson Airport Station	WINTER				not_applicable	16.82	11.083	13.9515	unknown	179	80.6035	44.6035	35.6035	27.64	12.851	16.82	12.733	64630		n	n	3		South	11489	2017-01-16	soil	soil_control	y	L KNEE/ L/R ARM	soil metagenome	male	not_applicable	DonorA	not_applicable			Fair	35.941	-83.9398	10	soil.ctrl	cooled	3
soil.ctrl.UTK.DonorA.2017.Jan.17.day11	64631	79.8	0.02	0.0508	McGhee Tyson Airport Station	WINTER				not_applicable	17.915	10.297	14.106	unknown	179	93.4965	53.4965	43.4965	34.533	12.893	17.915	12.685	64631		n	n	3		South	11489	2017-01-17	soil	soil_control	y	L KNEE/ L/R ARM	soil metagenome	male	not_applicable	DonorA	not_applicable			Fair	35.941	-83.9398	11	soil.ctrl	cooled	3
soil.ctrl.UTK.DonorA.2017.Jan.18.day12	64664	74.6	0.23	0.5842	McGhee Tyson Airport Station	WINTER				not_applicable	17.915	7.942	12.9285	unknown	179	106.715	62.7145	51.7145	41.751	13.218	17.915	13.082	64664		n	n	3		South	11489	2017-01-18	soil	soil_control	y	L KNEE/ L/R ARM	soil metagenome	male	not_applicable	DonorA	not_applicable			Fair	35.941	-83.9398	12	soil.ctrl	cooled	3
soil.ctrl.UTK.DonorA.2017.Jan.19.day13	64665	73.4	0	0	McGhee Tyson Airport Station	WINTER				not_applicable	14.801	5.604	10.2025	unknown	179	119.276	71.276	59.276	48.3125	12.5615	14.801	12.041	64665		n	n	4		South	11489	2017-01-19	soil	soil_control	y	L KNEE/ L/R ARM/ R ARMPIT	soil metagenome	male	not_applicable	DonorA	not_applicable			Fair	35.941	-83.9398	13	soil.ctrl	cooled	3
soil.ctrl.UTK.DonorA.2017.Jan.20.day14	64666	80.5	0.33	0.8382	McGhee Tyson Airport Station	WINTER				not_applicable	19.9	10.108	15.004	unknown	179	131.758	79.758	66.758	54.7945	12.482	19.9	12.137	64666		n	n	4		South	11489	2017-01-20	soil	soil_control	y	L KNEE/ L/R ARM/ R ARMPIT	soil metagenome	male	not_applicable	DonorA	not_applicable			Fair	35.941	-83.9398	14	soil.ctrl	cooled	3
soil.ctrl.UTK.DonorA.2017.Jan.21.day15	64667	86.7	0	0	McGhee Tyson Airport Station	WINTER				not_applicable	13.729	8.649	11.189	unknown	179	144.411	88.411	74.411	61.4475	12.653	13.729	12.438	64667		n	n	5		South	11489	2017-01-21	soil	soil_control	y	L KNEE/ L/R ARM/ R ARMPIT	soil metagenome	male	not_applicable	DonorA	not_applicable			Fair	35.941	-83.9398	15	soil.ctrl	cooled	3
soil.ctrl.UTK.DonorA.2017.Jan.22.day16	64700	84	0.16	0.4064	McGhee Tyson Airport Station	WINTER				not_applicable	17.973	9.695	13.834	unknown	179	156.947	96.947	81.947	67.9835	12.536	17.973	12.25	64700		y	y	5		South	11489	2017-01-22	soil	soil_control	y	L KNEE/ L/R ARM/ R ARMPIT	soil metagenome	male	not_applicable	DonorA	not_applicable			Fair	35.941	-83.9398	16	soil.ctrl	cooled	3
soil.ctrl.UTK.DonorA.2017.Jan.23.day17	64701	87.5	0.87	2.2098	McGhee Tyson Airport Station	WINTER				not_applicable	12.778	7.866	10.322	unknown	179	169.663	105.663	89.663	74.6995	12.716	12.778	12.603	64701		y	y	7		South	11489	2017-01-23	soil	soil_control	y	L KNEE/ L/R ARM/ L/R ARMPIT	soil metagenome	male	not_applicable	DonorA	not_applicable			Fair	35.941	-83.9398	17	soil.ctrl	cooled	3
soil.ctrl.UTK.DonorA.2017.Jan.24.day18	64702	76.3	0.08	0.2032	McGhee Tyson Airport Station	WINTER				not_applicable	14.764	4.206	9.485	unknown	179	181.851	113.851	96.851	80.8875	12.188	14.764	11.773	64702		n	n	8		South	11489	2017-01-24	soil	soil_control	y	L KNEE/ L/R ARM/ L/R ARMPIT	soil metagenome	male	not_applicable	DonorA	not_applicable			Fair	35.941	-83.9398	18	soil.ctrl	cooled	3
soil.ctrl.UTK.DonorA.2017.Jan.25.day19	64703	83.1	0	0	McGhee Tyson Airport Station	WINTER				not_applicable	19.625	1.713	10.669	unknown	179	193.041	121.041	103.041	86.0775	11.19	19.625	10.597	64703		n	n	8		South	11489	2017-01-25	soil	soil_control	y	L KNEE/ L/R ARM/ L/R ARMPIT	soil metagenome	male	not_applicable	DonorA	not_applicable			Fair	35.941	-83.9398	19	soil.ctrl	cooled	3
soil.ctrl.UTK.DonorA.2017.Jan.26.day20	64736	66.8	0.36	0.9144	McGhee Tyson Airport Station	WINTER				not_applicable	14.089	3.948	9.0185	unknown	179	204.563	128.563	109.563	91.5995	11.522	14.089	11.202	64736		n	n	8		South	11489	2017-01-26	soil	soil_control	y	L KNEE/ L/R ARM/ L/R ARMPIT	soil metagenome	male	not_applicable	DonorA	not_applicable			Fair	35.941	-83.9398	20	soil.ctrl	cooled	3
soil.ctrl.UTK.DonorA.2017.Jan.27.day21	64737	61	0	0	McGhee Tyson Airport Station	WINTER				not_applicable	4.322	1.046	2.684	unknown	179	214.85	134.85	114.85	95.886	10.2865	4.322	9.371	64737		n	n	9		South	11489	2017-01-27	soil	soil_control	y	L KNEE/ L/R ARM/ L/R ARMPIT	soil metagenome	male	not_applicable	DonorA	not_applicable			Fair	35.941	-83.9398	21	soil.ctrl	cooled	3
soil.face.UTK.DonorA.2017.Jan.06.day1	64572	77	0	0	McGhee Tyson Airport Station	WINTER				64573	5.14	0	2.57	unknown	179	0	0	0	0	3.6105	5.14	0	64572		n	n	3		South	11489	2017-01-06	soil	soil	n	N/A	soil metagenome	male	not_applicable	DonorA	not_applicable			Fair	35.941	-83.9398	0	soil.face	cooled	3
soil.face.UTK.DonorA.2017.Jan.08.day2	64554	64.2	0.01	0.0254	McGhee Tyson Airport Station	WINTER				64555	0.87	0	0.435	unknown	179	6.0785	2.0785	1.0785	0.0785	6.0785	0.87	5.744	64554		n	n	3		South	11489	2017-01-08	soil	soil	n	N/A	soil metagenome	male	not_applicable	DonorA	not_applicable			Fair	35.941	-83.9398	2	soil.face	cooled	3
soil.face.UTK.DonorA.2017.Jan.09.day3	64574	53.1	0	0	McGhee Tyson Airport Station	WINTER				64575	6.615	0	3.3075	unknown	179	11.6075	3.6075	1.6075	0.0785	5.529	6.615	5.314	64574		n	n	3		South	11489	2017-01-09	soil	soil	n	N/A	soil metagenome	male	not_applicable	DonorA	not_applicable			Fair	35.941	-83.9398	3	soil.face	cooled	3
soil.face.UTK.DonorA.2017.Jan.10.day4	64588	59.3	0	0	McGhee Tyson Airport Station	WINTER				64589	12.918	0	6.459	unknown	179	17.042	5.042	2.042	0.0785	5.4345	12.918	5.249	64588		n	n	3		South	11489	2017-01-10	soil	soil	n	N/A	soil metagenome	male	not_applicable	DonorA	not_applicable			Fair	35.941	-83.9398	4	soil.face	cooled	3
soil.face.UTK.DonorA.2017.Jan.11.day5	64608	83.8	0.33	0.8382	McGhee Tyson Airport Station	WINTER				64609	15.053	8.715	11.884	unknown	179	23.6405	7.6405	3.6405	0.677	6.5985	15.053	5.62	64608		n	n	3		South	11489	2017-01-11	soil	soil	n	N/A	soil metagenome	male	not_applicable	DonorA	not_applicable			Fair	35.941	-83.9398	5	soil.face	cooled	3
soil.face.UTK.DonorA.2017.Jan.12.day6	64590	66.1	0.02	0.0508	McGhee Tyson Airport Station	WINTER				64591	19.719	11.219	15.469	unknown	179	32.4805	12.4805	7.4805	3.517	8.84	19.719	7.577	64590		n	n	3		South	11489	2017-01-12	soil	soil	n	N/A	soil metagenome	male	not_applicable	DonorA	not_applicable			Fair	35.941	-83.9398	6	soil.face	cooled	3
soil.face.UTK.DonorA.2017.Jan.13.day7	64610	80.7	0	0	McGhee Tyson Airport Station	WINTER				64611	18.664	13.423	16.0435	unknown	179	43.2735	19.2735	13.2735	8.31	10.793	18.664	10.103	64610		n	n	3		South	11489	2017-01-13	soil	soil	y	L KNEE	soil metagenome	male	not_applicable	DonorA	not_applicable			Fair	35.941	-83.9398	7	soil.face	cooled	3
soil.face.UTK.DonorA.2017.Jan.14.day8	64624	88.5	0.02	0.0508	McGhee Tyson Airport Station	WINTER				64625	19.769	12.079	15.924	unknown	179	55.1595	27.1595	20.1595	14.196	11.886	19.769	11.483	64624		n	n	3		South	11489	2017-01-14	soil	soil	y	L KNEE	soil metagenome	male	not_applicable	DonorA	not_applicable			Fair	35.941	-83.9398	8	soil.face	cooled	3
soil.face.UTK.DonorA.2017.Jan.15.day9	64644	87.9	0.02	0.0508	McGhee Tyson Airport Station	WINTER				64645	17.79	12.374	15.082	unknown	179	67.7525	35.7525	27.7525	20.789	12.593	17.79	12.289	64644		n	n	3		South	11489	2017-01-15	soil	soil	y	L KNEE/L ARM	soil metagenome	male	not_applicable	DonorA	not_applicable			Fair	35.941	-83.9398	9	soil.face	cooled	3
soil.face.UTK.DonorA.2017.Jan.16.day10	64626	90.3	0	0	McGhee Tyson Airport Station	WINTER				64627	16.82	11.083	13.9515	unknown	179	80.6035	44.6035	35.6035	27.64	12.851	16.82	12.733	64626		n	n	3		South	11489	2017-01-16	soil	soil	y	L KNEE/ L/R ARM	soil metagenome	male	not_applicable	DonorA	not_applicable			Fair	35.941	-83.9398	10	soil.face	cooled	3
soil.face.UTK.DonorA.2017.Jan.17.day11	64646	79.8	0.02	0.0508	McGhee Tyson Airport Station	WINTER				64647	17.915	10.297	14.106	unknown	179	93.4965	53.4965	43.4965	34.533	12.893	17.915	12.685	64646		n	n	3		South	11489	2017-01-17	soil	soil	y	L KNEE/ L/R ARM	soil metagenome	male	not_applicable	DonorA	not_applicable			Fair	35.941	-83.9398	11	soil.face	cooled	3
soil.face.UTK.DonorA.2017.Jan.18.day12	64660	74.6	0.23	0.5842	McGhee Tyson Airport Station	WINTER				64661	17.915	7.942	12.9285	unknown	179	106.715	62.7145	51.7145	41.751	13.218	17.915	13.082	64660		n	n	3		South	11489	2017-01-18	soil	soil	y	L KNEE/ L/R ARM	soil metagenome	male	not_applicable	DonorA	not_applicable			Fair	35.941	-83.9398	12	soil.face	cooled	3
soil.face.UTK.DonorA.2017.Jan.19.day13	64680	73.4	0	0	McGhee Tyson Airport Station	WINTER				64681	14.801	5.604	10.2025	unknown	179	119.276	71.276	59.276	48.3125	12.5615	14.801	12.041	64680		n	n	4		South	11489	2017-01-19	soil	soil	y	L KNEE/ L/R ARM/ R ARMPIT	soil metagenome	male	not_applicable	DonorA	not_applicable			Fair	35.941	-83.9398	13	soil.face	cooled	3
soil.face.UTK.DonorA.2017.Jan.20.day14	64662	80.5	0.33	0.8382	McGhee Tyson Airport Station	WINTER				64663	19.9	10.108	15.004	unknown	179	131.758	79.758	66.758	54.7945	12.482	19.9	12.137	64662		n	n	4		South	11489	2017-01-20	soil	soil	y	L KNEE/ L/R ARM/ R ARMPIT	soil metagenome	male	not_applicable	DonorA	not_applicable			Fair	35.941	-83.9398	14	soil.face	cooled	3
soil.face.UTK.DonorA.2017.Jan.21.day15	64682	86.7	0	0	McGhee Tyson Airport Station	WINTER				64683	13.729	8.649	11.189	unknown	179	144.411	88.411	74.411	61.4475	12.653	13.729	12.438	64682		n	n	5		South	11489	2017-01-21	soil	soil	y	L KNEE/ L/R ARM/ R ARMPIT	soil metagenome	male	not_applicable	DonorA	not_applicable			Fair	35.941	-83.9398	15	soil.face	cooled	3
soil.face.UTK.DonorA.2017.Jan.22.day16	64696	84	0.16	0.4064	McGhee Tyson Airport Station	WINTER				64697	17.973	9.695	13.834	unknown	179	156.947	96.947	81.947	67.9835	12.536	17.973	12.25	64696		y	y	5		South	11489	2017-01-22	soil	soil	y	L KNEE/ L/R ARM/ R ARMPIT	soil metagenome	male	not_applicable	DonorA	not_applicable			Fair	35.941	-83.9398	16	soil.face	cooled	3
soil.face.UTK.DonorA.2017.Jan.23.day17	64716	87.5	0.87	2.2098	McGhee Tyson Airport Station	WINTER				64717	12.778	7.866	10.322	unknown	179	169.663	105.663	89.663	74.6995	12.716	12.778	12.603	64716		y	y	7		South	11489	2017-01-23	soil	soil	y	L KNEE/ L/R ARM/ L/R ARMPIT	soil metagenome	male	not_applicable	DonorA	not_applicable			Fair	35.941	-83.9398	17	soil.face	cooled	3
soil.face.UTK.DonorA.2017.Jan.24.day18	64698	76.3	0.08	0.2032	McGhee Tyson Airport Station	WINTER				64699	14.764	4.206	9.485	unknown	179	181.851	113.851	96.851	80.8875	12.188	14.764	11.773	64698		n	n	8		South	11489	2017-01-24	soil	soil	y	L KNEE/ L/R ARM/ L/R ARMPIT	soil metagenome	male	not_applicable	DonorA	not_applicable			Fair	35.941	-83.9398	18	soil.face	cooled	3
soil.face.UTK.DonorA.2017.Jan.25.day19	64718	83.1	0	0	McGhee Tyson Airport Station	WINTER				64719	19.625	1.713	10.669	unknown	179	193.041	121.041	103.041	86.0775	11.19	19.625	10.597	64718		n	n	8		South	11489	2017-01-25	soil	soil	y	L KNEE/ L/R ARM/ L/R ARMPIT	soil metagenome	male	not_applicable	DonorA	not_applicable			Fair	35.941	-83.9398	19	soil.face	cooled	3
soil.face.UTK.DonorA.2017.Jan.26.day20	64732	66.8	0.36	0.9144	McGhee Tyson Airport Station	WINTER				64733	14.089	3.948	9.0185	unknown	179	204.563	128.563	109.563	91.5995	11.522	14.089	11.202	64732		n	n	8		South	11489	2017-01-26	soil	soil	y	L KNEE/ L/R ARM/ L/R ARMPIT	soil metagenome	male	not_applicable	DonorA	not_applicable			Fair	35.941	-83.9398	20	soil.face	cooled	3
soil.face.UTK.DonorA.2017.Jan.27.day21	64752	61	0	0	McGhee Tyson Airport Station	WINTER				64753	4.322	1.046	2.684	unknown	179	214.85	134.85	114.85	95.886	10.2865	4.322	9.371	64752		n	n	9		South	11489	2017-01-27	soil	soil	y	L KNEE/ L/R ARM/ L/R ARMPIT	soil metagenome	male	not_applicable	DonorA	not_applicable			Fair	35.941	-83.9398	21	soil.face	cooled	3
soil.hip.UTK.DonorB.2017.Jan.06.day1	64368	77	0	0	McGhee Tyson Airport Station	WINTER				64369	3.735	0	1.8675	unknown	169	0	0	0	0	3.201	7.992	-1.59	64368		n	n	3		South	11489	2017-01-06	soil	soil	n	N/A	soil metagenome	male	not_applicable	DonorB	not_applicable			Fair	35.941	-83.9398	0	soil.hip	cooled	3
soil.hip.UTK.DonorB.2017.Jan.08.day2	64388	64.2	0.01	0.0254	McGhee Tyson Airport Station	WINTER				64389	8.121	0	4.0605	unknown	169	6.727	2.727	0	0	6.727	7.087	6.367	64388		n	n	3		South	11489	2017-01-08	soil	soil	n	N/A	soil metagenome	male	not_applicable	DonorB	not_applicable			Fair	35.941	-83.9398	2	soil.hip	cooled	3
soil.hip.UTK.DonorB.2017.Jan.09.day3	64370	53.1	0	0	McGhee Tyson Airport Station	WINTER				64371	10.174	0	5.087	unknown	169	12.892	4.892	0.087	0	6.165	6.367	5.963	64370		n	n	3		South	11489	2017-01-09	soil	soil	n	N/A	soil metagenome	male	not_applicable	DonorB	not_applicable			Fair	35.941	-83.9398	3	soil.hip	cooled	3
soil.hip.UTK.DonorB.2017.Jan.10.day4	64390	59.3	0	0	McGhee Tyson Airport Station	WINTER				64391	12.855	0	6.4275	unknown	169	19.02	7.02	1.5145	0.4275	6.128	6.349	5.907	64390		n	n	3		South	11489	2017-01-10	soil	soil	y	GROIN	soil metagenome	male	not_applicable	DonorB	not_applicable			Fair	35.941	-83.9398	4	soil.hip	cooled	3
soil.hip.UTK.DonorB.2017.Jan.11.day5	64404	83.8	0.33	0.8382	McGhee Tyson Airport Station	WINTER				64405	15.159	8.668	11.9135	unknown	169	26.473	10.473	8.428	6.341	7.453	8.557	6.349	64404		n	n	3		South	11489	2017-01-11	soil	soil	y	GROIN	soil metagenome	male	not_applicable	DonorB	not_applicable			Fair	35.941	-83.9398	5	soil.hip	cooled	3
soil.hip.UTK.DonorB.2017.Jan.12.day6	64424	66.1	0.02	0.0508	McGhee Tyson Airport Station	WINTER				64425	19.835	11.17	15.5025	unknown	169	36.157	16.157	18.9305	15.8435	9.684	10.811	8.557	64424		n	n	3		South	11489	2017-01-12	soil	soil	y	GROIN/ L LEG	soil metagenome	male	not_applicable	DonorB	not_applicable			Fair	35.941	-83.9398	6	soil.hip	cooled	3
soil.hip.UTK.DonorB.2017.Jan.13.day7	64406	80.7	0	0	McGhee Tyson Airport Station	WINTER				64407	18.863	13.365	16.114	unknown	169	47.498	23.498	30.0445	25.9575	11.341	11.871	10.811	64406		n	n	3		South	11489	2017-01-13	soil	soil	y	GROIN/ L LEG/ L/R EYES	soil metagenome	male	not_applicable	DonorB	not_applicable			Fair	35.941	-83.9398	7	soil.hip	cooled	3
soil.hip.UTK.DonorB.2017.Jan.14.day8	64426	88.5	0.02	0.0508	McGhee Tyson Airport Station	WINTER				64427	20.27	12.018	16.144	unknown	169	59.7335	31.7335	41.1885	36.1015	12.2355	12.6	11.871	64426		n	n	3		South	11489	2017-01-14	soil	soil	y	GROIN/ L LEG/ L/R EYES	soil metagenome	male	not_applicable	DonorB	not_applicable			Fair	35.941	-83.9398	8	soil.hip	cooled	3
soil.hip.UTK.DonorB.2017.Jan.15.day9	64440	87.9	0.02	0.0508	McGhee Tyson Airport Station	WINTER				64441	18.051	12.311	15.181	unknown	169	72.5605	40.5605	51.3695	45.2825	12.827	13.054	12.6	64440		n	n	3		South	11489	2017-01-15	soil	soil	y	GROIN/ L LEG/ L/R EYES/ R ARM	soil metagenome	male	not_applicable	DonorB	not_applicable			Fair	35.941	-83.9398	9	soil.hip	cooled	3
soil.hip.UTK.DonorB.2017.Jan.16.day10	64460	90.3	0	0	McGhee Tyson Airport Station	WINTER				64461	17.036	10.939	13.9875	unknown	169	85.4795	49.4795	60.357	53.27	12.919	13.075	12.763	64460		n	n	3		South	11489	2017-01-16	soil	soil	y	GROIN/ L LEG/ L/R EYES/ R ARM	soil metagenome	male	not_applicable	DonorB	not_applicable			Fair	35.941	-83.9398	10	soil.hip	cooled	3
soil.hip.UTK.DonorB.2017.Jan.17.day11	64442	79.8	0.02	0.0508	McGhee Tyson Airport Station	WINTER				64443	17.844	10.185	14.0145	unknown	169	98.4355	58.4355	69.3715	61.2845	12.956	13.213	12.699	64442		n	n	3		South	11489	2017-01-17	soil	soil	y	GROIN/ L LEG/ L/R EYES/ R ARM	soil metagenome	male	not_applicable	DonorB	not_applicable			Fair	35.941	-83.9398	11	soil.hip	cooled	3
soil.hip.UTK.DonorB.2017.Jan.18.day12	64462	74.6	0.23	0.5842	McGhee Tyson Airport Station	WINTER				64463	21.405	7.916	14.6605	unknown	169	111.719	67.719	79.032	69.945	13.2835	13.45	13.117	64462		n	n	3		South	11489	2017-01-18	soil	soil	y	GROIN/ L LEG/ L/R EYES/ R ARM	soil metagenome	male	not_applicable	DonorB	not_applicable			Fair	35.941	-83.9398	12	soil.hip	cooled	3
soil.hip.UTK.DonorB.2017.Jan.19.day13	64476	73.4	0	0	McGhee Tyson Airport Station	WINTER				64477	14.94	5.525	10.2325	unknown	169	124.388	76.3875	84.2645	74.1775	12.6685	13.198	12.139	64476		n	n	4		South	11489	2017-01-19	soil	soil	y	GROIN/ L LEG/ L/R EYES/ R ARM	soil metagenome	male	not_applicable	DonorB	not_applicable			Fair	35.941	-83.9398	13	soil.hip	cooled	3
soil.hip.UTK.DonorB.2017.Jan.20.day14	64496	80.5	0.33	0.8382	McGhee Tyson Airport Station	WINTER				64497	23.117	10.029	16.573	unknown	169	137.164	85.164	95.8375	84.7505	12.7765	13.179	12.374	64496		n	n	4		South	11489	2017-01-20	soil	soil	y	GROIN/ L LEG/ L/R EYES/ R ARM	soil metagenome	male	not_applicable	DonorB	not_applicable			Fair	35.941	-83.9398	14	soil.hip	cooled	3
soil.hip.UTK.DonorB.2017.Jan.21.day15	64478	86.7	0	0	McGhee Tyson Airport Station	WINTER				64479	13.489	8.517	11.003	unknown	169	150.106	94.1055	101.841	89.7535	12.9415	13.203	12.68	64478		n	n	6		South	11489	2017-01-21	soil	soil	y	GROIN/ L LEG/ L/R EYES/ R ARM	soil metagenome	male	not_applicable	DonorB	not_applicable			Fair	35.941	-83.9398	15	soil.hip	cooled	3
soil.hip.UTK.DonorB.2017.Jan.22.day16	64498	84	0.16	0.4064	McGhee Tyson Airport Station	WINTER				64499	18.229	9.778	14.0035	unknown	169	162.941	102.941	110.841	97.7535	12.8355	13.15	12.521	64498		n	n	8		South	11489	2017-01-22	soil	soil	y	GROIN/ L LEG/ L/R EYES/ R ARM	soil metagenome	male	not_applicable	DonorB	not_applicable			Fair	35.941	-83.9398	16	soil.hip	cooled	3
soil.hip.UTK.DonorB.2017.Jan.23.day17	64512	87.5	0.87	2.2098	McGhee Tyson Airport Station	WINTER				64513	12.736	7.847	10.2915	unknown	169	175.937	111.937	116.132	102.045	12.996	13.15	12.842	64512		n	n	9		South	11489	2017-01-23	soil	soil	y	GROIN/ L LEG/ L/R EYES/ R ARM	soil metagenome	male	not_applicable	DonorB	not_applicable			Fair	35.941	-83.9398	17	soil.hip	cooled	3
soil.hip.UTK.DonorB.2017.Jan.24.day18	64532	76.3	0.08	0.2032	McGhee Tyson Airport Station	WINTER				64533	22.08	4.265	13.1725	unknown	169	188.466	120.466	124.305	109.218	12.529	12.904	12.154	64532		n	n	9		South	11489	2017-01-24	soil	soil	y	GROIN/ L LEG/ L/R EYES/ R ARM	soil metagenome	male	not_applicable	DonorB	not_applicable			Fair	35.941	-83.9398	18	soil.hip	cooled	3
soil.hip.UTK.DonorB.2017.Jan.25.day19	64514	83.1	0	0	McGhee Tyson Airport Station	WINTER				64515	23.942	1.723	12.8325	unknown	169	200.213	128.213	132.137	116.05	11.7465	12.343	11.15	64514		n	n	9		South	11489	2017-01-25	soil	soil	y	GROIN/ L LEG/ L/R EYES/ R ARM	soil metagenome	male	not_applicable	DonorB	not_applicable			Fair	35.941	-83.9398	19	soil.hip	cooled	3
soil.hip.UTK.DonorB.2017.Jan.26.day20	64534	66.8	0.36	0.9144	McGhee Tyson Airport Station	WINTER				64535	15.433	3.89	9.6615	unknown	169	212.376	136.376	136.798	119.712	12.164	12.451	11.877	64534		n	n	9		South	11489	2017-01-26	soil	soil	y	GROIN/ L LEG/ L/R EYES/ R ARM	soil metagenome	male	not_applicable	DonorB	not_applicable			Fair	35.941	-83.9398	20	soil.hip	cooled	3
soil.hip.UTK.DonorB.2017.Jan.27.day21	64548	61	0	0	McGhee Tyson Airport Station	WINTER				64549	4.258	1.034	2.646	unknown	169	223.506	143.506	136.798	119.712	11.1295	11.934	10.325	64548		n	n	9		South	11489	2017-01-27	soil	soil	y	GROIN/ L LEG/ L/R EYES/ R ARM	soil metagenome	male	not_applicable	DonorB	not_applicable			Fair	35.941	-83.9398	21	soil.hip	cooled	3
skin.face.UTK.DonorB.2017.Jan.06.day1	64360	77	0	0	McGhee Tyson Airport Station	WINTER				64361	3.735	0	1.8675	unknown	169	0	0	0	0	3.201	7.992	-1.59	64360		n	n	3		South	11489	2017-01-06	skin	skin	n	N/A	skin metagenome	male	Homo_sapiens	DonorB	9606			Fair	35.941	-83.9398	0	skin.face	cooled	3
skin.face.UTK.DonorB.2017.Jan.08.day2	64380	64.2	0.01	0.0254	McGhee Tyson Airport Station	WINTER				64381	8.121	0	4.0605	unknown	169	6.727	2.727	0	0	6.727	7.087	6.367	64380		n	n	3		South	11489	2017-01-08	skin	skin	n	N/A	skin metagenome	male	Homo_sapiens	DonorB	9606			Fair	35.941	-83.9398	2	skin.face	cooled	3
skin.face.UTK.DonorB.2017.Jan.09.day3	64362	53.1	0	0	McGhee Tyson Airport Station	WINTER				64363	10.174	0	5.087	unknown	169	12.892	4.892	0.087	0	6.165	6.367	5.963	64362		n	n	3		South	11489	2017-01-09	skin	skin	n	N/A	skin metagenome	male	Homo_sapiens	DonorB	9606			Fair	35.941	-83.9398	3	skin.face	cooled	3
skin.face.UTK.DonorB.2017.Jan.10.day4	64382	59.3	0	0	McGhee Tyson Airport Station	WINTER				64383	12.855	0	6.4275	unknown	169	19.02	7.02	1.5145	0.4275	6.128	6.349	5.907	64382		n	n	3		South	11489	2017-01-10	skin	skin	y	GROIN	skin metagenome	male	Homo_sapiens	DonorB	9606			Fair	35.941	-83.9398	4	skin.face	cooled	3
skin.face.UTK.DonorB.2017.Jan.11.day5	64396	83.8	0.33	0.8382	McGhee Tyson Airport Station	WINTER				64397	15.159	8.668	11.9135	unknown	169	26.473	10.473	8.428	6.341	7.453	8.557	6.349	64396		n	n	3		South	11489	2017-01-11	skin	skin	y	GROIN	skin metagenome	male	Homo_sapiens	DonorB	9606			Fair	35.941	-83.9398	5	skin.face	cooled	3
skin.face.UTK.DonorB.2017.Jan.12.day6	64416	66.1	0.02	0.0508	McGhee Tyson Airport Station	WINTER				64417	19.835	11.17	15.5025	unknown	169	36.157	16.157	18.9305	15.8435	9.684	10.811	8.557	64416		n	n	3		South	11489	2017-01-12	skin	skin	y	GROIN/ L LEG	skin metagenome	male	Homo_sapiens	DonorB	9606			Fair	35.941	-83.9398	6	skin.face	cooled	3
skin.face.UTK.DonorB.2017.Jan.13.day7	64398	80.7	0	0	McGhee Tyson Airport Station	WINTER				64399	18.863	13.365	16.114	unknown	169	47.498	23.498	30.0445	25.9575	11.341	11.871	10.811	64398		n	n	3		South	11489	2017-01-13	skin	skin	y	GROIN/ L LEG/ L/R EYES	skin metagenome	male	Homo_sapiens	DonorB	9606			Fair	35.941	-83.9398	7	skin.face	cooled	3
skin.face.UTK.DonorB.2017.Jan.14.day8	64418	88.5	0.02	0.0508	McGhee Tyson Airport Station	WINTER				64419	20.27	12.018	16.144	unknown	169	59.7335	31.7335	41.1885	36.1015	12.2355	12.6	11.871	64418		n	n	3		South	11489	2017-01-14	skin	skin	y	GROIN/ L LEG/ L/R EYES	skin metagenome	male	Homo_sapiens	DonorB	9606			Fair	35.941	-83.9398	8	skin.face	cooled	3
skin.face.UTK.DonorB.2017.Jan.15.day9	64432	87.9	0.02	0.0508	McGhee Tyson Airport Station	WINTER				64433	18.051	12.311	15.181	unknown	169	72.5605	40.5605	51.3695	45.2825	12.827	13.054	12.6	64432		n	n	3		South	11489	2017-01-15	skin	skin	y	GROIN/ L LEG/ L/R EYES/ R ARM	skin metagenome	male	Homo_sapiens	DonorB	9606			Fair	35.941	-83.9398	9	skin.face	cooled	3
skin.face.UTK.DonorB.2017.Jan.16.day10	64452	90.3	0	0	McGhee Tyson Airport Station	WINTER				64453	17.036	10.939	13.9875	unknown	169	85.4795	49.4795	60.357	53.27	12.919	13.075	12.763	64452		n	n	3		South	11489	2017-01-16	skin	skin	y	GROIN/ L LEG/ L/R EYES/ R ARM; NOTE: ACCIDENTALLY SAMPLED BODY 2	skin metagenome	male	Homo_sapiens	DonorB	9606			Fair	35.941	-83.9398	10	skin.face	cooled	3
skin.face.UTK.DonorB.2017.Jan.17.day11	64434	79.8	0.02	0.0508	McGhee Tyson Airport Station	WINTER				64435	17.844	10.185	14.0145	unknown	169	98.4355	58.4355	69.3715	61.2845	12.956	13.213	12.699	64434		n	n	3		South	11489	2017-01-17	skin	skin	y	GROIN/ L LEG/ L/R EYES/ R ARM	skin metagenome	male	Homo_sapiens	DonorB	9606			Fair	35.941	-83.9398	11	skin.face	cooled	3
skin.face.UTK.DonorB.2017.Jan.18.day12	64454	74.6	0.23	0.5842	McGhee Tyson Airport Station	WINTER				64455	21.405	7.916	14.6605	unknown	169	111.719	67.719	79.032	69.945	13.2835	13.45	13.117	64454		n	n	3		South	11489	2017-01-18	skin	skin	y	GROIN/ L LEG/ L/R EYES/ R ARM	skin metagenome	male	Homo_sapiens	DonorB	9606			Fair	35.941	-83.9398	12	skin.face	cooled	3
skin.face.UTK.DonorB.2017.Jan.19.day13	64468	73.4	0	0	McGhee Tyson Airport Station	WINTER				64469	14.94	5.525	10.2325	unknown	169	124.388	76.3875	84.2645	74.1775	12.6685	13.198	12.139	64468		n	n	4		South	11489	2017-01-19	skin	skin	y	GROIN/ L LEG/ L/R EYES/ R ARM	skin metagenome	male	Homo_sapiens	DonorB	9606			Fair	35.941	-83.9398	13	skin.face	cooled	3
skin.face.UTK.DonorB.2017.Jan.20.day14	64488	80.5	0.33	0.8382	McGhee Tyson Airport Station	WINTER				64489	23.117	10.029	16.573	unknown	169	137.164	85.164	95.8375	84.7505	12.7765	13.179	12.374	64488		n	n	4		South	11489	2017-01-20	skin	skin	y	GROIN/ L LEG/ L/R EYES/ R ARM	skin metagenome	male	Homo_sapiens	DonorB	9606			Fair	35.941	-83.9398	14	skin.face	cooled	3
skin.face.UTK.DonorB.2017.Jan.21.day15	64470	86.7	0	0	McGhee Tyson Airport Station	WINTER				64471	13.489	8.517	11.003	unknown	169	150.106	94.1055	101.841	89.7535	12.9415	13.203	12.68	64470		n	n	6		South	11489	2017-01-21	skin	skin	y	GROIN/ L LEG/ L/R EYES/ R ARM	skin metagenome	male	Homo_sapiens	DonorB	9606			Fair	35.941	-83.9398	15	skin.face	cooled	3
skin.face.UTK.DonorB.2017.Jan.22.day16	64490	84	0.16	0.4064	McGhee Tyson Airport Station	WINTER				64491	18.229	9.778	14	unknown	169	162.941	102.941	110.841	97.7535	12.8355	13.15	12.521	64490		n	n	8		South	11489	2017-01-22	skin	skin	y	GROIN/ L LEG/ L/R EYES/ R ARM	skin metagenome	male	Homo_sapiens	DonorB	9606			Fair	35.941	-83.9398	16	skin.face	cooled	3
skin.face.UTK.DonorB.2017.Jan.23.day17	64504	87.5	0.87	2.2098	McGhee Tyson Airport Station	WINTER				64505	12.736	7.847	10.2915	unknown	169	175.937	111.937	116.132	102.045	12.996	13.15	12.842	64504		n	n	9		South	11489	2017-01-23	skin	skin	y	GROIN/ L LEG/ L/R EYES/ R ARM	skin metagenome	male	Homo_sapiens	DonorB	9606			Fair	35.941	-83.9398	17	skin.face	cooled	3
skin.face.UTK.DonorB.2017.Jan.24.day18	64524	76.3	0.08	0.2032	McGhee Tyson Airport Station	WINTER				64525	22.08	4.265	13.1725	unknown	169	188.466	120.466	124.305	109.218	12.529	12.904	12.154	64524		n	n	9		South	11489	2017-01-24	skin	skin	y	GROIN/ L LEG/ L/R EYES/ R ARM	skin metagenome	male	Homo_sapiens	DonorB	9606			Fair	35.941	-83.9398	18	skin.face	cooled	3
skin.face.UTK.DonorB.2017.Jan.25.day19	64506	83.1	0	0	McGhee Tyson Airport Station	WINTER				64507	23.942	1.723	12.8325	unknown	169	200.213	128.213	132.137	116.05	11.7465	12.343	11.15	64506		n	n	9		South	11489	2017-01-25	skin	skin	y	GROIN/ L LEG/ L/R EYES/ R ARM	skin metagenome	male	Homo_sapiens	DonorB	9606			Fair	35.941	-83.9398	19	skin.face	cooled	3
skin.face.UTK.DonorB.2017.Jan.26.day20	64526	66.8	0.36	0.9144	McGhee Tyson Airport Station	WINTER				64527	15.433	3.89	9.6615	unknown	169	212.376	136.376	136.798	119.712	12.164	12.451	11.877	64526		n	n	9		South	11489	2017-01-26	skin	skin	y	GROIN/ L LEG/ L/R EYES/ R ARM	skin metagenome	male	Homo_sapiens	DonorB	9606			Fair	35.941	-83.9398	20	skin.face	cooled	3
skin.face.UTK.DonorB.2017.Jan.27.day21	64540	61	0	0	McGhee Tyson Airport Station	WINTER				64541	4.258	1.034	2.646	unknown	169	223.506	143.506	136.798	119.712	11.1295	11.934	10.325	64540		n	n	9		South	11489	2017-01-27	skin	skin	y	GROIN/ L LEG/ L/R EYES/ R ARM	skin metagenome	male	Homo_sapiens	DonorB	9606			Fair	35.941	-83.9398	21	skin.face	cooled	3
skin.hip.UTK.DonorB.2017.Jan.06.day1	64364	77	0	0	McGhee Tyson Airport Station	WINTER				64365	3.735	0	1.8675	unknown	169	0	0	0	0	3.201	7.992	-1.59	64364		n	n	3		South	11489	2017-01-06	skin	skin	n	N/A	skin metagenome	male	Homo_sapiens	DonorB	9606			Fair	35.941	-83.9398	0	skin.hip	cooled	3
skin.hip.UTK.DonorB.2017.Jan.08.day2	64384	64.2	0.01	0.0254	McGhee Tyson Airport Station	WINTER				64385	8.121	0	4.0605	unknown	169	6.727	2.727	0	0	6.727	7.087	6.367	64384		n	n	3		South	11489	2017-01-08	skin	skin	n	N/A	skin metagenome	male	Homo_sapiens	DonorB	9606			Fair	35.941	-83.9398	2	skin.hip	cooled	3
skin.hip.UTK.DonorB.2017.Jan.09.day3	64366	53.1	0	0	McGhee Tyson Airport Station	WINTER				64367	10.174	0	5.087	unknown	169	12.892	4.892	0.087	0	6.165	6.367	5.963	64366		n	n	3		South	11489	2017-01-09	skin	skin	n	N/A	skin metagenome	male	Homo_sapiens	DonorB	9606			Fair	35.941	-83.9398	3	skin.hip	cooled	3
skin.hip.UTK.DonorB.2017.Jan.10.day4	64386	59.3	0	0	McGhee Tyson Airport Station	WINTER				64387	12.855	0	6.4275	unknown	169	19.02	7.02	1.5145	0.4275	6.128	6.349	5.907	64386		n	n	3		South	11489	2017-01-10	skin	skin	y	GROIN	skin metagenome	male	Homo_sapiens	DonorB	9606			Fair	35.941	-83.9398	4	skin.hip	cooled	3
skin.hip.UTK.DonorB.2017.Jan.11.day5	64400	83.8	0.33	0.8382	McGhee Tyson Airport Station	WINTER				64401	15.159	8.668	11.9135	unknown	169	26.473	10.473	8.428	6.341	7.453	8.557	6.349	64400		n	n	3		South	11489	2017-01-11	skin	skin	y	GROIN	skin metagenome	male	Homo_sapiens	DonorB	9606			Fair	35.941	-83.9398	5	skin.hip	cooled	3
skin.hip.UTK.DonorB.2017.Jan.12.day6	64420	66.1	0.02	0.0508	McGhee Tyson Airport Station	WINTER				64421	19.835	11.17	15.5025	unknown	169	36.157	16.157	18.9305	15.8435	9.684	10.811	8.557	64420		n	n	3		South	11489	2017-01-12	skin	skin	y	GROIN/ L LEG	skin metagenome	male	Homo_sapiens	DonorB	9606			Fair	35.941	-83.9398	6	skin.hip	cooled	3
skin.hip.UTK.DonorB.2017.Jan.13.day7	64402	80.7	0	0	McGhee Tyson Airport Station	WINTER				64403	18.863	13.365	16.114	unknown	169	47.498	23.498	30.0445	25.9575	11.341	11.871	10.811	64402		n	n	3		South	11489	2017-01-13	skin	skin	y	GROIN/ L LEG/ L/R EYES	skin metagenome	male	Homo_sapiens	DonorB	9606			Fair	35.941	-83.9398	7	skin.hip	cooled	3
skin.hip.UTK.DonorB.2017.Jan.14.day8	64422	88.5	0.02	0.0508	McGhee Tyson Airport Station	WINTER				64423	20.27	12.018	16.144	unknown	169	59.7335	31.7335	41.1885	36.1015	12.2355	12.6	11.871	64422		n	n	3		South	11489	2017-01-14	skin	skin	y	GROIN/ L LEG/ L/R EYES	skin metagenome	male	Homo_sapiens	DonorB	9606			Fair	35.941	-83.9398	8	skin.hip	cooled	3
skin.hip.UTK.DonorB.2017.Jan.15.day9	64436	87.9	0.02	0.0508	McGhee Tyson Airport Station	WINTER				64437	18.051	12.311	15.181	unknown	169	72.5605	40.5605	51.3695	45.2825	12.827	13.054	12.6	64436		n	n	3		South	11489	2017-01-15	skin	skin	y	GROIN/ L LEG/ L/R EYES/ R ARM	skin metagenome	male	Homo_sapiens	DonorB	9606			Fair	35.941	-83.9398	9	skin.hip	cooled	3
skin.hip.UTK.DonorB.2017.Jan.16.day10	64456	90.3	0	0	McGhee Tyson Airport Station	WINTER				64457	17.036	10.939	13.9875	unknown	169	85.4795	49.4795	60.357	53.27	12.919	13.075	12.763	64456		n	n	3		South	11489	2017-01-16	skin	skin	y	GROIN/ L LEG/ L/R EYES/ R ARM	skin metagenome	male	Homo_sapiens	DonorB	9606			Fair	35.941	-83.9398	10	skin.hip	cooled	3
skin.hip.UTK.DonorB.2017.Jan.17.day11	64438	79.8	0.02	0.0508	McGhee Tyson Airport Station	WINTER				64439	17.844	10.185	14.0145	unknown	169	98.4355	58.4355	69.3715	61.2845	12.956	13.213	12.699	64438		n	n	3		South	11489	2017-01-17	skin	skin	y	GROIN/ L LEG/ L/R EYES/ R ARM	skin metagenome	male	Homo_sapiens	DonorB	9606			Fair	35.941	-83.9398	11	skin.hip	cooled	3
skin.hip.UTK.DonorB.2017.Jan.18.day12	64458	74.6	0.23	0.5842	McGhee Tyson Airport Station	WINTER				64459	21.405	7.916	14.6605	unknown	169	111.719	67.719	79.032	69.945	13.2835	13.45	13.117	64458		n	n	3		South	11489	2017-01-18	skin	skin	y	GROIN/ L LEG/ L/R EYES/ R ARM	skin metagenome	male	Homo_sapiens	DonorB	9606			Fair	35.941	-83.9398	12	skin.hip	cooled	3
skin.hip.UTK.DonorB.2017.Jan.19.day13	64472	73.4	0	0	McGhee Tyson Airport Station	WINTER				64473	14.94	5.525	10.2325	unknown	169	124.388	76.3875	84.2645	74.1775	12.6685	13.198	12.139	64472		n	n	4		South	11489	2017-01-19	skin	skin	y	GROIN/ L LEG/ L/R EYES/ R ARM	skin metagenome	male	Homo_sapiens	DonorB	9606			Fair	35.941	-83.9398	13	skin.hip	cooled	3
skin.hip.UTK.DonorB.2017.Jan.20.day14	64492	80.5	0.33	0.8382	McGhee Tyson Airport Station	WINTER				64493	23.117	10.029	16.573	unknown	169	137.164	85.164	95.8375	84.7505	12.7765	13.179	12.374	64492		n	n	4		South	11489	2017-01-20	skin	skin	y	GROIN/ L LEG/ L/R EYES/ R ARM	skin metagenome	male	Homo_sapiens	DonorB	9606			Fair	35.941	-83.9398	14	skin.hip	cooled	3
skin.hip.UTK.DonorB.2017.Jan.21.day15	64474	86.7	0	0	McGhee Tyson Airport Station	WINTER				64475	13.489	8.517	11.003	unknown	169	150.106	94.1055	101.841	89.7535	12.9415	13.203	12.68	64474		n	n	6		South	11489	2017-01-21	skin	skin	y	GROIN/ L LEG/ L/R EYES/ R ARM	skin metagenome	male	Homo_sapiens	DonorB	9606			Fair	35.941	-83.9398	15	skin.hip	cooled	3
skin.hip.UTK.DonorB.2017.Jan.22.day16	64494	84	0.16	0.4064	McGhee Tyson Airport Station	WINTER				64495	18.229	9.778	14.0035	unknown	169	162.941	102.941	110.841	97.7535	12.8355	13.15	12.521	64494		n	n	8		South	11489	2017-01-22	skin	skin	y	GROIN/ L LEG/ L/R EYES/ R ARM	skin metagenome	male	Homo_sapiens	DonorB	9606			Fair	35.941	-83.9398	16	skin.hip	cooled	3
skin.hip.UTK.DonorB.2017.Jan.23.day17	64508	87.5	0.87	2.2098	McGhee Tyson Airport Station	WINTER				64509	12.736	7.847	10.2915	unknown	169	175.937	111.937	116.132	102.045	12.996	13.15	12.842	64508		n	n	9		South	11489	2017-01-23	skin	skin	y	GROIN/ L LEG/ L/R EYES/ R ARM	skin metagenome	male	Homo_sapiens	DonorB	9606			Fair	35.941	-83.9398	17	skin.hip	cooled	3
skin.hip.UTK.DonorB.2017.Jan.24.day18	64528	76.3	0.08	0.2032	McGhee Tyson Airport Station	WINTER				64529	22.08	4.265	13.1725	unknown	169	188.466	120.466	124.305	109.218	12.529	12.904	12.154	64528		n	n	9		South	11489	2017-01-24	skin	skin	y	GROIN/ L LEG/ L/R EYES/ R ARM	skin metagenome	male	Homo_sapiens	DonorB	9606			Fair	35.941	-83.9398	18	skin.hip	cooled	3
skin.hip.UTK.DonorB.2017.Jan.25.day19	64510	83.1	0	0	McGhee Tyson Airport Station	WINTER				64511	23.942	1.723	12.8325	unknown	169	200.213	128.213	132.137	116.05	11.7465	12.343	11.15	64510		n	n	9		South	11489	2017-01-25	skin	skin	y	GROIN/ L LEG/ L/R EYES/ R ARM	skin metagenome	male	Homo_sapiens	DonorB	9606			Fair	35.941	-83.9398	19	skin.hip	cooled	3
skin.hip.UTK.DonorB.2017.Jan.26.day20	64530	66.8	0.36	0.9144	McGhee Tyson Airport Station	WINTER				64531	15.433	3.89	9.6615	unknown	169	212.376	136.376	136.798	119.712	12.164	12.451	11.877	64530		n	n	9		South	11489	2017-01-26	skin	skin	y	GROIN/ L LEG/ L/R EYES/ R ARM	skin metagenome	male	Homo_sapiens	DonorB	9606			Fair	35.941	-83.9398	20	skin.hip	cooled	3
skin.hip.UTK.DonorB.2017.Jan.27.day21	64544	61	0	0	McGhee Tyson Airport Station	WINTER				64545	4.258	1.034	2.646	unknown	169	223.506	143.506	136.798	119.712	11.1295	11.934	10.325	64544		n	n	9		South	11489	2017-01-27	skin	skin	y	GROIN/ L LEG/ L/R EYES/ R ARM	skin metagenome	male	Homo_sapiens	DonorB	9606			Fair	35.941	-83.9398	21	skin.hip	cooled	3
soil.ctrl.UTK.DonorB.2017.Jan.06.day1	64376	77	0	0	McGhee Tyson Airport Station	WINTER				not_applicable	3.735	0	1.8675	unknown	169	0	0	0	0	3.201	7.992	-1.59	64376		n	n	3		South	11489	2017-01-06	soil	soil_control	n	N/A	soil metagenome	male	not_applicable	DonorB	not_applicable			Fair	35.941	-83.9398	0	soil.ctrl	cooled	3
soil.ctrl.UTK.DonorB.2017.Jan.08.day2	64377	64.2	0.01	0.0254	McGhee Tyson Airport Station	WINTER				not_applicable	8.121	0	4.0605	unknown	169	6.727	2.727	0	0	6.727	7.087	6.367	64377		n	n	3		South	11489	2017-01-08	soil	soil_control	n	N/A	soil metagenome	male	not_applicable	DonorB	not_applicable			Fair	35.941	-83.9398	2	soil.ctrl	cooled	3
soil.ctrl.UTK.DonorB.2017.Jan.09.day3	64378	53.1	0	0	McGhee Tyson Airport Station	WINTER				not_applicable	10.174	0	5.087	unknown	169	12.892	4.892	0.087	0	6.165	6.367	5.963	64378		n	n	3		South	11489	2017-01-09	soil	soil_control	n	N/A	soil metagenome	male	not_applicable	DonorB	not_applicable			Fair	35.941	-83.9398	3	soil.ctrl	cooled	3
soil.ctrl.UTK.DonorB.2017.Jan.10.day4	64379	59.3	0	0	McGhee Tyson Airport Station	WINTER				not_applicable	12.855	0	6.4275	unknown	169	19.02	7.02	1.5145	0.4275	6.128	6.349	5.907	64379		n	n	3		South	11489	2017-01-10	soil	soil_control	y	GROIN	soil metagenome	male	not_applicable	DonorB	not_applicable			Fair	35.941	-83.9398	4	soil.ctrl	cooled	3
soil.ctrl.UTK.DonorB.2017.Jan.11.day5	64412	83.8	0.33	0.8382	McGhee Tyson Airport Station	WINTER				not_applicable	15.159	8.668	11.9135	unknown	169	26.473	10.473	8.428	6.341	7.453	8.557	6.349	64412		n	n	3		South	11489	2017-01-11	soil	soil_control	y	GROIN	soil metagenome	male	not_applicable	DonorB	not_applicable			Fair	35.941	-83.9398	5	soil.ctrl	cooled	3
soil.ctrl.UTK.DonorB.2017.Jan.12.day6	64413	66.1	0.02	0.0508	McGhee Tyson Airport Station	WINTER				not_applicable	19.835	11.17	15.5025	unknown	169	36.157	16.157	18.9305	15.8435	9.684	10.811	8.557	64413		n	n	3		South	11489	2017-01-12	soil	soil_control	y	GROIN/ L LEG	soil metagenome	male	not_applicable	DonorB	not_applicable			Fair	35.941	-83.9398	6	soil.ctrl	cooled	3
soil.ctrl.UTK.DonorB.2017.Jan.13.day7	64414	80.7	0	0	McGhee Tyson Airport Station	WINTER				not_applicable	18.863	13.365	16.114	unknown	169	47.498	23.498	30.0445	25.9575	11.341	11.871	10.811	64414		n	n	3		South	11489	2017-01-13	soil	soil_control	y	GROIN/ L LEG/ L/R EYES	soil metagenome	male	not_applicable	DonorB	not_applicable			Fair	35.941	-83.9398	7	soil.ctrl	cooled	3
soil.ctrl.UTK.DonorB.2017.Jan.14.day8	64415	88.5	0.02	0.0508	McGhee Tyson Airport Station	WINTER				not_applicable	20.27	12.018	16.144	unknown	169	59.7335	31.7335	41.1885	36.1015	12.2355	12.6	11.871	64415		n	n	3		South	11489	2017-01-14	soil	soil_control	y	GROIN/ L LEG/ L/R EYES	soil metagenome	male	not_applicable	DonorB	not_applicable			Fair	35.941	-83.9398	8	soil.ctrl	cooled	3
soil.ctrl.UTK.DonorB.2017.Jan.15.day9	64448	87.9	0.02	0.0508	McGhee Tyson Airport Station	WINTER				not_applicable	18.051	12.311	15.181	unknown	169	72.5605	40.5605	51.3695	45.2825	12.827	13.054	12.6	64448		n	n	3		South	11489	2017-01-15	soil	soil_control	y	GROIN/ L LEG/ L/R EYES/ R ARM	soil metagenome	male	not_applicable	DonorB	not_applicable			Fair	35.941	-83.9398	9	soil.ctrl	cooled	3
soil.ctrl.UTK.DonorB.2017.Jan.16.day10	64449	90.3	0	0	McGhee Tyson Airport Station	WINTER				not_applicable	17.036	10.939	13.9875	unknown	169	85.4795	49.4795	60.357	53.27	12.919	13.075	12.763	64449		n	n	3		South	11489	2017-01-16	soil	soil_control	y	GROIN/ L LEG/ L/R EYES/ R ARM	soil metagenome	male	not_applicable	DonorB	not_applicable			Fair	35.941	-83.9398	10	soil.ctrl	cooled	3
soil.ctrl.UTK.DonorB.2017.Jan.17.day11	64450	79.8	0.02	0.0508	McGhee Tyson Airport Station	WINTER				not_applicable	17.844	10.185	14.0145	unknown	169	98.4355	58.4355	69.3715	61.2845	12.956	13.213	12.699	64450		n	n	3		South	11489	2017-01-17	soil	soil_control	y	GROIN/ L LEG/ L/R EYES/ R ARM	soil metagenome	male	not_applicable	DonorB	not_applicable			Fair	35.941	-83.9398	11	soil.ctrl	cooled	3
soil.ctrl.UTK.DonorB.2017.Jan.18.day12	64451	74.6	0.23	0.5842	McGhee Tyson Airport Station	WINTER				not_applicable	21.405	7.916	14.6605	unknown	169	111.719	67.719	79.032	69.945	13.2835	13.45	13.117	64451		n	n	3		South	11489	2017-01-18	soil	soil_control	y	GROIN/ L LEG/ L/R EYES/ R ARM	soil metagenome	male	not_applicable	DonorB	not_applicable			Fair	35.941	-83.9398	12	soil.ctrl	cooled	3
soil.ctrl.UTK.DonorB.2017.Jan.19.day13	64484	73.4	0	0	McGhee Tyson Airport Station	WINTER				not_applicable	14.94	5.525	10.2325	unknown	169	124.388	76.3875	84.2645	74.1775	12.6685	13.198	12.139	64484		n	n	4		South	11489	2017-01-19	soil	soil_control	y	GROIN/ L LEG/ L/R EYES/ R ARM	soil metagenome	male	not_applicable	DonorB	not_applicable			Fair	35.941	-83.9398	13	soil.ctrl	cooled	3
soil.ctrl.UTK.DonorB.2017.Jan.20.day14	64485	80.5	0.33	0.8382	McGhee Tyson Airport Station	WINTER				not_applicable	23.117	10.029	16.573	unknown	169	137.164	85.164	95.8375	84.7505	12.7765	13.179	12.374	64485		n	n	4		South	11489	2017-01-20	soil	soil_control	y	GROIN/ L LEG/ L/R EYES/ R ARM	soil metagenome	male	not_applicable	DonorB	not_applicable			Fair	35.941	-83.9398	14	soil.ctrl	cooled	3
soil.ctrl.UTK.DonorB.2017.Jan.21.day15	64486	86.7	0	0	McGhee Tyson Airport Station	WINTER				not_applicable	13.489	8.517	11.003	unknown	169	150.106	94.1055	101.841	89.7535	12.9415	13.203	12.68	64486		n	n	6		South	11489	2017-01-21	soil	soil_control	y	GROIN/ L LEG/ L/R EYES/ R ARM	soil metagenome	male	not_applicable	DonorB	not_applicable			Fair	35.941	-83.9398	15	soil.ctrl	cooled	3
soil.ctrl.UTK.DonorB.2017.Jan.22.day16	64487	84	0.16	0.4064	McGhee Tyson Airport Station	WINTER				not_applicable	18.229	9.778	14.0035	unknown	169	162.941	102.941	110.841	97.7535	12.8355	13.15	12.521	64487		n	n	8		South	11489	2017-01-22	soil	soil_control	y	GROIN/ L LEG/ L/R EYES/ R ARM	soil metagenome	male	not_applicable	DonorB	not_applicable			Fair	35.941	-83.9398	16	soil.ctrl	cooled	3
soil.ctrl.UTK.DonorB.2017.Jan.23.day17	64520	87.5	0.87	2.2098	McGhee Tyson Airport Station	WINTER				not_applicable	12.736	7.847	10.2915	unknown	169	175.937	111.937	116.132	102.045	12.996	13.15	12.842	64520		n	n	9		South	11489	2017-01-23	soil	soil_control	y	GROIN/ L LEG/ L/R EYES/ R ARM	soil metagenome	male	not_applicable	DonorB	not_applicable			Fair	35.941	-83.9398	17	soil.ctrl	cooled	3
soil.ctrl.UTK.DonorB.2017.Jan.24.day18	64521	76.3	0.08	0.2032	McGhee Tyson Airport Station	WINTER				not_applicable	22.08	4.265	13.1725	unknown	169	188.466	120.466	124.305	109.218	12.529	12.904	12.154	64521		n	n	9		South	11489	2017-01-24	soil	soil_control	y	GROIN/ L LEG/ L/R EYES/ R ARM	soil metagenome	male	not_applicable	DonorB	not_applicable			Fair	35.941	-83.9398	18	soil.ctrl	cooled	3
soil.ctrl.UTK.DonorB.2017.Jan.25.day19	64522	83.1	0	0	McGhee Tyson Airport Station	WINTER				not_applicable	23.942	1.723	12.8325	unknown	169	200.213	128.213	132.137	116.05	11.7465	12.343	11.15	64522		n	n	9		South	11489	2017-01-25	soil	soil_control	y	GROIN/ L LEG/ L/R EYES/ R ARM	soil metagenome	male	not_applicable	DonorB	not_applicable			Fair	35.941	-83.9398	19	soil.ctrl	cooled	3
soil.ctrl.UTK.DonorB.2017.Jan.26.day20	64523	66.8	0.36	0.9144	McGhee Tyson Airport Station	WINTER				not_applicable	15.433	3.89	9.6615	unknown	169	212.376	136.376	136.798	119.712	12.164	12.451	11.877	64523		n	n	9		South	11489	2017-01-26	soil	soil_control	y	GROIN/ L LEG/ L/R EYES/ R ARM	soil metagenome	male	not_applicable	DonorB	not_applicable			Fair	35.941	-83.9398	20	soil.ctrl	cooled	3
soil.ctrl.UTK.DonorB.2017.Jan.27.day21	64556	61	0	0	McGhee Tyson Airport Station	WINTER				not_applicable	4.258	1.034	2.646	unknown	169	223.506	143.506	136.798	119.712	11.1295	11.934	10.325	64556		n	n	9		South	11489	2017-01-27	soil	soil_control	y	GROIN/ L LEG/ L/R EYES/ R ARM	soil metagenome	male	not_applicable	DonorB	not_applicable			Fair	35.941	-83.9398	21	soil.ctrl	cooled	3
soil.face.UTK.DonorB.2017.Jan.06.day1	64372	77	0	0	McGhee Tyson Airport Station	WINTER				64373	3.735	0	1.8675	unknown	169	0	0	0	0	3.201	7.992	-1.59	64372		n	n	3		South	11489	2017-01-06	soil	soil	n	N/A	soil metagenome	male	not_applicable	DonorB	not_applicable			Fair	35.941	-83.9398	0	soil.face	cooled	3
soil.face.UTK.DonorB.2017.Jan.08.day2	64392	64.2	0.01	0.0254	McGhee Tyson Airport Station	WINTER				64393	8.121	0	4.0605	unknown	169	6.727	2.727	0	0	6.727	7.087	6.367	64392		n	n	3		South	11489	2017-01-08	soil	soil	n	N/A	soil metagenome	male	not_applicable	DonorB	not_applicable			Fair	35.941	-83.9398	2	soil.face	cooled	3
soil.face.UTK.DonorB.2017.Jan.09.day3	64374	53.1	0	0	McGhee Tyson Airport Station	WINTER				64375	10.174	0	5.087	unknown	169	12.892	4.892	0.087	0	6.165	6.367	5.963	64374		n	n	3		South	11489	2017-01-09	soil	soil	n	N/A	soil metagenome	male	not_applicable	DonorB	not_applicable			Fair	35.941	-83.9398	3	soil.face	cooled	3
soil.face.UTK.DonorB.2017.Jan.10.day4	64394	59.3	0	0	McGhee Tyson Airport Station	WINTER				64395	12.855	0	6.4275	unknown	169	19.02	7.02	1.5145	0.4275	6.128	6.349	5.907	64394		n	n	3		South	11489	2017-01-10	soil	soil	y	GROIN	soil metagenome	male	not_applicable	DonorB	not_applicable			Fair	35.941	-83.9398	4	soil.face	cooled	3
soil.face.UTK.DonorB.2017.Jan.11.day5	64408	83.8	0.33	0.8382	McGhee Tyson Airport Station	WINTER				64409	15.159	8.668	11.9135	unknown	169	26.473	10.473	8.428	6.341	7.453	8.557	6.349	64408		n	n	3		South	11489	2017-01-11	soil	soil	y	GROIN	soil metagenome	male	not_applicable	DonorB	not_applicable			Fair	35.941	-83.9398	5	soil.face	cooled	3
soil.face.UTK.DonorB.2017.Jan.12.day6	64428	66.1	0.02	0.0508	McGhee Tyson Airport Station	WINTER				64429	19.835	11.17	15.5025	unknown	169	36.157	16.157	18.9305	15.8435	9.684	10.811	8.557	64428		n	n	3		South	11489	2017-01-12	soil	soil	y	GROIN/ L LEG	soil metagenome	male	not_applicable	DonorB	not_applicable			Fair	35.941	-83.9398	6	soil.face	cooled	3
soil.face.UTK.DonorB.2017.Jan.13.day7	64410	80.7	0	0	McGhee Tyson Airport Station	WINTER				64411	18.863	13.365	16.114	unknown	169	47.498	23.498	30.0445	25.9575	11.341	11.871	10.811	64410		n	n	3		South	11489	2017-01-13	soil	soil	y	GROIN/ L LEG/ L/R EYES	soil metagenome	male	not_applicable	DonorB	not_applicable			Fair	35.941	-83.9398	7	soil.face	cooled	3
soil.face.UTK.DonorB.2017.Jan.14.day8	64430	88.5	0.02	0.0508	McGhee Tyson Airport Station	WINTER				64431	20.27	12.018	16.144	unknown	169	59.7335	31.7335	41.1885	36.1015	12.2355	12.6	11.871	64430		n	n	3		South	11489	2017-01-14	soil	soil	y	GROIN/ L LEG/ L/R EYES	soil metagenome	male	not_applicable	DonorB	not_applicable			Fair	35.941	-83.9398	8	soil.face	cooled	3
soil.face.UTK.DonorB.2017.Jan.15.day9	64444	87.9	0.02	0.0508	McGhee Tyson Airport Station	WINTER				64445	18.051	12.311	15.181	unknown	169	72.5605	40.5605	51.3695	45.2825	12.827	13.054	12.6	64444		n	n	3		South	11489	2017-01-15	soil	soil	y	GROIN/ L LEG/ L/R EYES/ R ARM	soil metagenome	male	not_applicable	DonorB	not_applicable			Fair	35.941	-83.9398	9	soil.face	cooled	3
soil.face.UTK.DonorB.2017.Jan.16.day10	64464	90.3	0	0	McGhee Tyson Airport Station	WINTER				64465	17.036	10.939	13.9875	unknown	169	85.4795	49.4795	60.357	53.27	12.919	13.075	12.763	64464		n	n	3		South	11489	2017-01-16	soil	soil	y	GROIN/ L LEG/ L/R EYES/ R ARM; NOTE: ACCIDENTALLY SAMPLED BODY 2	soil metagenome	male	not_applicable	DonorB	not_applicable			Fair	35.941	-83.9398	10	soil.face	cooled	3
soil.face.UTK.DonorB.2017.Jan.17.day11	64446	79.8	0.02	0.0508	McGhee Tyson Airport Station	WINTER				64447	17.844	10.185	14.0145	unknown	169	98.4355	58.4355	69.3715	61.2845	12.956	13.213	12.699	64447		n	n	3		South	11489	2017-01-17	soil	soil	y	GROIN/ L LEG/ L/R EYES/ R ARM	soil metagenome	male	not_applicable	DonorB	not_applicable			Fair	35.941	-83.9398	11	soil.face	cooled	3
soil.face.UTK.DonorB.2017.Jan.18.day12	64466	74.6	0.23	0.5842	McGhee Tyson Airport Station	WINTER				64467	21.405	7.916	14.6605	unknown	169	111.719	67.719	79.032	69.945	13.2835	13.45	13.117	64466		n	n	3		South	11489	2017-01-18	soil	soil	y	GROIN/ L LEG/ L/R EYES/ R ARM	soil metagenome	male	not_applicable	DonorB	not_applicable			Fair	35.941	-83.9398	12	soil.face	cooled	3
soil.face.UTK.DonorB.2017.Jan.19.day13	64480	73.4	0	0	McGhee Tyson Airport Station	WINTER				64481	14.94	5.525	10.2325	unknown	169	124.388	76.3875	84.2645	74.1775	12.6685	13.198	12.139	64480		n	n	4		South	11489	2017-01-19	soil	soil	y	GROIN/ L LEG/ L/R EYES/ R ARM	soil metagenome	male	not_applicable	DonorB	not_applicable			Fair	35.941	-83.9398	13	soil.face	cooled	3
soil.face.UTK.DonorB.2017.Jan.20.day14	64500	80.5	0.33	0.8382	McGhee Tyson Airport Station	WINTER				64501	23.117	10.029	16.573	unknown	169	137.164	85.164	95.8375	84.7505	12.7765	13.179	12.374	64500		n	n	4		South	11489	2017-01-20	soil	soil	y	GROIN/ L LEG/ L/R EYES/ R ARM	soil metagenome	male	not_applicable	DonorB	not_applicable			Fair	35.941	-83.9398	14	soil.face	cooled	3
soil.face.UTK.DonorB.2017.Jan.21.day15	64482	86.7	0	0	McGhee Tyson Airport Station	WINTER				64483	13.489	8.517	11.003	unknown	169	150.106	94.1055	101.841	89.7535	12.9415	13.203	12.68	64482		n	n	6		South	11489	2017-01-21	soil	soil	y	GROIN/ L LEG/ L/R EYES/ R ARM	soil metagenome	male	not_applicable	DonorB	not_applicable			Fair	35.941	-83.9398	15	soil.face	cooled	3
soil.face.UTK.DonorB.2017.Jan.22.day16	64502	84	0.16	0.4064	McGhee Tyson Airport Station	WINTER				64503	18.229	9.778	14.0035	unknown	169	162.941	102.941	110.841	97.7535	12.8355	13.15	12.521	64502		n	n	8		South	11489	2017-01-22	soil	soil	y	GROIN/ L LEG/ L/R EYES/ R ARM	soil metagenome	male	not_applicable	DonorB	not_applicable			Fair	35.941	-83.9398	16	soil.face	cooled	3
soil.face.UTK.DonorB.2017.Jan.23.day17	64516	87.5	0.87	2.2098	McGhee Tyson Airport Station	WINTER				64517	12.736	7.847	10.2915	unknown	169	175.937	111.937	116.132	102.045	12.996	13.15	12.842	64516		n	n	9		South	11489	2017-01-23	soil	soil	y	GROIN/ L LEG/ L/R EYES/ R ARM	soil metagenome	male	not_applicable	DonorB	not_applicable			Fair	35.941	-83.9398	17	soil.face	cooled	3
soil.face.UTK.DonorB.2017.Jan.24.day18	64536	76.3	0.08	0.2032	McGhee Tyson Airport Station	WINTER				64537	22.08	4.265	13.1725	unknown	169	188.466	120.466	124.305	109.218	12.529	12.904	12.154	64536		n	n	9		South	11489	2017-01-24	soil	soil	y	GROIN/ L LEG/ L/R EYES/ R ARM	soil metagenome	male	not_applicable	DonorB	not_applicable			Fair	35.941	-83.9398	18	soil.face	cooled	3
soil.face.UTK.DonorB.2017.Jan.25.day19	64518	83.1	0	0	McGhee Tyson Airport Station	WINTER				64519	23.942	1.723	12.8325	unknown	169	200.213	128.213	132.137	116.05	11.7465	12.343	11.15	64518		n	n	9		South	11489	2017-01-25	soil	soil	y	GROIN/ L LEG/ L/R EYES/ R ARM	soil metagenome	male	not_applicable	DonorB	not_applicable			Fair	35.941	-83.9398	19	soil.face	cooled	3
soil.face.UTK.DonorB.2017.Jan.26.day20	64538	66.8	0.36	0.9144	McGhee Tyson Airport Station	WINTER				64539	15.433	3.89	9.6615	unknown	169	212.376	136.376	136.798	119.712	12.164	12.451	11.877	64538		n	n	9		South	11489	2017-01-26	soil	soil	y	GROIN/ L LEG/ L/R EYES/ R ARM	soil metagenome	male	not_applicable	DonorB	not_applicable			Fair	35.941	-83.9398	20	soil.face	cooled	3
soil.face.UTK.DonorB.2017.Jan.27.day21	64552	61	0	0	McGhee Tyson Airport Station	WINTER				64553	4.258	1.034	2.646	unknown	169	223.506	143.506	136.798	119.712	11.1295	11.934	10.325	64552		n	n	9		South	11489	2017-01-27	soil	soil	y	GROIN/ L LEG/ L/R EYES/ R ARM	soil metagenome	male	not_applicable	DonorB	not_applicable			Fair	35.941	-83.9398	21	soil.face	cooled	3
soil.hip.UTK.DonorC.2017.Jan.06.day1	64730	77	0	0	McGhee Tyson Airport Station	WINTER				64731	3.008	0	1.504	unknown	144	0	0	0	0	4.657	9.314	0	64730		n	n	3		South	11489	2017-01-06	soil	soil	n	N/A	soil metagenome	male	not_applicable	DonorC	not_applicable			fair	35.941	-83.9398	0	soil.hip	cooled	1
soil.hip.UTK.DonorC.2017.Jan.08.day2	64750	64.2	0.01	0.0254	McGhee Tyson Airport Station	WINTER				64751	0	0	0	unknown	144	6.8425	2.8425	1.8425	0.8425	6.8425	7.344	6.341	64750		n	n	3		South	11489	2017-01-08	soil	soil	n	N/A	soil metagenome	male	not_applicable	DonorC	not_applicable			fair	35.941	-83.9398	2	soil.hip	cooled	1
soil.hip.UTK.DonorC.2017.Jan.09.day3	64764	53.1	0	0	McGhee Tyson Airport Station	WINTER				64765	4.636	0	2.318	unknown	144	12.934	4.934	2.934	0.934	6.0915	6.313	5.87	64764		n	n	3		South	11489	2017-01-09	soil	soil	n	N/A	soil metagenome	male	not_applicable	DonorC	not_applicable			fair	35.941	-83.9398	3	soil.hip	cooled	1
soil.hip.UTK.DonorC.2017.Jan.10.day4	64784	59.3	0	0	McGhee Tyson Airport Station	WINTER				64785	12.553	0	6.2765	unknown	144	19.0625	7.0625	4.0625	1.0625	6.1285	6.395	5.862	64784		n	n	3		South	11489	2017-01-10	soil	soil	n	N/A	soil metagenome	male	not_applicable	DonorC	not_applicable			fair	35.941	-83.9398	4	soil.hip	cooled	1
soil.hip.UTK.DonorC.2017.Jan.11.day5	64766	83.8	0.33	0.8382	McGhee Tyson Airport Station	WINTER				64767	14.939	8.649	11.794	unknown	144	26.5325	10.5325	6.5325	2.5325	7.47	8.458	6.482	64766		n	n	3		South	11489	2017-01-11	soil	soil	n	N/A	soil metagenome	male	not_applicable	DonorC	not_applicable			fair	35.941	-83.9398	5	soil.hip	cooled	1
soil.hip.UTK.DonorC.2017.Jan.12.day6	64786	66.1	0.02	0.0508	McGhee Tyson Airport Station	WINTER				64787	19.483	11.674	15.5785	unknown	144	36.0845	16.0845	11.0845	6.0845	9.552	10.557	8.547	64786		n	n	3		South	11489	2017-01-12	soil	soil	n	N/A	soil metagenome	male	not_applicable	DonorC	not_applicable			fair	35.941	-83.9398	6	soil.hip	cooled	1
soil.hip.UTK.DonorC.2017.Jan.13.day7	64800	80.7	0	0	McGhee Tyson Airport Station	WINTER				64801	18.649	13.377	16.013	unknown	144	47.1745	23.1745	17.1745	11.1745	11.09	11.556	10.624	64800		n	n	3		South	11489	2017-01-13	soil	soil	n	N/A	soil metagenome	male	not_applicable	DonorC	not_applicable			fair	35.941	-83.9398	7	soil.hip	cooled	1
soil.hip.UTK.DonorC.2017.Jan.14.day8	64820	88.5	0.02	0.0508	McGhee Tyson Airport Station	WINTER				64821	19.575	12.001	15.788	unknown	144	59.095	31.095	24.095	17.095	11.9205	12.241	11.6	64820		n	n	3		South	11489	2017-01-14	soil	soil	y	R ARM	soil metagenome	male	not_applicable	DonorC	not_applicable			fair	35.941	-83.9398	8	soil.hip	cooled	1
soil.hip.UTK.DonorC.2017.Jan.15.day9	64802	87.9	0.02	0.0508	McGhee Tyson Airport Station	WINTER				64803	17.983	12.413	15.198	unknown	144	71.594	39.594	31.594	23.594	12.499	12.72	12.278	64802		n	n	3		South	11489	2017-01-15	soil	soil	y	R ARM	soil metagenome	male	not_applicable	DonorC	not_applicable			fair	35.941	-83.9398	9	soil.hip	cooled	1
soil.hip.UTK.DonorC.2017.Jan.16.day10	64822	90.3	0	0	McGhee Tyson Airport Station	WINTER				64823	16.751	11.066	13.9085	unknown	144	84.2165	48.2165	39.2165	30.2165	12.6225	12.753	12.492	64822		n	n	3		South	11489	2017-01-16	soil	soil	y	R/L ARM	soil metagenome	male	not_applicable	DonorC	not_applicable			fair	35.941	-83.9398	10	soil.hip	cooled	1
soil.hip.UTK.DonorC.2017.Jan.17.day11	64836	79.8	0.02	0.0508	McGhee Tyson Airport Station	WINTER				64837	17.988	10.265	14.1265	unknown	144	96.8925	56.8925	46.8925	36.8925	12.676	12.915	12.437	64836		n	n	3		South	11489	2017-01-17	soil	soil	y	R/L ARM	soil metagenome	male	not_applicable	DonorC	not_applicable			fair	35.941	-83.9398	11	soil.hip	cooled	1
soil.hip.UTK.DonorC.2017.Jan.18.day12	64856	74.6	0.23	0.5842	McGhee Tyson Airport Station	WINTER				64857	17.711	7.91	12.8105	unknown	144	109.812	65.8125	54.8125	43.8125	12.92	13.134	12.706	64856		n	n	3		South	11489	2017-01-18	soil	soil	y	R/L ARM	soil metagenome	male	not_applicable	DonorC	not_applicable			fair	35.941	-83.9398	12	soil.hip	cooled	1
soil.hip.UTK.DonorC.2017.Jan.19.day13	64838	73.4	0	0	McGhee Tyson Airport Station	WINTER				64839	14.466	5.716	10.091	unknown	144	122.016	74.0155	62.0155	50.0155	12.203	12.661	11.745	64838		n	n	3		South	11489	2017-01-19	soil	soil	y	R/L ARM	soil metagenome	male	not_applicable	DonorC	not_applicable			fair	35.941	-83.9398	13	soil.hip	cooled	1
soil.hip.UTK.DonorC.2017.Jan.20.day14	64858	80.5	0.33	0.8382	McGhee Tyson Airport Station	WINTER				64859	19.02	10.148	14.584	unknown	144	134.287	82.2875	69.2875	56.2875	12.272	12.597	11.947	64858		n	n	3		South	11489	2017-01-20	soil	soil	y	R/L ARM	soil metagenome	male	not_applicable	DonorC	not_applicable			fair	35.941	-83.9398	14	soil.hip	cooled	1
soil.hip.UTK.DonorC.2017.Jan.21.day15	64872	86.7	0	0	McGhee Tyson Airport Station	WINTER				64873	13.628	8.656	11.142	unknown	144	146.677	90.677	76.677	62.677	12.3895	12.612	12.167	64872		n	n	5		South	11489	2017-01-21	soil	soil	y	R/L ARM	soil metagenome	male	not_applicable	DonorC	not_applicable			fair	35.941	-83.9398	15	soil.hip	cooled	1
soil.hip.UTK.DonorC.2017.Jan.22.day16	64892	84	0.16	0.4064	McGhee Tyson Airport Station	WINTER				64893	18.024	10.125	14.0745	unknown	144	159.013	99.0135	84.0135	69.0135	12.3365	12.65	12.023	64892		y	y	5		South	11489	2017-01-22	soil	soil	y	R/L ARM	soil metagenome	male	not_applicable	DonorC	not_applicable			fair	35.941	-83.9398	16	soil.hip	cooled	1
soil.hip.UTK.DonorC.2017.Jan.23.day17	64874	87.5	0.87	2.2098	McGhee Tyson Airport Station	WINTER				64875	12.653	7.829	10.241	unknown	144	172.089	108.088	92.0885	76.0885	13.075	13.473	12.677	64874		y	y	6		South	11489	2017-01-23	soil	soil	y	R/L ARM	soil metagenome	male	not_applicable	DonorC	not_applicable			fair	35.941	-83.9398	17	soil.hip	cooled	1
soil.hip.UTK.DonorC.2017.Jan.24.day18	64894	76.3	0.08	0.2032	McGhee Tyson Airport Station	WINTER				64895	12.612	4.092	8.352	unknown	144	184.679	116.678	99.6785	82.6785	12.59	13.4	11.78	64894		n	n	7		South	11489	2017-01-24	soil	soil	y	R/L ARM	soil metagenome	male	not_applicable	DonorC	not_applicable			fair	35.941	-83.9398	18	soil.hip	cooled	1
soil.hip.UTK.DonorC.2017.Jan.25.day19	64908	83.1	0	0	McGhee Tyson Airport Station	WINTER				64909	19.452	1.792	10.622	unknown	144	195.871	123.871	105.871	87.871	11.1925	11.761	10.624	64908		y	y	7		South	11489	2017-01-25	soil	soil	y	R/L ARM	soil metagenome	male	not_applicable	DonorC	not_applicable			fair	35.941	-83.9398	19	soil.hip	cooled	1
soil.hip.UTK.DonorC.2017.Jan.26.day20	64928	66.8	0.36	0.9144	McGhee Tyson Airport Station	WINTER				64929	13.969	3.836	8.9025	unknown	144	207.435	131.435	112.435	93.435	11.564	12.048	11.08	64928		n	n	7		South	11489	2017-01-26	soil	soil	y	R/L ARM	soil metagenome	male	not_applicable	DonorC	not_applicable			fair	35.941	-83.9398	20	soil.hip	cooled	1
soil.hip.UTK.DonorC.2017.Jan.27.day21	64910	61	0	0	McGhee Tyson Airport Station	WINTER				64911	4.256	1.111	2.6835	unknown	144	217.71	137.71	117.71	97.71	10.275	11.001	9.549	64910		n	n	8		South	11489	2017-01-27	soil	soil	y	R/L ARM	soil metagenome	male	not_applicable	DonorC	not_applicable			fair	35.941	-83.9398	21	soil.hip	cooled	1
skin.face.UTK.DonorC.2017.Jan.08.day2	64742	64.2	0.01	0.0254	McGhee Tyson Airport Station	WINTER				64743	0	0	0	unknown	144	6.8425	2.8425	1.8425	0.8425	6.8425	7.344	6.341	64742		n	n	3		South	11489	2017-01-08	skin	skin	n	N/A	skin metagenome	male	Homo_sapiens	DonorC	9606			fair	35.941	-83.9398	2	skin.face	cooled	1
skin.face.UTK.DonorC.2017.Jan.09.day3	64756	53.1	0	0	McGhee Tyson Airport Station	WINTER				64757	4.636	0	2.318	unknown	144	12.934	4.934	2.934	0.934	6.0915	6.313	5.87	64756		n	n	3		South	11489	2017-01-09	skin	skin	n	N/A	skin metagenome	male	Homo_sapiens	DonorC	9606			fair	35.941	-83.9398	3	skin.face	cooled	1
skin.face.UTK.DonorC.2017.Jan.10.day4	64776	59.3	0	0	McGhee Tyson Airport Station	WINTER				64777	12.553	0	6.2765	unknown	144	19.0625	7.0625	4.0625	1.0625	6.1285	6.395	5.862	64776		n	n	3		South	11489	2017-01-10	skin	skin	n	N/A	skin metagenome	male	Homo_sapiens	DonorC	9606			fair	35.941	-83.9398	4	skin.face	cooled	1
skin.face.UTK.DonorC.2017.Jan.11.day5	64758	83.8	0.33	0.8382	McGhee Tyson Airport Station	WINTER				64759	14.939	8.649	11.794	unknown	144	26.5325	10.5325	6.5325	2.5325	7.47	8.458	6.482	64758		n	n	3		South	11489	2017-01-11	skin	skin	n	N/A	skin metagenome	male	Homo_sapiens	DonorC	9606			fair	35.941	-83.9398	5	skin.face	cooled	1
skin.face.UTK.DonorC.2017.Jan.12.day6	64778	66.1	0.02	0.0508	McGhee Tyson Airport Station	WINTER				64779	19.483	11.674	15.5785	unknown	144	36.0845	16.0845	11.0845	6.0845	9.552	10.557	8.547	64778		n	n	3		South	11489	2017-01-12	skin	skin	n	N/A	skin metagenome	male	Homo_sapiens	DonorC	9606			fair	35.941	-83.9398	6	skin.face	cooled	1
skin.face.UTK.DonorC.2017.Jan.13.day7	64792	80.7	0	0	McGhee Tyson Airport Station	WINTER				64793	18.649	13.377	16.013	unknown	144	47.1745	23.1745	17.1745	11.1745	11.09	11.556	10.624	64792		n	n	3		South	11489	2017-01-13	skin	skin	n	N/A	skin metagenome	male	Homo_sapiens	DonorC	9606			fair	35.941	-83.9398	7	skin.face	cooled	1
skin.face.UTK.DonorC.2017.Jan.14.day8	64812	88.5	0.02	0.0508	McGhee Tyson Airport Station	WINTER				64813	19.575	12.001	15.788	unknown	144	59.095	31.095	24.095	17.095	11.9205	12.241	11.6	64812		n	n	3		South	11489	2017-01-14	skin	skin	y	R ARM	skin metagenome	male	Homo_sapiens	DonorC	9606			fair	35.941	-83.9398	8	skin.face	cooled	1
skin.face.UTK.DonorC.2017.Jan.15.day9	64794	87.9	0.02	0.0508	McGhee Tyson Airport Station	WINTER				64795	17.983	12.413	15.198	unknown	144	71.594	39.594	31.594	23.594	12.499	12.72	12.278	64794		n	n	3		South	11489	2017-01-15	skin	skin	y	R ARM	skin metagenome	male	Homo_sapiens	DonorC	9606			fair	35.941	-83.9398	9	skin.face	cooled	1
skin.face.UTK.DonorC.2017.Jan.16.day10	64814	90.3	0	0	McGhee Tyson Airport Station	WINTER				64815	16.751	11.066	13.9085	unknown	144	84.2165	48.2165	39.2165	30.2165	12.6225	12.753	12.492	64814		n	n	3		South	11489	2017-01-16	skin	skin	y	R/L ARM	skin metagenome	male	Homo_sapiens	DonorC	9606			fair	35.941	-83.9398	10	skin.face	cooled	1
skin.face.UTK.DonorC.2017.Jan.17.day11	64828	79.8	0.02	0.0508	McGhee Tyson Airport Station	WINTER				64829	17.988	10.265	14.1265	unknown	144	96.8925	56.8925	46.8925	36.8925	12.676	12.915	12.437	64828		n	n	3		South	11489	2017-01-17	skin	skin	y	R/L ARM	skin metagenome	male	Homo_sapiens	DonorC	9606			fair	35.941	-83.9398	11	skin.face	cooled	1
skin.face.UTK.DonorC.2017.Jan.18.day12	64848	74.6	0.23	0.5842	McGhee Tyson Airport Station	WINTER				64849	17.711	7.91	12.8105	unknown	144	109.812	65.8125	54.8125	43.8125	12.92	13.134	12.706	64848		n	n	3		South	11489	2017-01-18	skin	skin	y	R/L ARM	skin metagenome	male	Homo_sapiens	DonorC	9606			fair	35.941	-83.9398	12	skin.face	cooled	1
skin.face.UTK.DonorC.2017.Jan.19.day13	64830	73.4	0	0	McGhee Tyson Airport Station	WINTER				64831	14.466	5.716	10.091	unknown	144	122.016	74.0155	62.0155	50.0155	12.203	12.661	11.745	64830		n	n	3		South	11489	2017-01-19	skin	skin	y	R/L ARM	skin metagenome	male	Homo_sapiens	DonorC	9606			fair	35.941	-83.9398	13	skin.face	cooled	1
skin.face.UTK.DonorC.2017.Jan.20.day14	64850	80.5	0.33	0.8382	McGhee Tyson Airport Station	WINTER				64851	19.02	10.148	14.584	unknown	144	134.287	82.2875	69.2875	56.2875	12.272	12.597	11.947	64850		n	n	3		South	11489	2017-01-20	skin	skin	y	R/L ARM	skin metagenome	male	Homo_sapiens	DonorC	9606			fair	35.941	-83.9398	14	skin.face	cooled	1
skin.face.UTK.DonorC.2017.Jan.21.day15	64864	86.7	0	0	McGhee Tyson Airport Station	WINTER				64865	13.628	8.656	11.142	unknown	144	146.677	90.677	76.677	62.677	12.3895	12.612	12.167	64864		n	n	5		South	11489	2017-01-21	skin	skin	y	R/L ARM	skin metagenome	male	Homo_sapiens	DonorC	9606			fair	35.941	-83.9398	15	skin.face	cooled	1
skin.face.UTK.DonorC.2017.Jan.22.day16	64884	84	0.16	0.4064	McGhee Tyson Airport Station	WINTER				64885	18.024	10.125	14.0745	unknown	144	159.013	99.0135	84.0135	69.0135	12.3365	12.65	12.023	64884		y	y	5		South	11489	2017-01-22	skin	skin	y	R/L ARM	skin metagenome	male	Homo_sapiens	DonorC	9606			fair	35.941	-83.9398	16	skin.face	cooled	1
skin.face.UTK.DonorC.2017.Jan.23.day17	64866	87.5	0.87	2.2098	McGhee Tyson Airport Station	WINTER				64867	12.653	7.829	10.241	unknown	144	172.089	108.088	92.0885	76.0885	13.075	13.473	12.677	64866		y	y	6		South	11489	2017-01-23	skin	skin	y	R/L ARM	skin metagenome	male	Homo_sapiens	DonorC	9606			fair	35.941	-83.9398	17	skin.face	cooled	1
skin.face.UTK.DonorC.2017.Jan.24.day18	64886	76.3	0.08	0.2032	McGhee Tyson Airport Station	WINTER				64887	12.612	4.092	8.352	unknown	144	184.679	116.678	99.6785	82.6785	12.59	13.4	11.78	64886		n	n	7		South	11489	2017-01-24	skin	skin	y	R/L ARM	skin metagenome	male	Homo_sapiens	DonorC	9606			fair	35.941	-83.9398	18	skin.face	cooled	1
skin.face.UTK.DonorC.2017.Jan.25.day19	64900	83.1	0	0	McGhee Tyson Airport Station	WINTER				64901	19.452	1.792	10.622	unknown	144	195.871	123.871	105.871	87.871	11.1925	11.761	10.624	64900		y	y	7		South	11489	2017-01-25	skin	skin	y	R/L ARM	skin metagenome	male	Homo_sapiens	DonorC	9606			fair	35.941	-83.9398	19	skin.face	cooled	1
skin.face.UTK.DonorC.2017.Jan.26.day20	64920	66.8	0.36	0.9144	McGhee Tyson Airport Station	WINTER				64921	13.969	3.836	8.9025	unknown	144	207.435	131.435	112.435	93.435	11.564	12.048	11.08	64920		n	n	7		South	11489	2017-01-26	skin	skin	y	R/L ARM	skin metagenome	male	Homo_sapiens	DonorC	9606			fair	35.941	-83.9398	20	skin.face	cooled	1
skin.face.UTK.DonorC.2017.Jan.27.day21	64902	61	0	0	McGhee Tyson Airport Station	WINTER				64903	4.256	1.111	2.6835	unknown	144	217.71	137.71	117.71	97.71	10.275	11.001	9.549	64902		n	n	8		South	11489	2017-01-27	skin	skin	y	R/L ARM	skin metagenome	male	Homo_sapiens	DonorC	9606			fair	35.941	-83.9398	21	skin.face	cooled	1
skin.face.UTK.DonorC.year.Jan.06.day1	64722	77	0	0	McGhee Tyson Airport Station	WINTER				64723	3.008	0	1.504	unknown	144	0	0	0	0	4.657	9.314	0	64722		n	n	3		South	11489	2017-01-06	skin	skin	n	N/A	skin metagenome	male	Homo_sapiens	DonorC	9606			fair	35.941	-83.9398	0	skin.face	cooled	1
skin.hip.UTK.DonorC.2017.Jan.06.day1	64726	77	0	0	McGhee Tyson Airport Station	WINTER				64727	3.008	0	1.504	unknown	144	0	0	0	0	4.657	9.314	0	64726		n	n	3		South	11489	2017-01-06	skin	skin	n	N/A	skin metagenome	male	Homo_sapiens	DonorC	9606			fair	35.941	-83.9398	0	skin.hip	cooled	1
skin.hip.UTK.DonorC.2017.Jan.08.day2	64746	64.2	0.01	0.0254	McGhee Tyson Airport Station	WINTER				64747	0	0	0	unknown	144	6.8425	2.8425	1.8425	0.8425	6.8425	7.344	6.341	64746		n	n	3		South	11489	2017-01-08	skin	skin	n	N/A	skin metagenome	male	Homo_sapiens	DonorC	9606			fair	35.941	-83.9398	2	skin.hip	cooled	1
skin.hip.UTK.DonorC.2017.Jan.09.day3	64760	53.1	0	0	McGhee Tyson Airport Station	WINTER				64761	4.636	0	2.318	unknown	144	12.934	4.934	2.934	0.934	6.0915	6.313	5.87	64760		n	n	3		South	11489	2017-01-09	skin	skin	n	N/A	skin metagenome	male	Homo_sapiens	DonorC	9606			fair	35.941	-83.9398	3	skin.hip	cooled	1
skin.hip.UTK.DonorC.2017.Jan.10.day4	64780	59.3	0	0	McGhee Tyson Airport Station	WINTER				64781	12.553	0	6.2765	unknown	144	19.0625	7.0625	4.0625	1.0625	6.1285	6.395	5.862	64780		n	n	3		South	11489	2017-01-10	skin	skin	n	N/A	skin metagenome	male	Homo_sapiens	DonorC	9606			fair	35.941	-83.9398	4	skin.hip	cooled	1
skin.hip.UTK.DonorC.2017.Jan.11.day5	64762	83.8	0.33	0.8382	McGhee Tyson Airport Station	WINTER				64763	14.939	8.649	11.794	unknown	144	26.5325	10.5325	6.5325	2.5325	7.47	8.458	6.482	64762		n	n	3		South	11489	2017-01-11	skin	skin	n	N/A	skin metagenome	male	Homo_sapiens	DonorC	9606			fair	35.941	-83.9398	5	skin.hip	cooled	1
skin.hip.UTK.DonorC.2017.Jan.12.day6	64782	66.1	0.02	0.0508	McGhee Tyson Airport Station	WINTER				64783	19.483	11.674	15.5785	unknown	144	36.0845	16.0845	11.0845	6.0845	9.552	10.557	8.547	64782		n	n	3		South	11489	2017-01-12	skin	skin	n	N/A	skin metagenome	male	Homo_sapiens	DonorC	9606			fair	35.941	-83.9398	6	skin.hip	cooled	1
skin.hip.UTK.DonorC.2017.Jan.13.day7	64796	80.7	0	0	McGhee Tyson Airport Station	WINTER				64797	18.649	13.377	16.013	unknown	144	47.1745	23.1745	17.1745	11.1745	11.09	11.556	10.624	64796		n	n	3		South	11489	2017-01-13	skin	skin	n	N/A	skin metagenome	male	Homo_sapiens	DonorC	9606			fair	35.941	-83.9398	7	skin.hip	cooled	1
skin.hip.UTK.DonorC.2017.Jan.14.day8	64816	88.5	0.02	0.0508	McGhee Tyson Airport Station	WINTER				64817	19.575	12.001	15.788	unknown	144	59.095	31.095	24.095	17.095	11.9205	12.241	11.6	64816		n	n	3		South	11489	2017-01-14	skin	skin	y	R ARM	skin metagenome	male	Homo_sapiens	DonorC	9606			fair	35.941	-83.9398	8	skin.hip	cooled	1
skin.hip.UTK.DonorC.2017.Jan.15.day9	64798	87.9	0.02	0.0508	McGhee Tyson Airport Station	WINTER				64799	17.983	12.413	15.198	unknown	144	71.594	39.594	31.594	23.594	12.499	12.72	12.278	64798		n	n	3		South	11489	2017-01-15	skin	skin	y	R ARM	skin metagenome	male	Homo_sapiens	DonorC	9606			fair	35.941	-83.9398	9	skin.hip	cooled	1
skin.hip.UTK.DonorC.2017.Jan.16.day10	64818	90.3	0	0	McGhee Tyson Airport Station	WINTER				64819	16.751	11.066	13.9085	unknown	144	84.2165	48.2165	39.2165	30.2165	12.6225	12.753	12.492	64818		n	n	3		South	11489	2017-01-16	skin	skin	y	R/L ARM	skin metagenome	male	Homo_sapiens	DonorC	9606			fair	35.941	-83.9398	10	skin.hip	cooled	1
skin.hip.UTK.DonorC.2017.Jan.17.day11	64832	79.8	0.02	0.0508	McGhee Tyson Airport Station	WINTER				64833	17.988	10.265	14.1265	unknown	144	96.8925	56.8925	46.8925	36.8925	12.676	12.915	12.437	64832		n	n	3		South	11489	2017-01-17	skin	skin	y	R/L ARM	skin metagenome	male	Homo_sapiens	DonorC	9606			fair	35.941	-83.9398	11	skin.hip	cooled	1
skin.hip.UTK.DonorC.2017.Jan.18.day12	64852	74.6	0.23	0.5842	McGhee Tyson Airport Station	WINTER				64853	17.711	7.91	12.8105	unknown	144	109.812	65.8125	54.8125	43.8125	12.92	13.134	12.706	64852		n	n	3		South	11489	2017-01-18	skin	skin	y	R/L ARM	skin metagenome	male	Homo_sapiens	DonorC	9606			fair	35.941	-83.9398	12	skin.hip	cooled	1
skin.hip.UTK.DonorC.2017.Jan.19.day13	64834	73.4	0	0	McGhee Tyson Airport Station	WINTER				64835	14.466	5.716	10.091	unknown	144	122.016	74.0155	62.0155	50.0155	12.203	12.661	11.745	64834		n	n	3		South	11489	2017-01-19	skin	skin	y	R/L ARM	skin metagenome	male	Homo_sapiens	DonorC	9606			fair	35.941	-83.9398	13	skin.hip	cooled	1
skin.hip.UTK.DonorC.2017.Jan.20.day14	64854	80.5	0.33	0.8382	McGhee Tyson Airport Station	WINTER				64855	19.02	10.148	14.584	unknown	144	134.287	82.2875	69.2875	56.2875	12.272	12.597	11.947	64854		n	n	3		South	11489	2017-01-20	skin	skin	y	R/L ARM	skin metagenome	male	Homo_sapiens	DonorC	9606			fair	35.941	-83.9398	14	skin.hip	cooled	1
skin.hip.UTK.DonorC.2017.Jan.21.day15	64868	86.7	0	0	McGhee Tyson Airport Station	WINTER				64869	13.628	8.656	11.142	unknown	144	146.677	90.677	76.677	62.677	12.3895	12.612	12.167	64868		n	n	5		South	11489	2017-01-21	skin	skin	y	R/L ARM	skin metagenome	male	Homo_sapiens	DonorC	9606			fair	35.941	-83.9398	15	skin.hip	cooled	1
skin.hip.UTK.DonorC.2017.Jan.22.day16	64888	84	0.16	0.4064	McGhee Tyson Airport Station	WINTER				64889	18.024	10.125	14.0745	unknown	144	159.013	99.0135	84.0135	69.0135	12.3365	12.65	12.023	64888		y	y	5		South	11489	2017-01-22	skin	skin	y	R/L ARM	skin metagenome	male	Homo_sapiens	DonorC	9606			fair	35.941	-83.9398	16	skin.hip	cooled	1
skin.hip.UTK.DonorC.2017.Jan.23.day17	64870	87.5	0.87	2.2098	McGhee Tyson Airport Station	WINTER				64871	12.653	7.829	10.241	unknown	144	172.089	108.088	92.0885	76.0885	13.075	13.473	12.677	64870		y	y	6		South	11489	2017-01-23	skin	skin	y	R/L ARM	skin metagenome	male	Homo_sapiens	DonorC	9606			fair	35.941	-83.9398	17	skin.hip	cooled	1
skin.hip.UTK.DonorC.2017.Jan.24.day18	64890	76.3	0.08	0.2032	McGhee Tyson Airport Station	WINTER				64891	12.612	4.092	8.352	unknown	144	184.679	116.678	99.6785	82.6785	12.59	13.4	11.78	64890		n	n	7		South	11489	2017-01-24	skin	skin	y	R/L ARM	skin metagenome	male	Homo_sapiens	DonorC	9606			fair	35.941	-83.9398	18	skin.hip	cooled	1
skin.hip.UTK.DonorC.2017.Jan.25.day19	64904	83.1	0	0	McGhee Tyson Airport Station	WINTER				64905	19.452	1.792	10.622	unknown	144	195.871	123.871	105.871	87.871	11.1925	11.761	10.624	64904		y	y	7		South	11489	2017-01-25	skin	skin	y	R/L ARM	skin metagenome	male	Homo_sapiens	DonorC	9606			fair	35.941	-83.9398	19	skin.hip	cooled	1
skin.hip.UTK.DonorC.2017.Jan.26.day20	64924	66.8	0.36	0.9144	McGhee Tyson Airport Station	WINTER				64925	13.969	3.836	8.9025	unknown	144	207.435	131.435	112.435	93.435	11.564	12.048	11.08	64924		n	n	7		South	11489	2017-01-26	skin	skin	y	R/L ARM	skin metagenome	male	Homo_sapiens	DonorC	9606			fair	35.941	-83.9398	20	skin.hip	cooled	1
skin.hip.UTK.DonorC.2017.Jan.27.day21	64906	61	0	0	McGhee Tyson Airport Station	WINTER				64907	4.256	1.111	2.6835	unknown	144	217.71	137.71	117.71	97.71	10.275	11.001	9.549	64906		n	n	8		South	11489	2017-01-27	skin	skin	y	R/L ARM	skin metagenome	male	Homo_sapiens	DonorC	9606			fair	35.941	-83.9398	21	skin.hip	cooled	1
soil.ctrl.UTK.DonorC.2017.Jan.06.day1	64738	77	0	0	McGhee Tyson Airport Station	WINTER				not_applicable	3.008	0	1.504	unknown	144	0	0	0	0	4.657	9.314	0	64738		n	n	3		South	11489	2017-01-06	soil	soil_control	n	N/A	soil metagenome	male	not_applicable	DonorC	not_applicable			fair	35.941	-83.9398	0	soil.ctrl	cooled	1
soil.ctrl.UTK.DonorC.2017.Jan.08.day2	64739	64.2	0.01	0.0254	McGhee Tyson Airport Station	WINTER				not_applicable	0	0	0	unknown	144	6.8425	2.8425	1.8425	0.8425	6.8425	7.344	6.341	64739		n	n	3		South	11489	2017-01-08	soil	soil_control	n	N/A	soil metagenome	male	not_applicable	DonorC	not_applicable			fair	35.941	-83.9398	2	soil.ctrl	cooled	1
soil.ctrl.UTK.DonorC.2017.Jan.09.day3	64772	53.1	0	0	McGhee Tyson Airport Station	WINTER				not_applicable	4.636	0	2.318	unknown	144	12.934	4.934	2.934	0.934	6.0915	6.313	5.87	64772		n	n	3		South	11489	2017-01-09	soil	soil_control	n	N/A	soil metagenome	male	not_applicable	DonorC	not_applicable			fair	35.941	-83.9398	3	soil.ctrl	cooled	1
soil.ctrl.UTK.DonorC.2017.Jan.10.day4	64773	59.3	0	0	McGhee Tyson Airport Station	WINTER				not_applicable	12.553	0	6.2765	unknown	144	19.0625	7.0625	4.0625	1.0625	6.1285	6.395	5.862	64773		n	n	3		South	11489	2017-01-10	soil	soil_control	n	N/A	soil metagenome	male	not_applicable	DonorC	not_applicable			fair	35.941	-83.9398	4	soil.ctrl	cooled	1
soil.ctrl.UTK.DonorC.2017.Jan.11.day5	64774	83.8	0.33	0.8382	McGhee Tyson Airport Station	WINTER				not_applicable	14.939	8.649	11.794	unknown	144	26.5325	10.5325	6.5325	2.5325	7.47	8.458	6.482	64774		n	n	3		South	11489	2017-01-11	soil	soil_control	n	N/A	soil metagenome	male	not_applicable	DonorC	not_applicable			fair	35.941	-83.9398	5	soil.ctrl	cooled	1
soil.ctrl.UTK.DonorC.2017.Jan.12.day6	64775	66.1	0.02	0.0508	McGhee Tyson Airport Station	WINTER				not_applicable	19.483	11.674	15.5785	unknown	144	36.0845	16.0845	11.0845	6.0845	9.552	10.557	8.547	64775		n	n	3		South	11489	2017-01-12	soil	soil_control	n	N/A	soil metagenome	male	not_applicable	DonorC	not_applicable			fair	35.941	-83.9398	6	soil.ctrl	cooled	1
soil.ctrl.UTK.DonorC.2017.Jan.13.day7	64808	80.7	0	0	McGhee Tyson Airport Station	WINTER				not_applicable	18.649	13.377	16.013	unknown	144	47.1745	23.1745	17.1745	11.1745	11.09	11.556	10.624	64808		n	n	3		South	11489	2017-01-13	soil	soil_control	n	N/A	soil metagenome	male	not_applicable	DonorC	not_applicable			fair	35.941	-83.9398	7	soil.ctrl	cooled	1
soil.ctrl.UTK.DonorC.2017.Jan.14.day8	64809	88.5	0.02	0.0508	McGhee Tyson Airport Station	WINTER				not_applicable	19.575	12.001	15.788	unknown	144	59.095	31.095	24.095	17.095	11.9205	12.241	11.6	64809		n	n	3		South	11489	2017-01-14	soil	soil_control	y	R ARM	soil metagenome	male	not_applicable	DonorC	not_applicable			fair	35.941	-83.9398	8	soil.ctrl	cooled	1
soil.ctrl.UTK.DonorC.2017.Jan.15.day9	64810	87.9	0.02	0.0508	McGhee Tyson Airport Station	WINTER				not_applicable	17.983	12.413	15.198	unknown	144	71.594	39.594	31.594	23.594	12.499	12.72	12.278	64810		n	n	3		South	11489	2017-01-15	soil	soil_control	y	R ARM	soil metagenome	male	not_applicable	DonorC	not_applicable			fair	35.941	-83.9398	9	soil.ctrl	cooled	1
soil.ctrl.UTK.DonorC.2017.Jan.16.day10	64811	90.3	0	0	McGhee Tyson Airport Station	WINTER				not_applicable	16.751	11.066	13.9085	unknown	144	84.2165	48.2165	39.2165	30.2165	12.6225	12.753	12.492	64811		n	n	3		South	11489	2017-01-16	soil	soil_control	y	R/L ARM	soil metagenome	male	not_applicable	DonorC	not_applicable			fair	35.941	-83.9398	10	soil.ctrl	cooled	1
soil.ctrl.UTK.DonorC.2017.Jan.17.day11	64844	79.8	0.02	0.0508	McGhee Tyson Airport Station	WINTER				not_applicable	17.988	10.265	14.1265	unknown	144	96.8925	56.8925	46.8925	36.8925	12.676	12.915	12.437	64844		n	n	3		South	11489	2017-01-17	soil	soil_control	y	R/L ARM	soil metagenome	male	not_applicable	DonorC	not_applicable			fair	35.941	-83.9398	11	soil.ctrl	cooled	1
soil.ctrl.UTK.DonorC.2017.Jan.18.day12	64845	74.6	0.23	0.5842	McGhee Tyson Airport Station	WINTER				not_applicable	17.711	7.91	12.8105	unknown	144	109.812	65.8125	54.8125	43.8125	12.92	13.134	12.706	64845		n	n	3		South	11489	2017-01-18	soil	soil_control	y	R/L ARM	soil metagenome	male	not_applicable	DonorC	not_applicable			fair	35.941	-83.9398	12	soil.ctrl	cooled	1
soil.ctrl.UTK.DonorC.2017.Jan.19.day13	64846	73.4	0	0	McGhee Tyson Airport Station	WINTER				not_applicable	14.466	5.716	10.091	unknown	144	122.016	74.0155	62.0155	50.0155	12.203	12.661	11.745	64846		n	n	3		South	11489	2017-01-19	soil	soil_control	y	R/L ARM	soil metagenome	male	not_applicable	DonorC	not_applicable			fair	35.941	-83.9398	13	soil.ctrl	cooled	1
soil.ctrl.UTK.DonorC.2017.Jan.20.day14	64847	80.5	0.33	0.8382	McGhee Tyson Airport Station	WINTER				not_applicable	19.02	10.148	14.584	unknown	144	134.287	82.2875	69.2875	56.2875	12.272	12.597	11.947	64847		n	n	3		South	11489	2017-01-20	soil	soil_control	y	R/L ARM	soil metagenome	male	not_applicable	DonorC	not_applicable			fair	35.941	-83.9398	14	soil.ctrl	cooled	1
soil.ctrl.UTK.DonorC.2017.Jan.21.day15	64880	86.7	0	0	McGhee Tyson Airport Station	WINTER				not_applicable	13.628	8.656	11.142	unknown	144	146.677	90.677	76.677	62.677	12.3895	12.612	12.167	64880		n	n	5		South	11489	2017-01-21	soil	soil_control	y	R/L ARM	soil metagenome	male	not_applicable	DonorC	not_applicable			fair	35.941	-83.9398	15	soil.ctrl	cooled	1
soil.ctrl.UTK.DonorC.2017.Jan.22.day16	64881	84	0.16	0.4064	McGhee Tyson Airport Station	WINTER				not_applicable	18.024	10.125	14.0745	unknown	144	159.013	99.0135	84.0135	69.0135	12.3365	12.65	12.023	64881		y	y	5		South	11489	2017-01-22	soil	soil_control	y	R/L ARM	soil metagenome	male	not_applicable	DonorC	not_applicable			fair	35.941	-83.9398	16	soil.ctrl	cooled	1
soil.ctrl.UTK.DonorC.2017.Jan.23.day17	64882	87.5	0.87	2.2098	McGhee Tyson Airport Station	WINTER				not_applicable	12.653	7.829	10.241	unknown	144	172.089	108.088	92.0885	76.0885	13.075	13.473	12.677	64882		y	y	6		South	11489	2017-01-23	soil	soil_control	y	R/L ARM	soil metagenome	male	not_applicable	DonorC	not_applicable			fair	35.941	-83.9398	17	soil.ctrl	cooled	1
soil.ctrl.UTK.DonorC.2017.Jan.24.day18	64883	76.3	0.08	0.2032	McGhee Tyson Airport Station	WINTER				not_applicable	12.612	4.092	8.352	unknown	144	184.679	116.678	99.6785	82.6785	12.59	13.4	11.78	64883		n	n	7		South	11489	2017-01-24	soil	soil_control	y	R/L ARM	soil metagenome	male	not_applicable	DonorC	not_applicable			fair	35.941	-83.9398	18	soil.ctrl	cooled	1
soil.ctrl.UTK.DonorC.2017.Jan.25.day19	64916	83.1	0	0	McGhee Tyson Airport Station	WINTER				not_applicable	19.452	1.792	10.622	unknown	144	195.871	123.871	105.871	87.871	11.1925	11.761	10.624	64916		y	y	7		South	11489	2017-01-25	soil	soil_control	y	R/L ARM	soil metagenome	male	not_applicable	DonorC	not_applicable			fair	35.941	-83.9398	19	soil.ctrl	cooled	1
soil.ctrl.UTK.DonorC.2017.Jan.26.day20	64917	66.8	0.36	0.9144	McGhee Tyson Airport Station	WINTER				not_applicable	13.969	3.836	8.9025	unknown	144	207.435	131.435	112.435	93.435	11.564	12.048	11.08	64917		n	n	7		South	11489	2017-01-26	soil	soil_control	y	R/L ARM	soil metagenome	male	not_applicable	DonorC	not_applicable			fair	35.941	-83.9398	20	soil.ctrl	cooled	1
soil.ctrl.UTK.DonorC.2017.Jan.27.day21	64918	61	0	0	McGhee Tyson Airport Station	WINTER				not_applicable	4.256	1.111	2.6835	unknown	144	217.71	137.71	117.71	97.71	10.275	11.001	9.549	64918		n	n	8		South	11489	2017-01-27	soil	soil_control	y	R/L ARM	soil metagenome	male	not_applicable	DonorC	not_applicable			fair	35.941	-83.9398	21	soil.ctrl	cooled	1
soil.face.UTK.DonorC.2017.Jan.06.day1	64734	77	0	0	McGhee Tyson Airport Station	WINTER				64735	3.008	0	1.504	unknown	144	0	0	0	0	4.657	9.314	0	64734		n	n	3		South	11489	2017-01-06	soil	soil	n	N/A	soil metagenome	male	not_applicable	DonorC	not_applicable			fair	35.941	-83.9398	0	soil.face	cooled	1
soil.face.UTK.DonorC.2017.Jan.08.day2	64754	64.2	0.01	0.0254	McGhee Tyson Airport Station	WINTER				64755	0	0	0	unknown	144	6.8425	2.8425	1.8425	0.8425	6.8425	7.344	6.341	64754		n	n	3		South	11489	2017-01-08	soil	soil	n	N/A	soil metagenome	male	not_applicable	DonorC	not_applicable			fair	35.941	-83.9398	2	soil.face	cooled	1
soil.face.UTK.DonorC.2017.Jan.09.day3	64768	53.1	0	0	McGhee Tyson Airport Station	WINTER				64769	4.636	0	2.318	unknown	144	12.934	4.934	2.934	0.934	6.0915	6.313	5.87	64768		n	n	3		South	11489	2017-01-09	soil	soil	n	N/A	soil metagenome	male	not_applicable	DonorC	not_applicable			fair	35.941	-83.9398	3	soil.face	cooled	1
soil.face.UTK.DonorC.2017.Jan.10.day4	64788	59.3	0	0	McGhee Tyson Airport Station	WINTER				64789	12.553	0	6.2765	unknown	144	19.0625	7.0625	4.0625	1.0625	6.1285	6.395	5.862	64788		n	n	3		South	11489	2017-01-10	soil	soil	n	N/A	soil metagenome	male	not_applicable	DonorC	not_applicable			fair	35.941	-83.9398	4	soil.face	cooled	1
soil.face.UTK.DonorC.2017.Jan.11.day5	64770	83.8	0.33	0.8382	McGhee Tyson Airport Station	WINTER				64771	14.939	8.649	11.794	unknown	144	26.5325	10.5325	6.5325	2.5325	7.47	8.458	6.482	64770		n	n	3		South	11489	2017-01-11	soil	soil	n	N/A	soil metagenome	male	not_applicable	DonorC	not_applicable			fair	35.941	-83.9398	5	soil.face	cooled	1
soil.face.UTK.DonorC.2017.Jan.12.day6	64790	66.1	0.02	0.0508	McGhee Tyson Airport Station	WINTER				64791	19.483	11.674	15.5785	unknown	144	36.0845	16.0845	11.0845	6.0845	9.552	10.557	8.547	64790		n	n	3		South	11489	2017-01-12	soil	soil	n	N/A	soil metagenome	male	not_applicable	DonorC	not_applicable			fair	35.941	-83.9398	6	soil.face	cooled	1
soil.face.UTK.DonorC.2017.Jan.13.day7	64804	80.7	0	0	McGhee Tyson Airport Station	WINTER				64805	18.649	13.377	16.013	unknown	144	47.1745	23.1745	17.1745	11.1745	11.09	11.556	10.624	64804		n	n	3		South	11489	2017-01-13	soil	soil	n	N/A	soil metagenome	male	not_applicable	DonorC	not_applicable			fair	35.941	-83.9398	7	soil.face	cooled	1
soil.face.UTK.DonorC.2017.Jan.14.day8	64824	88.5	0.02	0.0508	McGhee Tyson Airport Station	WINTER				64825	19.575	12.001	15.788	unknown	144	59.095	31.095	24.095	17.095	11.9205	12.241	11.6	64824		n	n	3		South	11489	2017-01-14	soil	soil	y	R ARM	soil metagenome	male	not_applicable	DonorC	not_applicable			fair	35.941	-83.9398	8	soil.face	cooled	1
soil.face.UTK.DonorC.2017.Jan.15.day9	64806	87.9	0.02	0.0508	McGhee Tyson Airport Station	WINTER				64807	17.983	12.413	15.198	unknown	144	71.594	39.594	31.594	23.594	12.499	12.72	12.278	64806		n	n	3		South	11489	2017-01-15	soil	soil	y	R ARM	soil metagenome	male	not_applicable	DonorC	not_applicable			fair	35.941	-83.9398	9	soil.face	cooled	1
soil.face.UTK.DonorC.2017.Jan.16.day10	64826	90.3	0	0	McGhee Tyson Airport Station	WINTER				64827	16.751	11.066	13.9085	unknown	144	84.2165	48.2165	39.2165	30.2165	12.6225	12.753	12.492	64826		n	n	3		South	11489	2017-01-16	soil	soil	y	R/L ARM	soil metagenome	male	not_applicable	DonorC	not_applicable			fair	35.941	-83.9398	10	soil.face	cooled	1
soil.face.UTK.DonorC.2017.Jan.17.day11	64840	79.8	0.02	0.0508	McGhee Tyson Airport Station	WINTER				64841	17.988	10.265	14.1265	unknown	144	96.8925	56.8925	46.8925	36.8925	12.676	12.915	12.437	64840		n	n	3		South	11489	2017-01-17	soil	soil	y	R/L ARM	soil metagenome	male	not_applicable	DonorC	not_applicable			fair	35.941	-83.9398	11	soil.face	cooled	1
soil.face.UTK.DonorC.2017.Jan.18.day12	64860	74.6	0.23	0.5842	McGhee Tyson Airport Station	WINTER				64861	17.711	7.91	12.8105	unknown	144	109.812	65.8125	54.8125	43.8125	12.92	13.134	12.706	64860		n	n	3		South	11489	2017-01-18	soil	soil	y	R/L ARM	soil metagenome	male	not_applicable	DonorC	not_applicable			fair	35.941	-83.9398	12	soil.face	cooled	1
soil.face.UTK.DonorC.2017.Jan.19.day13	64842	73.4	0	0	McGhee Tyson Airport Station	WINTER				64843	14.466	5.716	10.091	unknown	144	122.016	74.0155	62.0155	50.0155	12.203	12.661	11.745	64842		n	n	3		South	11489	2017-01-19	soil	soil	y	R/L ARM	soil metagenome	male	not_applicable	DonorC	not_applicable			fair	35.941	-83.9398	13	soil.face	cooled	1
soil.face.UTK.DonorC.2017.Jan.20.day14	64862	80.5	0.33	0.8382	McGhee Tyson Airport Station	WINTER				64863	19.02	10.148	14.584	unknown	144	134.287	82.2875	69.2875	56.2875	12.272	12.597	11.947	64862		n	n	3		South	11489	2017-01-20	soil	soil	y	R/L ARM	soil metagenome	male	not_applicable	DonorC	not_applicable			fair	35.941	-83.9398	14	soil.face	cooled	1
soil.face.UTK.DonorC.2017.Jan.21.day15	64876	86.7	0	0	McGhee Tyson Airport Station	WINTER				64877	13.628	8.656	11.142	unknown	144	146.677	90.677	76.677	62.677	12.3895	12.612	12.167	64876		n	n	5		South	11489	2017-01-21	soil	soil	y	R/L ARM	soil metagenome	male	not_applicable	DonorC	not_applicable			fair	35.941	-83.9398	15	soil.face	cooled	1
soil.face.UTK.DonorC.2017.Jan.22.day16	64896	84	0.16	0.4064	McGhee Tyson Airport Station	WINTER				64897	18.024	10.125	14.0745	unknown	144	159.013	99.0135	84.0135	69.0135	12.3365	12.65	12.023	64896		y	y	5		South	11489	2017-01-22	soil	soil	y	R/L ARM	soil metagenome	male	not_applicable	DonorC	not_applicable			fair	35.941	-83.9398	16	soil.face	cooled	1
soil.face.UTK.DonorC.2017.Jan.23.day17	64878	87.5	0.87	2.2098	McGhee Tyson Airport Station	WINTER				64879	12.653	7.829	10.241	unknown	144	172.089	108.088	92.0885	76.0885	13.075	13.473	12.677	64878		y	y	6		South	11489	2017-01-23	soil	soil	y	R/L ARM	soil metagenome	male	not_applicable	DonorC	not_applicable			fair	35.941	-83.9398	17	soil.face	cooled	1
soil.face.UTK.DonorC.2017.Jan.24.day18	64898	76.3	0.08	0.2032	McGhee Tyson Airport Station	WINTER				64899	12.612	4.092	8.352	unknown	144	184.679	116.678	99.6785	82.6785	12.59	13.4	11.78	64898		n	n	7		South	11489	2017-01-24	soil	soil	y	R/L ARM	soil metagenome	male	not_applicable	DonorC	not_applicable			fair	35.941	-83.9398	18	soil.face	cooled	1
soil.face.UTK.DonorC.2017.Jan.25.day19	64912	83.1	0	0	McGhee Tyson Airport Station	WINTER				64913	19.452	1.792	10.622	unknown	144	195.871	123.871	105.871	87.871	11.1925	11.761	10.624	64912		y	y	7		South	11489	2017-01-25	soil	soil	y	R/L ARM	soil metagenome	male	not_applicable	DonorC	not_applicable			fair	35.941	-83.9398	19	soil.face	cooled	1
soil.face.UTK.DonorC.2017.Jan.26.day20	64932	66.8	0.36	0.9144	McGhee Tyson Airport Station	WINTER				64933	13.969	3.836	8.9025	unknown	144	207.435	131.435	112.435	93.435	11.564	12.048	11.08	64932		n	n	7		South	11489	2017-01-26	soil	soil	y	R/L ARM	soil metagenome	male	not_applicable	DonorC	not_applicable			fair	35.941	-83.9398	20	soil.face	cooled	1
soil.face.UTK.DonorC.2017.Jan.27.day21	64914	61	0	0	McGhee Tyson Airport Station	WINTER				64915	4.256	1.111	2.6835	unknown	144	217.71	137.71	117.71	97.71	10.275	11.001	9.549	64914		n	n	8		South	11489	2017-01-27	soil	soil	y	R/L ARM	soil metagenome	male	not_applicable	DonorC	not_applicable			fair	35.941	-83.9398	21	soil.face	cooled	1
soil.ctrl.UTK.DonorD.2016.04.11.day7	25858	57.1	0	0	McGhee Tyson Airport Station	SPRING	12.36	11.68	11.01	not_applicable	22.2222	6.11111	14.1667	hours	104	69.56	45.56	39.56	33.56						n	n	3		south	11271	2016-04-11	soil	soil_control	y	Same areas	unknown	female	not_applicable	UTK.DonorD	not_applicable	84.2	27.9	good	35.941	-83.9398	6	soil.ctrl	cooled	4
soil.ctrl.UTK.DonorD.2016.04.18.day14	25929	42.7	0	0	McGhee Tyson Airport Station	SPRING	25.63	22.86	20.09	not_applicable	28.8889	9.44444	19.1667	hours	104	184.21	132.21	119.21	106.21						y	y	14		south	11271	2016-04-18	soil	soil_control	y	No new	unknown	female	not_applicable	UTK.DonorD	not_applicable	85.1	17.9	good	35.941	-83.9398	13	soil.ctrl	cooled	4
soil.ctrl.UTK.DonorD.2016.04.25.day21	25678	59.9	0	0	McGhee Tyson Airport Station	SPRING	35.15	33.98	32.8	not_applicable	27.7778	12.7778	20.2778	hours	104	417.95	337.95	317.95	297.95						y	y	23		south	11271	2016-04-25	soil	soil_control	y	On right hand	unknown	female	not_applicable	UTK.DonorD	not_applicable	97	41.9	good	35.941	-83.9398	20	soil.ctrl	cooled	4
soil.hip.UTK.DonorD.2016.04.05.day1	25812	43.6	0	0	McGhee Tyson Airport Station	SPRING	21.37	16.16	10.95	25813	14.4444	3.88889	9.16667	hours	104	0	0	0	0						n	n	3		south	11271	2016-04-05	soil	soil	n	not_applicable	unknown	female	not_applicable	UTK.DonorD	not_applicable	69.7	15.2	good	35.941	-83.9398	0	soil.hip	cooled	4
soil.hip.UTK.DonorD.2016.04.06.day2	25832	60.5	0	0	McGhee Tyson Airport Station	SPRING	11.4	10.83	10.26	25833	20	1.11111	10.5556	hours	104	10.83	6.83	5.83	4.83						n	n	3		south	11271	2016-04-06	soil	soil	y	NECK	unknown	female	not_applicable	UTK.DonorD	not_applicable	100	25.5	good	35.941	-83.9398	1	soil.hip	cooled	4
soil.hip.UTK.DonorD.2016.04.07.day3	25814	68.9	0.71	1.8034	McGhee Tyson Airport Station	SPRING	12.64	12.02	11.4	25815	17.7778	7.22222	12.5	hours	104	22.84	14.84	12.84	10.84						n	n	3		south	11271	2016-04-07	soil	soil	y	Neck/Upper chest; Lower R. Abdomen	unknown	female	not_applicable	UTK.DonorD	not_applicable	100	0	good	35.941	-83.9398	2	soil.hip	cooled	4
soil.hip.UTK.DonorD.2016.04.08.day4	25834	52.6	0	0	McGhee Tyson Airport Station	SPRING	12.67	12.36	12.05	25835	13.8889	6.11111	10	hours	104	35.21	23.21	20.21	17.21						n	n	3		south	11271	2016-04-08	soil	soil	y	Same areas	unknown	female	not_applicable	UTK.DonorD	not_applicable	75.9	29.4	good	35.941	-83.9398	3	soil.hip	cooled	4
soil.hip.UTK.DonorD.2016.04.09.day5	25848	39.6	0	0	McGhee Tyson Airport Station	SPRING	12.18	11.72	11.26	25849	11.6667	3.33333	7.5	hours	104	46.93	30.93	26.93	22.93						n	n	3		south	11271	2016-04-09	soil	soil	y	Add L. Leg	unknown	female	not_applicable	UTK.DonorD	not_applicable	64.4	10.1	good	35.941	-83.9398	4	soil.hip	cooled	4
soil.hip.UTK.DonorD.2016.04.10.day6	25868	48.5	0	0	McGhee Tyson Airport Station	SPRING	11.52	10.95	10.37	25869	16.6667	-1.11111	7.77778	hours	104	57.87	37.87	32.87	27.87						n	n	3		south	11271	2016-04-10	soil	soil	y	Same areas	unknown	female	not_applicable	UTK.DonorD	not_applicable	78.8	26	good	35.941	-83.9398	5	soil.hip	cooled	4
soil.hip.UTK.DonorD.2016.04.11.day7	25850	57.1	0	0	McGhee Tyson Airport Station	SPRING	12.36	11.68	11.01	25851	22.2222	6.11111	14.1667	hours	104	69.56	45.56	39.56	33.56						n	n	3		south	11271	2016-04-11	soil	soil	y	Same areas	unknown	female	not_applicable	UTK.DonorD	not_applicable	84.2	27.9	good	35.941	-83.9398	6	soil.hip	cooled	4
soil.hip.UTK.DonorD.2016.04.12.day8	25870	78.9	0.26	0.6604	McGhee Tyson Airport Station	SPRING	13.39	12.88	12.36	25871	18.3333	9.44444	13.8889	hours	104	82.43	54.43	47.43	40.43						y	y	3		south	11271	2016-04-12	soil	soil	y	Add L. Elbow	unknown	female	not_applicable	UTK.DonorD	not_applicable	100	43.4	good	35.941	-83.9398	7	soil.hip	cooled	4
soil.hip.UTK.DonorD.2016.04.13.day9	25884	51.3	0	0	McGhee Tyson Airport Station	SPRING	13.64	13.1	12.55	25885	21.6667	6.11111	13.8889	hours	104	95.53	63.53	55.53	47.53						y	y	3		south	11271	2016-04-13	soil	soil	y	More L. Arm	unknown	female	not_applicable	UTK.DonorD	not_applicable	86	33.3	good	35.941	-83.9398	8	soil.hip	cooled	4
soil.hip.UTK.DonorD.2016.04.14.day10	25904	59.9	0	0	McGhee Tyson Airport Station	SPRING	15.17	14.41	13.64	25905	24.4444	12.7778	18.6111	hours	104	109.94	73.94	64.94	55.94						y	y	3		south	11271	2016-04-14	soil	soil	y	Same areas	unknown	female	not_applicable	UTK.DonorD	not_applicable	94.6	22.4	good	35.941	-83.9398	9	soil.hip	cooled	4
soil.hip.UTK.DonorD.2016.04.15.day11	25886	44.8	0	0	McGhee Tyson Airport Station	SPRING	16.21	15.69	15.17	25887	23.3333	12.2222	17.7778	hours	104	125.63	85.63	75.63	65.63						y	y	8		south	11271	2016-04-15	soil	soil	y	Add R. Arm	unknown	female	not_applicable	UTK.DonorD	not_applicable	79.9	18.1	good	35.941	-83.9398	10	soil.hip	cooled	4
soil.hip.UTK.DonorD.2016.04.16.day12	25906	41.4	0	0	McGhee Tyson Airport Station	SPRING	17.83	16.76	15.69	25907	23.8889	6.11111	15	hours	104	142.39	98.39	87.39	76.39						y	y	9		south	11271	2016-04-16	soil	soil	y	Add R. Thigh	unknown	female	not_applicable	UTK.DonorD	not_applicable	74.4	20.9	good	35.941	-83.9398	11	soil.hip	cooled	4
soil.hip.UTK.DonorD.2016.04.17.day13	25920	44.8	0	0	McGhee Tyson Airport Station	SPRING	20.09	18.96	17.83	25921	26.1111	6.11111	16.1111	hours	104	161.35	113.35	101.35	89.35						y	y	12		south	11271	2016-04-17	soil	soil	y	No new	unknown	female	not_applicable	UTK.DonorD	not_applicable	84	19.5	good	35.941	-83.9398	12	soil.hip	cooled	4
soil.hip.UTK.DonorD.2016.04.18.day14	25940	42.7	0	0	McGhee Tyson Airport Station	SPRING	25.63	22.86	20.09	25941	28.8889	9.44444	19.1667	hours	104	184.21	132.21	119.21	106.21						y	y	14		south	11271	2016-04-18	soil	soil	y	No new	unknown	female	not_applicable	UTK.DonorD	not_applicable	85.1	17.9	good	35.941	-83.9398	13	soil.hip	cooled	4
soil.hip.UTK.DonorD.2016.04.19.day15	25922	43.3	0	0	McGhee Tyson Airport Station	SPRING	29.28	27.45	25.63	25923	29.4444	11.6667	20.5556	hours	104	211.66	155.66	141.66	127.66						y	y	16		south	11271	2016-04-19	soil	soil	y	No new	unknown	female	not_applicable	UTK.DonorD	not_applicable	85.7	28.9	good	35.941	-83.9398	14	soil.hip	cooled	4
soil.hip.UTK.DonorD.2016.04.20.day16	25942	42.8	0	0	McGhee Tyson Airport Station	SPRING	32.78	30.87	28.95	25943	30	16.6667	23.3333	hours	104	242.53	182.53	167.53	152.53						y	y	20		south	11271	2016-04-20	soil	soil	y	No new	unknown	female	not_applicable	UTK.DonorD	not_applicable	81.9	28.9	good	35.941	-83.9398	15	soil.hip	cooled	4
soil.hip.UTK.DonorD.2016.04.21.day17	25956	43.8	0	0	McGhee Tyson Airport Station	SPRING	37.18	34.98	32.78	25957	26.1111	16.6667	21.3889	hours	104	277.51	213.51	197.51	181.51						y	y	23		south	11271	2016-04-21	soil	soil	y	No new	unknown	female	not_applicable	UTK.DonorD	not_applicable	100	31.5	good	35.941	-83.9398	16	soil.hip	cooled	4
soil.hip.UTK.DonorD.2016.04.22.day18	25976	85.7	0.12	0.3048	McGhee Tyson Airport Station	SPRING	36.98	35.02	33.05	25977	22.7778	12.7778	17.7778	hours	104	312.53	244.53	227.53	210.53						y	y	21		south	11271	2016-04-22	soil	soil	y	No new	unknown	female	not_applicable	UTK.DonorD	not_applicable	100	100	good	35.941	-83.9398	17	soil.hip	cooled	4
soil.hip.UTK.DonorD.2016.04.23.day19	25958	76.9	0.37	0.9398	McGhee Tyson Airport Station	SPRING	36.59	35.86	35.13	25959	22.2222	10	16.1111	hours	104	348.39	276.39	258.39	240.39						y	y	23		south	11271	2016-04-23	soil	soil	y	No new; right arm moved	unknown	female	not_applicable	UTK.DonorD	not_applicable	100	52.5	good	35.941	-83.9398	18	soil.hip	cooled	4
soil.hip.UTK.DonorD.2016.04.24.day20	25978	61.8	0	0	McGhee Tyson Airport Station	SPRING	36.2	35.59	34.98	25979	26.1111	8.88889	17.5	hours	104	383.98	307.98	288.98	269.98						y	y	23		south	11271	2016-04-24	soil	soil	y	No new	unknown	female	not_applicable	UTK.DonorD	not_applicable	96.4	41.9	good	35.941	-83.9398	19	soil.hip	cooled	4
soil.hip.UTK.DonorD.2016.04.25.day21	25670	59.9	0	0	McGhee Tyson Airport Station	SPRING	35.15	33.98	32.8	25671	27.7778	12.7778	20.2778	hours	104	417.95	337.95	317.95	297.95						y	y	23		south	11271	2016-04-25	soil	soil	y	On right hand	unknown	female	not_applicable	UTK.DonorD	not_applicable	97	41.9	good	35.941	-83.9398	20	soil.hip	cooled	4
skin.face.UTK.DonorD.2016.04.05.day1	25804	43.6	0	0	McGhee Tyson Airport Station	SPRING	21.37	16.16	10.95	25805	14.4444	3.88889	9.16667	hours	104	0	0	0	0						n	n	3		south	11271	2016-04-05	skin	skin	n	not_applicable	unknown	female	Homo_sapiens	UTK.DonorD	9606	69.7	15.2	good	35.941	-83.9398	0	skin.face	cooled	4
skin.face.UTK.DonorD.2016.04.06.day2	25824	60.5	0	0	McGhee Tyson Airport Station	SPRING	11.4	10.83	10.26	25825	20	1.11111	10.5556	hours	104	10.83	6.83	5.83	4.83						n	n	3		south	11271	2016-04-06	skin	skin	y	NECK	unknown	female	Homo_sapiens	UTK.DonorD	9606	100	25.5	good	35.941	-83.9398	1	skin.face	cooled	4
skin.face.UTK.DonorD.2016.04.07.day3	25806	68.9	0.71	1.8034	McGhee Tyson Airport Station	SPRING	12.64	12.02	11.4	25807	17.7778	7.22222	12.5	hours	104	22.84	14.84	12.84	10.84						n	n	3		south	11271	2016-04-07	skin	skin	y	Neck/Upper chest; Lower R. Abdomen	unknown	female	Homo_sapiens	UTK.DonorD	9606	100	0	good	35.941	-83.9398	2	skin.face	cooled	4
skin.face.UTK.DonorD.2016.04.08.day4	25826	52.6	0	0	McGhee Tyson Airport Station	SPRING	12.67	12.36	12.05	25827	13.8889	6.11111	10	hours	104	35.21	23.21	20.21	17.21						n	n	3		south	11271	2016-04-08	skin	skin	y	Same areas	unknown	female	Homo_sapiens	UTK.DonorD	9606	75.9	29.4	good	35.941	-83.9398	3	skin.face	cooled	4
skin.face.UTK.DonorD.2016.04.09.day5	25840	39.6	0	0	McGhee Tyson Airport Station	SPRING	12.18	11.72	11.26	25841	11.6667	3.33333	7.5	hours	104	46.93	30.93	26.93	22.93						n	n	3		south	11271	2016-04-09	skin	skin	y	Add L. Leg	unknown	female	Homo_sapiens	UTK.DonorD	9606	64.4	10.1	good	35.941	-83.9398	4	skin.face	cooled	4
skin.face.UTK.DonorD.2016.04.10.day6	25860	48.5	0	0	McGhee Tyson Airport Station	SPRING	11.52	10.95	10.37	25861	16.6667	-1.11111	7.77778	hours	104	57.87	37.87	32.87	27.87						n	n	3		south	11271	2016-04-10	skin	skin	y	Same areas	unknown	female	Homo_sapiens	UTK.DonorD	9606	78.8	26	good	35.941	-83.9398	5	skin.face	cooled	4
skin.face.UTK.DonorD.2016.04.11.day7	25842	57.1	0	0	McGhee Tyson Airport Station	SPRING	12.36	11.68	11.01	25843	22.2222	6.11111	14.1667	hours	104	69.56	45.56	39.56	33.56						n	n	3		south	11271	2016-04-11	skin	skin	y	Same areas	unknown	female	Homo_sapiens	UTK.DonorD	9606	84.2	27.9	good	35.941	-83.9398	6	skin.face	cooled	4
skin.face.UTK.DonorD.2016.04.12.day8	25862	78.9	0.26	0.6604	McGhee Tyson Airport Station	SPRING	13.39	12.88	12.36	25863	18.3333	9.44444	13.8889	hours	104	82.43	54.43	47.43	40.43						y	y	3		south	11271	2016-04-12	skin	skin	y	Add L. Elbow	unknown	female	Homo_sapiens	UTK.DonorD	9606	100	43.4	good	35.941	-83.9398	7	skin.face	cooled	4
skin.face.UTK.DonorD.2016.04.13.day9	25876	51.3	0	0	McGhee Tyson Airport Station	SPRING	13.64	13.1	12.55	25877	21.6667	6.11111	13.8889	hours	104	95.53	63.53	55.53	47.53						y	y	3		south	11271	2016-04-13	skin	skin	y	More L. Arm	unknown	female	Homo_sapiens	UTK.DonorD	9606	86	33.3	good	35.941	-83.9398	8	skin.face	cooled	4
skin.face.UTK.DonorD.2016.04.14.day10	25896	59.9	0	0	McGhee Tyson Airport Station	SPRING	15.17	14.41	13.64	25897	24.4444	12.7778	18.6111	hours	104	109.94	73.94	64.94	55.94						y	y	3		south	11271	2016-04-14	skin	skin	y	Same areas	unknown	female	Homo_sapiens	UTK.DonorD	9606	94.6	22.4	good	35.941	-83.9398	9	skin.face	cooled	4
skin.face.UTK.DonorD.2016.04.15.day11	25878	44.8	0	0	McGhee Tyson Airport Station	SPRING	16.21	15.69	15.17	25879	23.3333	12.2222	17.7778	hours	104	125.63	85.63	75.63	65.63						y	y	8		south	11271	2016-04-15	skin	skin	y	Add R. Arm	unknown	female	Homo_sapiens	UTK.DonorD	9606	79.9	18.1	good	35.941	-83.9398	10	skin.face	cooled	4
skin.face.UTK.DonorD.2016.04.16.day12	25898	41.4	0	0	McGhee Tyson Airport Station	SPRING	17.83	16.76	15.69	25899	23.8889	6.11111	15	hours	104	142.39	98.39	87.39	76.39						y	y	9		south	11271	2016-04-16	skin	skin	y	Add R. Thigh	unknown	female	Homo_sapiens	UTK.DonorD	9606	74.4	20.9	good	35.941	-83.9398	11	skin.face	cooled	4
skin.face.UTK.DonorD.2016.04.17.day13	25912	44.8	0	0	McGhee Tyson Airport Station	SPRING	20.09	18.96	17.83	25913	26.1111	6.11111	16.1111	hours	104	161.35	113.35	101.35	89.35						y	y	12		south	11271	2016-04-17	skin	skin	y	No new	unknown	female	Homo_sapiens	UTK.DonorD	9606	84	19.5	good	35.941	-83.9398	12	skin.face	cooled	4
skin.face.UTK.DonorD.2016.04.18.day14	25932	42.7	0	0	McGhee Tyson Airport Station	SPRING	25.63	22.86	20.09	25933	28.8889	9.44444	19.1667	hours	104	184.21	132.21	119.21	106.21						y	y	14		south	11271	2016-04-18	skin	skin	y	No new	unknown	female	Homo_sapiens	UTK.DonorD	9606	85.1	17.9	good	35.941	-83.9398	13	skin.face	cooled	4
skin.face.UTK.DonorD.2016.04.19.day15	25914	43.3	0	0	McGhee Tyson Airport Station	SPRING	29.28	27.45	25.63	25915	29.4444	11.6667	20.5556	hours	104	211.66	155.66	141.66	127.66						y	y	16		south	11271	2016-04-19	skin	skin	y	No new	unknown	female	Homo_sapiens	UTK.DonorD	9606	85.7	28.9	good	35.941	-83.9398	14	skin.face	cooled	4
skin.face.UTK.DonorD.2016.04.20.day16	25934	42.8	0	0	McGhee Tyson Airport Station	SPRING	32.78	30.87	28.95	25935	30	16.6667	23.3333	hours	104	242.53	182.53	167.53	152.53						y	y	20		south	11271	2016-04-20	skin	skin	y	No new	unknown	female	Homo_sapiens	UTK.DonorD	9606	81.9	28.9	good	35.941	-83.9398	15	skin.face	cooled	4
skin.face.UTK.DonorD.2016.04.21.day17	25948	43.8	0	0	McGhee Tyson Airport Station	SPRING	37.18	34.98	32.78	25949	26.1111	16.6667	21.3889	hours	104	277.51	213.51	197.51	181.51						y	y	23		south	11271	2016-04-21	skin	skin	y	No new	unknown	female	Homo_sapiens	UTK.DonorD	9606	100	31.5	good	35.941	-83.9398	16	skin.face	cooled	4
skin.face.UTK.DonorD.2016.04.22.day18	25968	85.7	0.12	0.3048	McGhee Tyson Airport Station	SPRING	36.98	35.02	33.05	25969	22.7778	12.7778	17.7778	hours	104	312.53	244.53	227.53	210.53						y	y	21		south	11271	2016-04-22	skin	skin	y	No new	unknown	female	Homo_sapiens	UTK.DonorD	9606	100	100	good	35.941	-83.9398	17	skin.face	cooled	4
skin.face.UTK.DonorD.2016.04.23.day19	25950	76.9	0.37	0.9398	McGhee Tyson Airport Station	SPRING	36.59	35.86	35.13	25951	22.2222	10	16.1111	hours	104	348.39	276.39	258.39	240.39						y	y	23		south	11271	2016-04-23	skin	skin	y	No new; right arm moved	unknown	female	Homo_sapiens	UTK.DonorD	9606	100	52.5	good	35.941	-83.9398	18	skin.face	cooled	4
skin.face.UTK.DonorD.2016.04.24.day20	25970	61.8	0	0	McGhee Tyson Airport Station	SPRING	36.2	35.59	34.98	25971	26.1111	8.88889	17.5	hours	104	383.98	307.98	288.98	269.98						y	y	23		south	11271	2016-04-24	skin	skin	y	No new	unknown	female	Homo_sapiens	UTK.DonorD	9606	96.4	41.9	good	35.941	-83.9398	19	skin.face	cooled	4
skin.face.UTK.DonorD.2016.04.25.day21	25662	59.9	0	0	McGhee Tyson Airport Station	SPRING	35.15	33.98	32.8	25663	27.7778	12.7778	20.2778	hours	104	417.95	337.95	317.95	297.95						y	y	23		south	11271	2016-04-25	skin	skin	y	On right hand	unknown	female	Homo_sapiens	UTK.DonorD	9606	97	41.9	good	35.941	-83.9398	20	skin.face	cooled	4
skin.hip.UTK.DonorD.2016.04.05.day1	25808	43.6	0	0	McGhee Tyson Airport Station	SPRING	21.37	16.16	10.95	25809	14.4444	3.88889	9.16667	hours	104	0	0	0	0						n	n	3		south	11271	2016-04-05	skin	skin	n	not_applicable	unknown	female	Homo_sapiens	UTK.DonorD	9606	69.7	15.2	good	35.941	-83.9398	0	skin.hip	cooled	4
skin.hip.UTK.DonorD.2016.04.06.day2	25828	60.5	0	0	McGhee Tyson Airport Station	SPRING	11.4	10.83	10.26	25829	20	1.11111	10.5556	hours	104	10.83	6.83	5.83	4.83						n	n	3		south	11271	2016-04-06	skin	skin	y	NECK	unknown	female	Homo_sapiens	UTK.DonorD	9606	100	25.5	good	35.941	-83.9398	1	skin.hip	cooled	4
skin.hip.UTK.DonorD.2016.04.07.day3	25810	68.9	0.71	1.8034	McGhee Tyson Airport Station	SPRING	12.64	12.02	11.4	25811	17.7778	7.22222	12.5	hours	104	22.84	14.84	12.84	10.84						n	n	3		south	11271	2016-04-07	skin	skin	y	Neck/Upper chest; Lower R. Abdomen	unknown	female	Homo_sapiens	UTK.DonorD	9606	100	0	good	35.941	-83.9398	2	skin.hip	cooled	4
skin.hip.UTK.DonorD.2016.04.08.day4	25830	52.6	0	0	McGhee Tyson Airport Station	SPRING	12.67	12.36	12.05	25831	13.8889	6.11111	10	hours	104	35.21	23.21	20.21	17.21						n	n	3		south	11271	2016-04-08	skin	skin	y	Same areas	unknown	female	Homo_sapiens	UTK.DonorD	9606	75.9	29.4	good	35.941	-83.9398	3	skin.hip	cooled	4
skin.hip.UTK.DonorD.2016.04.09.day5	25844	39.6	0	0	McGhee Tyson Airport Station	SPRING	12.18	11.72	11.26	25845	11.6667	3.33333	7.5	hours	104	46.93	30.93	26.93	22.93						n	n	3		south	11271	2016-04-09	skin	skin	y	Add L. Leg	unknown	female	Homo_sapiens	UTK.DonorD	9606	64.4	10.1	good	35.941	-83.9398	4	skin.hip	cooled	4
skin.hip.UTK.DonorD.2016.04.10.day6	25864	48.5	0	0	McGhee Tyson Airport Station	SPRING	11.52	10.95	10.37	25865	16.6667	-1.11111	7.77778	hours	104	57.87	37.87	32.87	27.87						n	n	3		south	11271	2016-04-10	skin	skin	y	Same areas	unknown	female	Homo_sapiens	UTK.DonorD	9606	78.8	26	good	35.941	-83.9398	5	skin.hip	cooled	4
skin.hip.UTK.DonorD.2016.04.11.day7	25846	57.1	0	0	McGhee Tyson Airport Station	SPRING	12.36	11.68	11.01	25847	22.2222	6.11111	14.1667	hours	104	69.56	45.56	39.56	33.56						n	n	3		south	11271	2016-04-11	skin	skin	y	Same areas	unknown	female	Homo_sapiens	UTK.DonorD	9606	84.2	27.9	good	35.941	-83.9398	6	skin.hip	cooled	4
skin.hip.UTK.DonorD.2016.04.12.day8	25866	78.9	0.26	0.6604	McGhee Tyson Airport Station	SPRING	13.39	12.88	12.36	25867	18.3333	9.44444	13.8889	hours	104	82.43	54.43	47.43	40.43						y	y	3		south	11271	2016-04-12	skin	skin	y	Add L. Elbow	unknown	female	Homo_sapiens	UTK.DonorD	9606	100	43.4	good	35.941	-83.9398	7	skin.hip	cooled	4
skin.hip.UTK.DonorD.2016.04.13.day9	25880	51.3	0	0	McGhee Tyson Airport Station	SPRING	13.64	13.1	12.55	25881	21.6667	6.11111	13.8889	hours	104	95.53	63.53	55.53	47.53						y	y	3		south	11271	2016-04-13	skin	skin	y	More L. Arm	unknown	female	Homo_sapiens	UTK.DonorD	9606	86	33.3	good	35.941	-83.9398	8	skin.hip	cooled	4
skin.hip.UTK.DonorD.2016.04.14.day10	25900	59.9	0	0	McGhee Tyson Airport Station	SPRING	15.17	14.41	13.64	25901	24.4444	12.7778	18.6111	hours	104	109.94	73.94	64.94	55.94						y	y	3		south	11271	2016-04-14	skin	skin	y	Same areas	unknown	female	Homo_sapiens	UTK.DonorD	9606	94.6	22.4	good	35.941	-83.9398	9	skin.hip	cooled	4
skin.hip.UTK.DonorD.2016.04.15.day11	25882	44.8	0	0	McGhee Tyson Airport Station	SPRING	16.21	15.69	15.17	25883	23.3333	12.2222	17.7778	hours	104	125.63	85.63	75.63	65.63						y	y	8		south	11271	2016-04-15	skin	skin	y	Add R. Arm	unknown	female	Homo_sapiens	UTK.DonorD	9606	79.9	18.1	good	35.941	-83.9398	10	skin.hip	cooled	4
skin.hip.UTK.DonorD.2016.04.16.day12	25902	41.4	0	0	McGhee Tyson Airport Station	SPRING	17.83	16.76	15.69	25903	23.8889	6.11111	15	hours	104	142.39	98.39	87.39	76.39						y	y	9		south	11271	2016-04-16	skin	skin	y	Add R. Thigh	unknown	female	Homo_sapiens	UTK.DonorD	9606	74.4	20.9	good	35.941	-83.9398	11	skin.hip	cooled	4
skin.hip.UTK.DonorD.2016.04.17.day13	25916	44.8	0	0	McGhee Tyson Airport Station	SPRING	20.09	18.96	17.83	25917	26.1111	6.11111	16.1111	hours	104	161.35	113.35	101.35	89.35						y	y	12		south	11271	2016-04-17	skin	skin	y	No new	unknown	female	Homo_sapiens	UTK.DonorD	9606	84	19.5	good	35.941	-83.9398	12	skin.hip	cooled	4
skin.hip.UTK.DonorD.2016.04.18.day14	25936	42.7	0	0	McGhee Tyson Airport Station	SPRING	25.63	22.86	20.09	25937	28.8889	9.44444	19.1667	hours	104	184.21	132.21	119.21	106.21						y	y	14		south	11271	2016-04-18	skin	skin	y	No new	unknown	female	Homo_sapiens	UTK.DonorD	9606	85.1	17.9	good	35.941	-83.9398	13	skin.hip	cooled	4
skin.hip.UTK.DonorD.2016.04.19.day15	25918	43.3	0	0	McGhee Tyson Airport Station	SPRING	29.28	27.45	25.63	25919	29.4444	11.6667	20.5556	hours	104	211.66	155.66	141.66	127.66						y	y	16		south	11271	2016-04-19	skin	skin	y	No new	unknown	female	Homo_sapiens	UTK.DonorD	9606	85.7	28.9	good	35.941	-83.9398	14	skin.hip	cooled	4
skin.hip.UTK.DonorD.2016.04.20.day16	25938	42.8	0	0	McGhee Tyson Airport Station	SPRING	32.78	30.87	28.95	25939	30	16.6667	23.3333	hours	104	242.53	182.53	167.53	152.53						y	y	20		south	11271	2016-04-20	skin	skin	y	No new	unknown	female	Homo_sapiens	UTK.DonorD	9606	81.9	28.9	good	35.941	-83.9398	15	skin.hip	cooled	4
skin.hip.UTK.DonorD.2016.04.21.day17	25952	43.8	0	0	McGhee Tyson Airport Station	SPRING	37.18	34.98	32.78	25953	26.1111	16.6667	21.3889	hours	104	277.51	213.51	197.51	181.51						y	y	23		south	11271	2016-04-21	skin	skin	y	No new	unknown	female	Homo_sapiens	UTK.DonorD	9606	100	31.5	good	35.941	-83.9398	16	skin.hip	cooled	4
skin.hip.UTK.DonorD.2016.04.22.day18	25972	85.7	0.12	0.3048	McGhee Tyson Airport Station	SPRING	36.98	35.02	33.05	25973	22.7778	12.7778	17.7778	hours	104	312.53	244.53	227.53	210.53						y	y	21		south	11271	2016-04-22	skin	skin	y	No new	unknown	female	Homo_sapiens	UTK.DonorD	9606	100	100	good	35.941	-83.9398	17	skin.hip	cooled	4
skin.hip.UTK.DonorD.2016.04.23.day19	25954	76.9	0.37	0.9398	McGhee Tyson Airport Station	SPRING	36.59	35.86	35.13	25955	22.2222	10	16.1111	hours	104	348.39	276.39	258.39	240.39						y	y	23		south	11271	2016-04-23	skin	skin	y	No new; right arm moved	unknown	female	Homo_sapiens	UTK.DonorD	9606	100	52.5	good	35.941	-83.9398	18	skin.hip	cooled	4
skin.hip.UTK.DonorD.2016.04.24.day20	25974	61.8	0	0	McGhee Tyson Airport Station	SPRING	36.2	35.59	34.98	25975	26.1111	8.88889	17.5	hours	104	383.98	307.98	288.98	269.98						y	y	23		south	11271	2016-04-24	skin	skin	y	No new	unknown	female	Homo_sapiens	UTK.DonorD	9606	96.4	41.9	good	35.941	-83.9398	19	skin.hip	cooled	4
skin.hip.UTK.DonorD.2016.04.25.day21	25666	59.9	0	0	McGhee Tyson Airport Station	SPRING	35.15	33.98	32.8	25667	27.7778	12.7778	20.2778	hours	104	417.95	337.95	317.95	297.95						y	y	23		south	11271	2016-04-25	skin	skin	y	On right hand	unknown	female	Homo_sapiens	UTK.DonorD	9606	97	41.9	good	35.941	-83.9398	20	skin.hip	cooled	4
soil.ctrl.UTK.DonorD.2016.04.05.day1	25820	60.5	0	0	McGhee Tyson Airport Station	SPRING	21.37	16.16	10.95	not_applicable	14.4444	3.88889	9.16667	hours	104	0	0	0	0						n	n	3		south	11271	2016-04-06	soil	soil_control	n	not_applicable	unknown	female	not_applicable	UTK.DonorD	not_applicable	69.7	15.2	good	35.941	-83.9398	0	soil.ctrl	cooled	4
soil.ctrl.UTK.DonorD.2016.04.06.day2	25821	68.9	0.71	1.8034	McGhee Tyson Airport Station	SPRING	11.4	10.83	10.26	not_applicable	20	1.11111	10.5556	hours	104	10.83	6.83	5.83	4.83						n	n	3		south	11271	2016-04-07	soil	soil_control	y	NECK	unknown	female	not_applicable	UTK.DonorD	not_applicable	100	25.5	good	35.941	-83.9398	1	soil.ctrl	cooled	4
soil.ctrl.UTK.DonorD.2016.04.07.day3	25822	68.9	0.71	1.8034	McGhee Tyson Airport Station	SPRING	12.64	12.02	11.4	not_applicable	17.7778	7.22222	12.5	hours	104	22.84	14.84	12.84	10.84						n	n	3		south	11271	2016-04-07	soil	soil_control	y	Neck/Upper chest; Lower R. Abdomen	unknown	female	not_applicable	UTK.DonorD	not_applicable	100	0	good	35.941	-83.9398	2	soil.ctrl	cooled	4
soil.ctrl.UTK.DonorD.2016.04.08.day4	25823	52.6	0	0	McGhee Tyson Airport Station	SPRING	12.67	12.36	12.05	not_applicable	13.8889	6.11111	10	hours	104	35.21	23.21	20.21	17.21						n	n	3		south	11271	2016-04-08	soil	soil_control	y	Same areas	unknown	female	not_applicable	UTK.DonorD	not_applicable	75.9	29.4	good	35.941	-83.9398	3	soil.ctrl	cooled	4
soil.ctrl.UTK.DonorD.2016.04.09.day5	25856	39.6	0	0	McGhee Tyson Airport Station	SPRING	12.18	11.72	11.26	not_applicable	11.6667	3.33333	7.5	hours	104	46.93	30.93	26.93	22.93						n	n	3		south	11271	2016-04-09	soil	soil_control	y	Add L. Leg	unknown	female	not_applicable	UTK.DonorD	not_applicable	64.4	10.1	good	35.941	-83.9398	4	soil.ctrl	cooled	4
soil.ctrl.UTK.DonorD.2016.04.10.day6	25857	48.5	0	0	McGhee Tyson Airport Station	SPRING	11.52	10.95	10.37	not_applicable	16.6667	-1.11111	7.77778	hours	104	57.87	37.87	32.87	27.87						n	n	3		south	11271	2016-04-10	soil	soil_control	y	Same areas	unknown	female	not_applicable	UTK.DonorD	not_applicable	78.8	26	good	35.941	-83.9398	5	soil.ctrl	cooled	4
soil.ctrl.UTK.DonorD.2016.04.12.day8	25859	78.9	0.26	0.6604	McGhee Tyson Airport Station	SPRING	13.39	12.88	12.36	not_applicable	18.3333	9.44444	13.8889	hours	104	82.43	54.43	47.43	40.43						y	y	3		south	11271	2016-04-12	soil	soil_control	y	Add L. Elbow	unknown	female	not_applicable	UTK.DonorD	not_applicable	100	43.4	good	35.941	-83.9398	7	soil.ctrl	cooled	4
soil.ctrl.UTK.DonorD.2016.04.13.day9	25892	51.3	0	0	McGhee Tyson Airport Station	SPRING	13.64	13.1	12.55	not_applicable	21.6667	6.11111	13.8889	hours	104	95.53	63.53	55.53	47.53						y	y	3		south	11271	2016-04-13	soil	soil_control	y	More L. Arm	unknown	female	not_applicable	UTK.DonorD	not_applicable	86	33.3	good	35.941	-83.9398	8	soil.ctrl	cooled	4
soil.ctrl.UTK.DonorD.2016.04.14.day10	25893	59.9	0	0	McGhee Tyson Airport Station	SPRING	15.17	14.41	13.64	not_applicable	24.4444	12.7778	18.6111	hours	104	109.94	73.94	64.94	55.94						y	y	3		south	11271	2016-04-14	soil	soil_control	y	Same areas	unknown	female	not_applicable	UTK.DonorD	not_applicable	94.6	22.4	good	35.941	-83.9398	9	soil.ctrl	cooled	4
soil.ctrl.UTK.DonorD.2016.04.15.day11	25894	44.8	0	0	McGhee Tyson Airport Station	SPRING	16.21	15.69	15.17	not_applicable	23.3333	12.2222	17.7778	hours	104	125.63	85.63	75.63	65.63						y	y	8		south	11271	2016-04-15	soil	soil_control	y	Add R. Arm	unknown	female	not_applicable	UTK.DonorD	not_applicable	79.9	18.1	good	35.941	-83.9398	10	soil.ctrl	cooled	4
soil.ctrl.UTK.DonorD.2016.04.16.day12	25895	41.4	0	0	McGhee Tyson Airport Station	SPRING	17.83	16.76	15.69	not_applicable	23.8889	6.11111	15	hours	104	142.39	98.39	87.39	76.39						y	y	9		south	11271	2016-04-16	soil	soil_control	y	Add R. Thigh	unknown	female	not_applicable	UTK.DonorD	not_applicable	74.4	20.9	good	35.941	-83.9398	11	soil.ctrl	cooled	4
soil.ctrl.UTK.DonorD.2016.04.17.day13	25928	44.8	0	0	McGhee Tyson Airport Station	SPRING	20.09	18.96	17.83	not_applicable	26.1111	6.11111	16.1111	hours	104	161.35	113.35	101.35	89.35						y	y	12		south	11271	2016-04-17	soil	soil_control	y	No new	unknown	female	not_applicable	UTK.DonorD	not_applicable	84	19.5	good	35.941	-83.9398	12	soil.ctrl	cooled	4
soil.ctrl.UTK.DonorD.2016.04.19.day15	25930	43.3	0	0	McGhee Tyson Airport Station	SPRING	29.28	27.45	25.63	not_applicable	29.4444	11.6667	20.5556	hours	104	211.66	155.66	141.66	127.66						y	y	16		south	11271	2016-04-19	soil	soil_control	y	No new	unknown	female	not_applicable	UTK.DonorD	not_applicable	85.7	28.9	good	35.941	-83.9398	14	soil.ctrl	cooled	4
soil.ctrl.UTK.DonorD.2016.04.20.day16	25931	42.8	0	0	McGhee Tyson Airport Station	SPRING	32.78	30.87	28.95	not_applicable	30	16.6667	23.3333	hours	104	242.53	182.53	167.53	152.53						y	y	20		south	11271	2016-04-20	soil	soil_control	y	No new	unknown	female	not_applicable	UTK.DonorD	not_applicable	81.9	28.9	good	35.941	-83.9398	15	soil.ctrl	cooled	4
soil.ctrl.UTK.DonorD.2016.04.21.day17	25964	43.8	0	0	McGhee Tyson Airport Station	SPRING	37.18	34.98	32.78	not_applicable	26.1111	16.6667	21.3889	hours	104	277.51	213.51	197.51	181.51						y	y	23		south	11271	2016-04-21	soil	soil_control	y	No new	unknown	female	not_applicable	UTK.DonorD	not_applicable	100	31.5	good	35.941	-83.9398	16	soil.ctrl	cooled	4
soil.ctrl.UTK.DonorD.2016.04.22.day18	25965	85.7	0.12	0.3048	McGhee Tyson Airport Station	SPRING	36.98	35.02	33.05	not_applicable	22.7778	12.7778	17.7778	hours	104	312.53	244.53	227.53	210.53						y	y	21		south	11271	2016-04-22	soil	soil_control	y	No new	unknown	female	not_applicable	UTK.DonorD	not_applicable	100	100	good	35.941	-83.9398	17	soil.ctrl	cooled	4
soil.ctrl.UTK.DonorD.2016.04.23.day19	25966	76.9	0.37	0.9398	McGhee Tyson Airport Station	SPRING	36.59	35.86	35.13	not_applicable	22.2222	10	16.1111	hours	104	348.39	276.39	258.39	240.39						y	y	23		south	11271	2016-04-23	soil	soil_control	y	No new; right arm moved	unknown	female	not_applicable	UTK.DonorD	not_applicable	100	52.5	good	35.941	-83.9398	18	soil.ctrl	cooled	4
soil.ctrl.UTK.DonorD.2016.04.24.day20	25967	61.8	0	0	McGhee Tyson Airport Station	SPRING	36.2	35.59	34.98	not_applicable	26.1111	8.88889	17.5	hours	104	383.98	307.98	288.98	269.98						y	y	23		south	11271	2016-04-24	soil	soil_control	y	No new	unknown	female	not_applicable	UTK.DonorD	not_applicable	96.4	41.9	good	35.941	-83.9398	19	soil.ctrl	cooled	4
soil.face.UTK.DonorD.2016.04.05.day1	25816	43.6	0	0	McGhee Tyson Airport Station	SPRING	21.37	16.16	10.95	25817	14.4444	3.88889	9.16667	hours	104	0	0	0	0						n	n	3		south	11271	2016-04-05	soil	soil	n	not_applicable	unknown	female	not_applicable	UTK.DonorD	not_applicable	69.7	15.2	good	35.941	-83.9398	0	soil.face	cooled	4
soil.face.UTK.DonorD.2016.04.06.day2	25836	60.5	0	0	McGhee Tyson Airport Station	SPRING	11.4	10.83	10.26	25837	20	1.11111	10.5556	hours	104	10.83	6.83	5.83	4.83						n	n	3		south	11271	2016-04-06	soil	soil	y	NECK	unknown	female	not_applicable	UTK.DonorD	not_applicable	100	25.5	good	35.941	-83.9398	1	soil.face	cooled	4
soil.face.UTK.DonorD.2016.04.07.day3	25818	68.9	0.71	1.8034	McGhee Tyson Airport Station	SPRING	12.64	12.02	11.4	25819	17.7778	7.22222	12.5	hours	104	22.84	14.84	12.84	10.84						n	n	3		south	11271	2016-04-07	soil	soil	y	Neck/Upper chest; Lower R. Abdomen	unknown	female	not_applicable	UTK.DonorD	not_applicable	100	0	good	35.941	-83.9398	2	soil.face	cooled	4
soil.face.UTK.DonorD.2016.04.08.day4	25838	52.6	0	0	McGhee Tyson Airport Station	SPRING	12.67	12.36	12.05	25839	13.8889	6.11111	10	hours	104	35.21	23.21	20.21	17.21						n	n	3		south	11271	2016-04-08	soil	soil	y	Same areas	unknown	female	not_applicable	UTK.DonorD	not_applicable	75.9	29.4	good	35.941	-83.9398	3	soil.face	cooled	4
soil.face.UTK.DonorD.2016.04.09.day5	25852	39.6	0	0	McGhee Tyson Airport Station	SPRING	12.18	11.72	11.26	25853	11.6667	3.33333	7.5	hours	104	46.93	30.93	26.93	22.93						n	n	3		south	11271	2016-04-09	soil	soil	y	Add L. Leg	unknown	female	not_applicable	UTK.DonorD	not_applicable	64.4	10.1	good	35.941	-83.9398	4	soil.face	cooled	4
soil.face.UTK.DonorD.2016.04.10.day6	25872	48.5	0	0	McGhee Tyson Airport Station	SPRING	11.52	10.95	10.37	25873	16.6667	-1.11111	7.77778	hours	104	57.87	37.87	32.87	27.87						n	n	3		south	11271	2016-04-10	soil	soil	y	Same areas	unknown	female	not_applicable	UTK.DonorD	not_applicable	78.8	26	good	35.941	-83.9398	5	soil.face	cooled	4
soil.face.UTK.DonorD.2016.04.11.day7	25854	57.1	0	0	McGhee Tyson Airport Station	SPRING	12.36	11.68	11.01	25855	22.2222	6.11111	14.1667	hours	104	69.56	45.56	39.56	33.56						n	n	3		south	11271	2016-04-11	soil	soil	y	Same areas	unknown	female	not_applicable	UTK.DonorD	not_applicable	84.2	27.9	good	35.941	-83.9398	6	soil.face	cooled	4
soil.face.UTK.DonorD.2016.04.12.day8	25874	78.9	0.26	0.6604	McGhee Tyson Airport Station	SPRING	13.39	12.88	12.36	25875	18.3333	9.44444	13.8889	hours	104	82.43	54.43	47.43	40.43						y	y	3		south	11271	2016-04-12	soil	soil	y	Add L. Elbow	unknown	female	not_applicable	UTK.DonorD	not_applicable	100	43.4	good	35.941	-83.9398	7	soil.face	cooled	4
soil.face.UTK.DonorD.2016.04.13.day9	25888	51.3	0	0	McGhee Tyson Airport Station	SPRING	13.64	13.1	12.55	25889	21.6667	6.11111	13.8889	hours	104	95.53	63.53	55.53	47.53						y	y	3		south	11271	2016-04-13	soil	soil	y	More L. Arm	unknown	female	not_applicable	UTK.DonorD	not_applicable	86	33.3	good	35.941	-83.9398	8	soil.face	cooled	4
soil.face.UTK.DonorD.2016.04.14.day10	25908	59.9	0	0	McGhee Tyson Airport Station	SPRING	15.17	14.41	13.64	25909	24.4444	12.7778	18.6111	hours	104	109.94	73.94	64.94	55.94						y	y	3		south	11271	2016-04-14	soil	soil	y	Same areas	unknown	female	not_applicable	UTK.DonorD	not_applicable	94.6	22.4	good	35.941	-83.9398	9	soil.face	cooled	4
soil.face.UTK.DonorD.2016.04.15.day11	25890	44.8	0	0	McGhee Tyson Airport Station	SPRING	16.21	15.69	15.17	25891	23.3333	12.2222	17.7778	hours	104	125.63	85.63	75.63	65.63						y	y	8		south	11271	2016-04-15	soil	soil	y	Add R. Arm	unknown	female	not_applicable	UTK.DonorD	not_applicable	79.9	18.1	good	35.941	-83.9398	10	soil.face	cooled	4
soil.face.UTK.DonorD.2016.04.16.day12	25910	41.4	0	0	McGhee Tyson Airport Station	SPRING	17.83	16.76	15.69	25911	23.8889	6.11111	15	hours	104	142.39	98.39	87.39	76.39						y	y	9		south	11271	2016-04-16	soil	soil	y	Add R. Thigh	unknown	female	not_applicable	UTK.DonorD	not_applicable	74.4	20.9	good	35.941	-83.9398	11	soil.face	cooled	4
soil.face.UTK.DonorD.2016.04.17.day13	25924	44.8	0	0	McGhee Tyson Airport Station	SPRING	20.09	18.96	17.83	25925	26.1111	6.11111	16.1111	hours	104	161.35	113.35	101.35	89.35						y	y	12		south	11271	2016-04-17	soil	soil	y	No new	unknown	female	not_applicable	UTK.DonorD	not_applicable	84	19.5	good	35.941	-83.9398	12	soil.face	cooled	4
soil.face.UTK.DonorD.2016.04.18.day14	25944	42.7	0	0	McGhee Tyson Airport Station	SPRING	25.63	22.86	20.09	25945	28.8889	9.44444	19.1667	hours	104	184.21	132.21	119.21	106.21						y	y	14		south	11271	2016-04-18	soil	soil	y	No new	unknown	female	not_applicable	UTK.DonorD	not_applicable	85.1	17.9	good	35.941	-83.9398	13	soil.face	cooled	4
soil.face.UTK.DonorD.2016.04.19.day15	25926	43.3	0	0	McGhee Tyson Airport Station	SPRING	29.28	27.45	25.63	25927	29.4444	11.6667	20.5556	hours	104	211.66	155.66	141.66	127.66						y	y	16		south	11271	2016-04-19	soil	soil	y	No new	unknown	female	not_applicable	UTK.DonorD	not_applicable	85.7	28.9	good	35.941	-83.9398	14	soil.face	cooled	4
soil.face.UTK.DonorD.2016.04.20.day16	25946	42.8	0	0	McGhee Tyson Airport Station	SPRING	32.78	30.87	28.95	25947	30	16.6667	23.3333	hours	104	242.53	182.53	167.53	152.53						y	y	20		south	11271	2016-04-20	soil	soil	y	No new	unknown	female	not_applicable	UTK.DonorD	not_applicable	81.9	28.9	good	35.941	-83.9398	15	soil.face	cooled	4
soil.face.UTK.DonorD.2016.04.21.day17	25960	43.8	0	0	McGhee Tyson Airport Station	SPRING	37.18	34.98	32.78	25961	26.1111	16.6667	21.3889	hours	104	277.51	213.51	197.51	181.51						y	y	23		south	11271	2016-04-21	soil	soil	y	No new	unknown	female	not_applicable	UTK.DonorD	not_applicable	100	31.5	good	35.941	-83.9398	16	soil.face	cooled	4
soil.face.UTK.DonorD.2016.04.22.day18	25980	85.7	0.12	0.3048	McGhee Tyson Airport Station	SPRING	36.98	35.02	33.05	25981	22.7778	12.7778	17.7778	hours	104	312.53	244.53	227.53	210.53						y	y	21		south	11271	2016-04-22	soil	soil	y	No new	unknown	female	not_applicable	UTK.DonorD	not_applicable	100	100	good	35.941	-83.9398	17	soil.face	cooled	4
soil.face.UTK.DonorD.2016.04.23.day19	25962	76.9	0.37	0.9398	McGhee Tyson Airport Station	SPRING	36.59	35.86	35.13	25963	22.2222	10	16.1111	hours	104	348.39	276.39	258.39	240.39						y	y	23		south	11271	2016-04-23	soil	soil	y	No new; right arm moved	unknown	female	not_applicable	UTK.DonorD	not_applicable	100	52.5	good	35.941	-83.9398	18	soil.face	cooled	4
soil.face.UTK.DonorD.2016.04.24.day20	25982	61.8	0	0	McGhee Tyson Airport Station	SPRING	36.2	35.59	34.98	25983	26.1111	8.88889	17.5	hours	104	383.98	307.98	288.98	269.98						y	y	23		south	11271	2016-04-24	soil	soil	y	No new	unknown	female	not_applicable	UTK.DonorD	not_applicable	96.4	41.9	good	35.941	-83.9398	19	soil.face	cooled	4
soil.face.UTK.DonorD.2016.04.25.day21	25674	59.9	0	0	McGhee Tyson Airport Station	SPRING	35.15	33.98	32.8	25675	27.7778	12.7778	20.2778	hours	104	417.95	337.95	317.95	297.95						y	y	23		south	11271	2016-04-25	soil	soil	y	On right hand	unknown	female	not_applicable	UTK.DonorD	not_applicable	97	41.9	good	35.941	-83.9398	20	soil.face	cooled	4
soil.hip.UTK.DonorE.2016.04.13.day1	43272	51.3	0	0	McGhee Tyson Airport Station	SPRING	20.82	17.1	13.38	43273	21.6667	6.11111	13.8889	1 Day	72	0	0	0	0						n	n	3		south	11271	2016-04-13	soil	soil	n	not_applicable	unknown	female	not_applicable	UTK.DonorE	not_applicable	79.16	35.53	good	35.941	-83.9398	0	soil.hip	cooled	3
soil.hip.UTK.DonorE.2016.04.14.day2	43292	59.9	0	0	McGhee Tyson Airport Station	SPRING	14.63	13.73	12.83	43293	24.4444	12.7778	18.6111	1 Day	72	13.73	9.73	8.73	7.73						n	n	3		south	11271	2016-04-14	soil	soil	n	not_applicable	unknown	female	not_applicable	UTK.DonorE	not_applicable	92.06	30.34	good	35.941	-83.9398	1	soil.hip	cooled	3
soil.hip.UTK.DonorE.2016.04.15.day3	43274	44.8	0	0	McGhee Tyson Airport Station	SPRING	14.83	14.18	13.53	43275	23.3333	12.2222	17.7778	1 Day	72	27.91	19.91	17.91	15.91						n	n	3		south	11271	2016-04-15	soil	soil	n	not_applicable	unknown	female	not_applicable	UTK.DonorE	not_applicable	77.18	24.53	good	35.941	-83.9398	2	soil.hip	cooled	3
soil.hip.UTK.DonorE.2016.04.16.day4	43294	41.4	0	0	McGhee Tyson Airport Station	SPRING	14.5	13.72	12.95	43295	23.8889	6.11111	15	1 Day	72	41.63	29.63	26.63	23.63						First instar only in nosrils; oviposition elsewhere	First instar only in nosrils; oviposition elsewhere	3		south	11271	2016-04-16	soil	soil	n	not_applicable	unknown	female	not_applicable	UTK.DonorE	not_applicable	74.06	21.13	good	35.941	-83.9398	3	soil.hip	cooled	3
soil.hip.UTK.DonorE.2016.04.17.day5	43308	44.8	0	0	McGhee Tyson Airport Station	SPRING	14.59	13.79	12.99	43309	26.1111	6.11111	16.1111	1 Day	72	55.42	39.42	35.42	31.42						Y, slight on face	y	3		south	11271	2016-04-17	soil	soil	y	R. Arm Skeletal	unknown	female	not_applicable	UTK.DonorE	not_applicable	84.55	20.89	good	35.941	-83.9398	4	soil.hip	cooled	3
soil.hip.UTK.DonorE.2016.04.18.day6	43328	42.7	0	0	McGhee Tyson Airport Station	SPRING	15.34	14.4	13.46	43329	28.8889	9.44444	19.1667	1 Day	72	69.82	49.82	44.82	39.82						Y, Face only	y	5		south	11271	2016-04-18	soil	soil	y	R. Arm, L. Arm	unknown	female	not_applicable	UTK.DonorE	not_applicable	83.98	17.18	good	35.941	-83.9398	5	soil.hip	cooled	3
soil.hip.UTK.DonorE.2016.04.19.day7	43310	43.3	0	0	McGhee Tyson Airport Station	SPRING	16.16	15.15	14.15	43311	29.4444	11.6667	20.5556	1 Day	72	84.97	60.97	54.97	48.97						Y, mouth, face	y	5		south	11271	2016-04-19	soil	soil	y	R. Arm, L. Up. Arm, L. Inner Thigh	unknown	female	not_applicable	UTK.DonorE	not_applicable	84.55	25.74	good	35.941	-83.9398	6	soil.hip	cooled	3
soil.hip.UTK.DonorE.2016.04.20.day8	43330	42.8	0	0	McGhee Tyson Airport Station	SPRING	17.37	16.4	15.43	43331	30	16.6667	23.3333	1 Day	72	101.37	73.37	66.37	59.37						Y, Face , L. Arm	y	13		south	11271	2016-04-20	soil	soil	y	R. Arm and L. Upper arm skeletonized to bone; L & R Inner thighs; muscle exposed	unknown	female	not_applicable	UTK.DonorE	not_applicable	81.15	28.16	good	35.941	-83.9398	7	soil.hip	cooled	3
soil.hip.UTK.DonorE.2016.04.21.day9	43344	43.8	0	0	McGhee Tyson Airport Station	SPRING	18.71	17.78	16.86	43345	26.1111	16.6667	21.3889	1 Day	72	119.15	87.16	79.16	71.16						y	y	20		south	11271	2016-04-21	soil	soil	y	Up. L. Arm; R. Arm to wrist; Both inner thighs; New: Lower L. Leg	unknown	female	not_applicable	UTK.DonorE	not_applicable	100	0	good	35.941	-83.9398	8	soil.hip	cooled	3
soil.hip.UTK.DonorE.2016.04.22.day10	43364	85.7	0.12	0.3048	McGhee Tyson Airport Station	SPRING	18.11	17.7	17.29	43365	22.7778	12.7778	17.7778	1 Day	72	136.85	100.85	91.85	82.85						y	y	20		south	11271	2016-04-22	soil	soil	y	Leg movement only	unknown	female	not_applicable	UTK.DonorE	not_applicable	100	0	good	35.941	-83.9398	9	soil.hip	cooled	3
soil.hip.UTK.DonorE.2016.04.23.day11	43346	76.9	0.37	0.9398	McGhee Tyson Airport Station	SPRING	18.19	17.18	16.16	43347	22.2222	10	16.1111	1 Day	72	154.03	114.03	104.03	94.03						y	y	24		south	11271	2016-04-23	soil	soil	y	More extensive on all limbs, plus R. Lateral Lower leg	unknown	female	not_applicable	UTK.DonorE	not_applicable	100	0	good	35.941	-83.9398	10	soil.hip	cooled	3
soil.hip.UTK.DonorE.2016.04.24.day12	43366	61.8	0	0	McGhee Tyson Airport Station	SPRING	19.85	18.24	16.63	43367	26.1111	8.88889	17.5	1 Day	72	172.27	128.27	117.27	106.27						y	y	21		south	11271	2016-04-24	soil	soil	y	No new	unknown	female	not_applicable	UTK.DonorE	not_applicable	94.12	45.64	good	35.941	-83.9398	11	soil.hip	cooled	3
soil.hip.UTK.DonorE.2016.04.25.day13	43380	59.9	0	0	McGhee Tyson Airport Station	SPRING	20.94	19.44	17.95	43381	27.7778	12.7778	20.2778	1 Day	72	191.71	143.71	131.71	119.71						y	y	25		south	11271	2016-04-25	soil	soil	y	L. Foot Bag & R. Hand Bag busted open but no evidence of new scavenging	unknown	female	not_applicable	UTK.DonorE	not_applicable	94.71	35.02	good	35.941	-83.9398	12	soil.hip	cooled	3
soil.hip.UTK.DonorE.2016.04.26.day14	43400	60.6	0	0	McGhee Tyson Airport Station	SPRING	22.61	21.24	19.87	43401	28.8889	15	21.9444	1 Day	72	212.95	160.95	147.95	134.95						Y, not as abundant	y	25		south	11271	2016-04-26	soil	soil	y	No new	unknown	female	not_applicable	UTK.DonorE	not_applicable	87.95	43.87	good	35.941	-83.9398	13	soil.hip	cooled	3
soil.hip.UTK.DonorE.2016.04.27.day15	43382	58.6	0	0	McGhee Tyson Airport Station	SPRING	24.91	23.35	21.79	43383	29.4444	18.3333	23.8889	1 Day	72	236.29	180.3	166.3	152.3						Y, not as extensive	y	25		south	11271	2016-04-27	soil	soil	y	No new	unknown	female	not_applicable	UTK.DonorE	not_applicable	94.71	43.62	good	35.941	-83.9398	14	soil.hip	cooled	3
soil.hip.UTK.DonorE.2016.04.28.day16	43402	74.7	0.1	0.254	McGhee Tyson Airport Station	SPRING	24.91	24.11	23.31	43403	28.3333	17.2222	22.7778	1 Day	72	260.4	200.41	185.41	170.41						y	y	25		south	11271	2016-04-28	soil	soil	y	No new	unknown	female	not_applicable	UTK.DonorE	not_applicable	100	45.38	good	35.941	-83.9398	15	soil.hip	cooled	3
soil.hip.UTK.DonorE.2016.04.29.day17	43416	50.8	0	0	McGhee Tyson Airport Station	SPRING	24.17	23.28	22.39	43417	28.3333	13.8889	21.1111	1 Day	72	283.68	219.69	203.69	187.69						y	y	25		south	11271	2016-04-29	soil	soil	y	No new	unknown	female	not_applicable	UTK.DonorE	not_applicable	87.1	41.34	good	35.941	-83.9398	16	soil.hip	cooled	3
soil.hip.UTK.DonorE.2016.04.30.day18	43436	80.4	0	0	McGhee Tyson Airport Station	SPRING	22.95	21.95	20.95	43437	23.8889	15	19.4444	1 Day	72	305.63	237.63	220.63	203.63						y	y	25		south	11271	2016-04-30	soil	soil	y	No new, but mandibular dentures moved away from mouth approx. 11"	unknown	female	not_applicable	UTK.DonorE	not_applicable	100	0	good	35.941	-83.9398	17	soil.hip	cooled	3
soil.hip.UTK.DonorE.2016.05.01.day19	43418	86.6	0.6	1.524	McGhee Tyson Airport Station	SPRING	23.83	22.39	20.95	43419	27.2222	16.6667	21.9444	1 Day	72	328.02	256.02	238.02	220.02						y	y	25		south	11271	2016-05-01	soil	soil	y	No new; more rain overnight	unknown	female	not_applicable	UTK.DonorE	not_applicable	100	0	good	35.941	-83.9398	18	soil.hip	cooled	3
soil.hip.UTK.DonorE.2016.05.02.day20	43438	83	0.09	0.2286	McGhee Tyson Airport Station	SPRING	23.84	22.6	21.36	43439	26.1111	16.1111	21.1111	1 Day	72	350.62	274.62	255.62	236.62						y	y	25		south	11271	2016-05-02	soil	soil	y	No new on body but tunneling beneath & around extremeties for maggots; white fungus present approx. 2' west of donor extending out 6'	unknown	female	not_applicable	UTK.DonorE	not_applicable	96.18	0	good	35.941	-83.9398	19	soil.hip	cooled	3
soil.hip.UTK.DonorE.2016.05.03.day21	25690	79.3	0.27	0.6858	McGhee Tyson Airport Station	SPRING	21.36	21.23	21.1	25691	22.2222	15	18.6111	1 Day	72	371.85	291.85	271.85	251.85						y	y	25		south	11271	2016-05-03	soil	soil	y	No new	unknown	female	not_applicable	UTK.DonorE	not_applicable	0	0	good	35.941	-83.9398	20	soil.hip	cooled	3
skin.face.UTK.DonorE.2016.04.13.day1	43264	51.3	0	0	McGhee Tyson Airport Station	SPRING	20.82	17.1	13.38	43265	21.6667	6.11111	13.8889	1 Day	72	0	0	0	0						n	n	3		south	11271	2016-04-13	skin	skin	n	not_applicable	unknown	female	Homo_sapiens	UTK.DonorE	9606	79.16	35.53	good	35.941	-83.9398	0	skin.face	cooled	3
skin.face.UTK.DonorE.2016.04.14.day2	43284	59.9	0	0	McGhee Tyson Airport Station	SPRING	14.63	13.73	12.83	43285	24.4444	12.7778	18.6111	1 Day	72	13.73	9.73	8.73	7.73						n	n	3		south	11271	2016-04-14	skin	skin	n	not_applicable	unknown	female	Homo_sapiens	UTK.DonorE	9606	92.06	30.34	good	35.941	-83.9398	1	skin.face	cooled	3
skin.face.UTK.DonorE.2016.04.15.day3	43266	44.8	0	0	McGhee Tyson Airport Station	SPRING	14.83	14.18	13.53	43267	23.3333	12.2222	17.7778	1 Day	72	27.91	19.91	17.91	15.91						n	n	3		south	11271	2016-04-15	skin	skin	n	not_applicable	unknown	female	Homo_sapiens	UTK.DonorE	9606	77.18	24.53	good	35.941	-83.9398	2	skin.face	cooled	3
skin.face.UTK.DonorE.2016.04.16.day4	43286	41.4	0	0	McGhee Tyson Airport Station	SPRING	14.5	13.72	12.95	43287	23.8889	6.11111	15	1 Day	72	41.63	29.63	26.63	23.63						First instar only in nosrils; oviposition elsewhere	First instar only in nosrils; oviposition elsewhere	3		south	11271	2016-04-16	skin	skin	n	not_applicable	unknown	female	Homo_sapiens	UTK.DonorE	9606	74.06	21.13	good	35.941	-83.9398	3	skin.face	cooled	3
skin.face.UTK.DonorE.2016.04.17.day5	43300	44.8	0	0	McGhee Tyson Airport Station	SPRING	14.59	13.79	12.99	43301	26.1111	6.11111	16.1111	1 Day	72	55.42	39.42	35.42	31.42						Y, slight on face	y	3		south	11271	2016-04-17	skin	skin	y	R. Arm Skeletal	unknown	female	Homo_sapiens	UTK.DonorE	9606	84.55	20.89	good	35.941	-83.9398	4	skin.face	cooled	3
skin.face.UTK.DonorE.2016.04.18.day6	43320	42.7	0	0	McGhee Tyson Airport Station	SPRING	15.34	14.4	13.46	43321	28.8889	9.44444	19.1667	1 Day	72	69.82	49.82	44.82	39.82						Y, Face only	y	5		south	11271	2016-04-18	skin	skin	y	R. Arm, L. Arm	unknown	female	Homo_sapiens	UTK.DonorE	9606	83.98	17.18	good	35.941	-83.9398	5	skin.face	cooled	3
skin.face.UTK.DonorE.2016.04.19.day7	43302	43.3	0	0	McGhee Tyson Airport Station	SPRING	16.16	15.15	14.15	43303	29.4444	11.6667	20.5556	1 Day	72	84.97	60.97	54.97	48.97						Y, mouth, face	y	5		south	11271	2016-04-19	skin	skin	y	R. Arm, L. Up. Arm, L. Inner Thigh	unknown	female	Homo_sapiens	UTK.DonorE	9606	84.55	25.74	good	35.941	-83.9398	6	skin.face	cooled	3
skin.face.UTK.DonorE.2016.04.20.day8	43322	42.8	0	0	McGhee Tyson Airport Station	SPRING	17.37	16.4	15.43	43323	30	16.6667	23.3333	1 Day	72	101.37	73.37	66.37	59.37						Y, Face , L. Arm	y	13		south	11271	2016-04-20	skin	skin	y	R. Arm and L. Upper arm skeletonized to bone; L & R Inner thighs; muscle exposed	unknown	female	Homo_sapiens	UTK.DonorE	9606	81.15	28.16	good	35.941	-83.9398	7	skin.face	cooled	3
skin.face.UTK.DonorE.2016.04.21.day9	43336	43.8	0	0	McGhee Tyson Airport Station	SPRING	18.71	17.78	16.86	43337	26.1111	16.6667	21.3889	1 Day	72	119.15	87.16	79.16	71.16						y	y	20		south	11271	2016-04-21	skin	skin	y	Up. L. Arm; R. Arm to wrist; Both inner thighs; New: Lower L. Leg	unknown	female	Homo_sapiens	UTK.DonorE	9606	100	0	good	35.941	-83.9398	8	skin.face	cooled	3
skin.face.UTK.DonorE.2016.04.22.day10	43356	85.7	0.12	0.3048	McGhee Tyson Airport Station	SPRING	18.11	17.7	17.29	43357	22.7778	12.7778	17.7778	1 Day	72	136.85	100.85	91.85	82.85						y	y	20		south	11271	2016-04-22	skin	skin	y	Leg movement only	unknown	female	Homo_sapiens	UTK.DonorE	9606	100	0	good	35.941	-83.9398	9	skin.face	cooled	3
skin.face.UTK.DonorE.2016.04.23.day11	43338	76.9	0.37	0.9398	McGhee Tyson Airport Station	SPRING	18.19	17.18	16.16	43339	22.2222	10	16.1111	1 Day	72	154.03	114.03	104.03	94.03						y	y	24		south	11271	2016-04-23	skin	skin	y	More extensive on all limbs, plus R. Lateral Lower leg	unknown	female	Homo_sapiens	UTK.DonorE	9606	100	0	good	35.941	-83.9398	10	skin.face	cooled	3
skin.face.UTK.DonorE.2016.04.24.day12	43358	61.8	0	0	McGhee Tyson Airport Station	SPRING	19.85	18.24	16.63	43359	26.1111	8.88889	17.5	1 Day	72	172.27	128.27	117.27	106.27						y	y	21		south	11271	2016-04-24	skin	skin	y	No new	unknown	female	Homo_sapiens	UTK.DonorE	9606	94.12	45.64	good	35.941	-83.9398	11	skin.face	cooled	3
skin.face.UTK.DonorE.2016.04.25.day13	43372	59.9	0	0	McGhee Tyson Airport Station	SPRING	20.94	19.44	17.95	43373	27.7778	12.7778	20.2778	1 Day	72	191.71	143.71	131.71	119.71						y	y	25		south	11271	2016-04-25	skin	skin	y	L. Foot Bag & R. Hand Bag busted open but no evidence of new scavenging	unknown	female	Homo_sapiens	UTK.DonorE	9606	94.71	35.02	good	35.941	-83.9398	12	skin.face	cooled	3
skin.face.UTK.DonorE.2016.04.26.day14	43392	60.6	0	0	McGhee Tyson Airport Station	SPRING	22.61	21.24	19.87	43393	28.8889	15	21.9444	1 Day	72	212.95	160.95	147.95	134.95						Y, not as abundant	y	25		south	11271	2016-04-26	skin	skin	y	No new	unknown	female	Homo_sapiens	UTK.DonorE	9606	87.95	43.87	good	35.941	-83.9398	13	skin.face	cooled	3
skin.face.UTK.DonorE.2016.04.27.day15	43374	58.6	0	0	McGhee Tyson Airport Station	SPRING	24.91	23.35	21.79	43375	29.4444	18.3333	23.8889	1 Day	72	236.29	180.3	166.3	152.3						Y, not as extensive	y	25		south	11271	2016-04-27	skin	skin	y	No new	unknown	female	Homo_sapiens	UTK.DonorE	9606	94.71	43.62	good	35.941	-83.9398	14	skin.face	cooled	3
skin.face.UTK.DonorE.2016.04.28.day16	43394	74.7	0.1	0.254	McGhee Tyson Airport Station	SPRING	24.91	24.11	23.31	43395	28.3333	17.2222	22.7778	1 Day	72	260.4	200.41	185.41	170.41						y	y	25		south	11271	2016-04-28	skin	skin	y	No new	unknown	female	Homo_sapiens	UTK.DonorE	9606	100	45.38	good	35.941	-83.9398	15	skin.face	cooled	3
skin.face.UTK.DonorE.2016.04.29.day17	43408	50.8	0	0	McGhee Tyson Airport Station	SPRING	24.17	23.28	22.39	43409	28.3333	13.8889	21.1111	1 Day	72	283.68	219.69	203.69	187.69						y	y	25		south	11271	2016-04-29	skin	skin	y	No new	unknown	female	Homo_sapiens	UTK.DonorE	9606	87.1	41.34	good	35.941	-83.9398	16	skin.face	cooled	3
skin.face.UTK.DonorE.2016.04.30.day18	43428	80.4	0	0	McGhee Tyson Airport Station	SPRING	22.95	21.95	20.95	43429	23.8889	15	19.4444	1 Day	72	305.63	237.63	220.63	203.63						y	y	25		south	11271	2016-04-30	skin	skin	y	No new, but mandibular dentures moved away from mouth approx. 11"	unknown	female	Homo_sapiens	UTK.DonorE	9606	100	0	good	35.941	-83.9398	17	skin.face	cooled	3
skin.face.UTK.DonorE.2016.05.01.day19	43410	86.6	0.6	1.524	McGhee Tyson Airport Station	SPRING	23.83	22.39	20.95	43411	27.2222	16.6667	21.9444	1 Day	72	328.02	256.02	238.02	220.02						y	y	25		south	11271	2016-05-01	skin	skin	y	No new; more rain overnight	unknown	female	Homo_sapiens	UTK.DonorE	9606	100	0	good	35.941	-83.9398	18	skin.face	cooled	3
skin.face.UTK.DonorE.2016.05.02.day20	43430	83	0.09	0.2286	McGhee Tyson Airport Station	SPRING	23.84	22.6	21.36	43431	26.1111	16.1111	21.1111	1 Day	72	350.62	274.62	255.62	236.62						y	y	25		south	11271	2016-05-02	skin	skin	y	No new on body but tunneling beneath & around extremeties for maggots; white fungus present approx. 2' west of donor extending out 6'	unknown	female	Homo_sapiens	UTK.DonorE	9606	96.18	0	good	35.941	-83.9398	19	skin.face	cooled	3
skin.face.UTK.DonorE.2016.05.03.day21	25682	79.3	0.27	0.6858	McGhee Tyson Airport Station	SPRING	21.36	21.23	21.1	25683	22.2222	15	18.6111	1 Day	72	371.85	291.85	271.85	251.85						y	y	25		south	11271	2016-05-03	skin	skin	y	No new	unknown	female	Homo_sapiens	UTK.DonorE	9606	0	0	good	35.941	-83.9398	20	skin.face	cooled	3
skin.hip.UTK.DonorE.2016.04.13.day1	43268	51.3	0	0	McGhee Tyson Airport Station	SPRING	20.82	17.1	13.38	43269	21.6667	6.11111	13.8889	1 Day	72	0	0	0	0						n	n	3		south	11271	2016-04-13	skin	skin	n	not_applicable	unknown	female	Homo_sapiens	UTK.DonorE	9606	79.16	35.53	good	35.941	-83.9398	0	skin.hip	cooled	3
skin.hip.UTK.DonorE.2016.04.14.day2	43288	59.9	0	0	McGhee Tyson Airport Station	SPRING	14.63	13.73	12.83	43289	24.4444	12.7778	18.6111	1 Day	72	13.73	9.73	8.73	7.73						n	n	3		south	11271	2016-04-14	skin	skin	n	not_applicable	unknown	female	Homo_sapiens	UTK.DonorE	9606	92.06	30.34	good	35.941	-83.9398	1	skin.hip	cooled	3
skin.hip.UTK.DonorE.2016.04.15.day3	43270	44.8	0	0	McGhee Tyson Airport Station	SPRING	14.83	14.18	13.53	43271	23.3333	12.2222	17.7778	1 Day	72	27.91	19.91	17.91	15.91						n	n	3		south	11271	2016-04-15	skin	skin	n	not_applicable	unknown	female	Homo_sapiens	UTK.DonorE	9606	77.18	24.53	good	35.941	-83.9398	2	skin.hip	cooled	3
skin.hip.UTK.DonorE.2016.04.16.day4	43290	41.4	0	0	McGhee Tyson Airport Station	SPRING	14.5	13.72	12.95	43291	23.8889	6.11111	15	1 Day	72	41.63	29.63	26.63	23.63						First instar only in nosrils; oviposition elsewhere	First instar only in nosrils; oviposition elsewhere	3		south	11271	2016-04-16	skin	skin	n	not_applicable	unknown	female	Homo_sapiens	UTK.DonorE	9606	74.06	21.13	good	35.941	-83.9398	3	skin.hip	cooled	3
skin.hip.UTK.DonorE.2016.04.17.day5	43304	44.8	0	0	McGhee Tyson Airport Station	SPRING	14.59	13.79	12.99	43305	26.1111	6.11111	16.1111	1 Day	72	55.42	39.42	35.42	31.42						Y, slight on face	y	3		south	11271	2016-04-17	skin	skin	y	R. Arm Skeletal	unknown	female	Homo_sapiens	UTK.DonorE	9606	84.55	20.89	good	35.941	-83.9398	4	skin.hip	cooled	3
skin.hip.UTK.DonorE.2016.04.18.day6	43324	42.7	0	0	McGhee Tyson Airport Station	SPRING	15.34	14.4	13.46	43325	28.8889	9.44444	19.1667	1 Day	72	69.82	49.82	44.82	39.82						Y, Face only	y	5		south	11271	2016-04-18	skin	skin	y	R. Arm, L. Arm	unknown	female	Homo_sapiens	UTK.DonorE	9606	83.98	17.18	good	35.941	-83.9398	5	skin.hip	cooled	3
skin.hip.UTK.DonorE.2016.04.19.day7	43306	43.3	0	0	McGhee Tyson Airport Station	SPRING	16.16	15.15	14.15	43307	29.4444	11.6667	20.5556	1 Day	72	84.97	60.97	54.97	48.97						Y, mouth, face	y	5		south	11271	2016-04-19	skin	skin	y	R. Arm, L. Up. Arm, L. Inner Thigh	unknown	female	Homo_sapiens	UTK.DonorE	9606	84.55	25.74	good	35.941	-83.9398	6	skin.hip	cooled	3
skin.hip.UTK.DonorE.2016.04.20.day8	43326	42.8	0	0	McGhee Tyson Airport Station	SPRING	17.37	16.4	15.43	43327	30	16.6667	23.3333	1 Day	72	101.37	73.37	66.37	59.37						Y, Face , L. Arm	y	13		south	11271	2016-04-20	skin	skin	y	R. Arm and L. Upper arm skeletonized to bone; L & R Inner thighs; muscle exposed	unknown	female	Homo_sapiens	UTK.DonorE	9606	81.15	28.16	good	35.941	-83.9398	7	skin.hip	cooled	3
skin.hip.UTK.DonorE.2016.04.21.day9	43340	43.8	0	0	McGhee Tyson Airport Station	SPRING	18.71	17.78	16.86	43341	26.1111	16.6667	21.3889	1 Day	72	119.15	87.16	79.16	71.16						y	y	20		south	11271	2016-04-21	skin	skin	y	Up. L. Arm; R. Arm to wrist; Both inner thighs; New: Lower L. Leg	unknown	female	Homo_sapiens	UTK.DonorE	9606	100	0	good	35.941	-83.9398	8	skin.hip	cooled	3
skin.hip.UTK.DonorE.2016.04.22.day10	43360	85.7	0.12	0.3048	McGhee Tyson Airport Station	SPRING	18.11	17.7	17.29	43361	22.7778	12.7778	17.7778	1 Day	72	136.85	100.85	91.85	82.85						y	y	20		south	11271	2016-04-22	skin	skin	y	Leg movement only	unknown	female	Homo_sapiens	UTK.DonorE	9606	100	0	good	35.941	-83.9398	9	skin.hip	cooled	3
skin.hip.UTK.DonorE.2016.04.23.day11	43342	76.9	0.37	0.9398	McGhee Tyson Airport Station	SPRING	18.19	17.18	16.16	43343	22.2222	10	16.1111	1 Day	72	154.03	114.03	104.03	94.03						y	y	24		south	11271	2016-04-23	skin	skin	y	More extensive on all limbs, plus R. Lateral Lower leg	unknown	female	Homo_sapiens	UTK.DonorE	9606	100	0	good	35.941	-83.9398	10	skin.hip	cooled	3
skin.hip.UTK.DonorE.2016.04.24.day12	43362	61.8	0	0	McGhee Tyson Airport Station	SPRING	19.85	18.24	16.63	43363	26.1111	8.88889	17.5	1 Day	72	172.27	128.27	117.27	106.27						y	y	21		south	11271	2016-04-24	skin	skin	y	No new	unknown	female	Homo_sapiens	UTK.DonorE	9606	94.12	45.64	good	35.941	-83.9398	11	skin.hip	cooled	3
skin.hip.UTK.DonorE.2016.04.25.day13	43376	59.9	0	0	McGhee Tyson Airport Station	SPRING	20.94	19.44	17.95	43377	27.7778	12.7778	20.2778	1 Day	72	191.71	143.71	131.71	119.71						y	y	25		south	11271	2016-04-25	skin	skin	y	L. Foot Bag & R. Hand Bag busted open but no evidence of new scavenging	unknown	female	Homo_sapiens	UTK.DonorE	9606	94.71	35.02	good	35.941	-83.9398	12	skin.hip	cooled	3
skin.hip.UTK.DonorE.2016.04.26.day14	43396	60.6	0	0	McGhee Tyson Airport Station	SPRING	22.61	21.24	19.87	43397	28.8889	15	21.9444	1 Day	72	212.95	160.95	147.95	134.95						Y, not as abundant	y	25		south	11271	2016-04-26	skin	skin	y	No new	unknown	female	Homo_sapiens	UTK.DonorE	9606	87.95	43.87	good	35.941	-83.9398	13	skin.hip	cooled	3
skin.hip.UTK.DonorE.2016.04.27.day15	43378	58.6	0	0	McGhee Tyson Airport Station	SPRING	24.91	23.35	21.79	43379	29.4444	18.3333	23.8889	1 Day	72	236.29	180.3	166.3	152.3						Y, not as extensive	y	25		south	11271	2016-04-27	skin	skin	y	No new	unknown	female	Homo_sapiens	UTK.DonorE	9606	94.71	43.62	good	35.941	-83.9398	14	skin.hip	cooled	3
skin.hip.UTK.DonorE.2016.04.28.day16	43398	74.7	0.1	0.254	McGhee Tyson Airport Station	SPRING	24.91	24.11	23.31	43399	28.3333	17.2222	22.7778	1 Day	72	260.4	200.41	185.41	170.41						y	y	25		south	11271	2016-04-28	skin	skin	y	No new	unknown	female	Homo_sapiens	UTK.DonorE	9606	100	45.38	good	35.941	-83.9398	15	skin.hip	cooled	3
skin.hip.UTK.DonorE.2016.04.29.day17	43412	50.8	0	0	McGhee Tyson Airport Station	SPRING	24.17	23.28	22.39	43413	28.3333	13.8889	21.1111	1 Day	72	283.68	219.69	203.69	187.69						y	y	25		south	11271	2016-04-29	skin	skin	y	No new	unknown	female	Homo_sapiens	UTK.DonorE	9606	87.1	41.34	good	35.941	-83.9398	16	skin.hip	cooled	3
skin.hip.UTK.DonorE.2016.04.30.day18	43432	80.4	0	0	McGhee Tyson Airport Station	SPRING	22.95	21.95	20.95	43433	23.8889	15	19.4444	1 Day	72	305.63	237.63	220.63	203.63						y	y	25		south	11271	2016-04-30	skin	skin	y	No new, but mandibular dentures moved away from mouth approx. 11"	unknown	female	Homo_sapiens	UTK.DonorE	9606	100	0	good	35.941	-83.9398	17	skin.hip	cooled	3
skin.hip.UTK.DonorE.2016.05.01.day19	43414	86.6	0.6	1.524	McGhee Tyson Airport Station	SPRING	23.83	22.39	20.95	43415	27.2222	16.6667	21.9444	1 Day	72	328.02	256.02	238.02	220.02						y	y	25		south	11271	2016-05-01	skin	skin	y	No new; more rain overnight	unknown	female	Homo_sapiens	UTK.DonorE	9606	100	0	good	35.941	-83.9398	18	skin.hip	cooled	3
skin.hip.UTK.DonorE.2016.05.02.day20	43434	83	0.09	0.2286	McGhee Tyson Airport Station	SPRING	23.84	22.6	21.36	43435	26.1111	16.1111	21.1111	1 Day	72	350.62	274.62	255.62	236.62						y	y	25		south	11271	2016-05-02	skin	skin	y	No new on body but tunneling beneath & around extremeties for maggots; white fungus present approx. 2' west of donor extending out 6'	unknown	female	Homo_sapiens	UTK.DonorE	9606	96.18	0	good	35.941	-83.9398	19	skin.hip	cooled	3
skin.hip.UTK.DonorE.2016.05.03.day21	25686	79.3	0.27	0.6858	McGhee Tyson Airport Station	SPRING	21.36	21.23	21.1	25687	22.2222	15	18.6111	1 Day	72	371.85	291.85	271.85	251.85						y	y	25		south	11271	2016-05-03	skin	skin	y	No new	unknown	female	Homo_sapiens	UTK.DonorE	9606	0	0	good	35.941	-83.9398	20	skin.hip	cooled	3
soil.ctrl.UTK.DonorE.2016.04.13.day1	43280	51.3	0	0	McGhee Tyson Airport Station	SPRING	20.82	17.1	13.38	not_applicable	21.6667	6.11111	13.8889	1 Day	72	0	0	0	0						n	n	3		south	11271	2016-04-13	soil	soil_control	n	not_applicable	unknown	female	not_applicable	UTK.DonorE	not_applicable	79.16	35.53	good	35.941	-83.9398	0	soil.ctrl	cooled	3
soil.ctrl.UTK.DonorE.2016.04.14.day2	43281	59.9	0	0	McGhee Tyson Airport Station	SPRING	14.63	13.73	12.83	not_applicable	24.4444	12.7778	18.6111	1 Day	72	13.73	9.73	8.73	7.73						n	n	3		south	11271	2016-04-14	soil	soil_control	n	not_applicable	unknown	female	not_applicable	UTK.DonorE	not_applicable	92.06	30.34	good	35.941	-83.9398	1	soil.ctrl	cooled	3
soil.ctrl.UTK.DonorE.2016.04.15.day3	43282	44.8	0	0	McGhee Tyson Airport Station	SPRING	14.83	14.18	13.53	not_applicable	23.3333	12.2222	17.7778	1 Day	72	27.91	19.91	17.91	15.91						n	n	3		south	11271	2016-04-15	soil	soil_control	n	not_applicable	unknown	female	not_applicable	UTK.DonorE	not_applicable	77.18	24.53	good	35.941	-83.9398	2	soil.ctrl	cooled	3
soil.ctrl.UTK.DonorE.2016.04.16.day4	43283	41.4	0	0	McGhee Tyson Airport Station	SPRING	14.5	13.72	12.95	not_applicable	23.8889	6.11111	15	1 Day	72	41.63	29.63	26.63	23.63						First instar only in nosrils; oviposition elsewhere	First instar only in nosrils; oviposition elsewhere	3		south	11271	2016-04-16	soil	soil_control	n	not_applicable	unknown	female	not_applicable	UTK.DonorE	not_applicable	74.06	21.13	good	35.941	-83.9398	3	soil.ctrl	cooled	3
soil.ctrl.UTK.DonorE.2016.04.17.day5	43316	44.8	0	0	McGhee Tyson Airport Station	SPRING	14.59	13.79	12.99	not_applicable	26.1111	6.11111	16.1111	1 Day	72	55.42	39.42	35.42	31.42						Y, slight on face	y	3		south	11271	2016-04-17	soil	soil_control	y	R. Arm Skeletal	unknown	female	not_applicable	UTK.DonorE	not_applicable	84.55	20.89	good	35.941	-83.9398	4	soil.ctrl	cooled	3
soil.ctrl.UTK.DonorE.2016.04.18.day6	43317	42.7	0	0	McGhee Tyson Airport Station	SPRING	15.34	14.4	13.46	not_applicable	28.8889	9.44444	19.1667	1 Day	72	69.82	49.82	44.82	39.82						Y, Face only	y	5		south	11271	2016-04-18	soil	soil_control	y	R. Arm, L. Arm	unknown	female	not_applicable	UTK.DonorE	not_applicable	83.98	17.18	good	35.941	-83.9398	5	soil.ctrl	cooled	3
soil.ctrl.UTK.DonorE.2016.04.19.day7	43318	43.3	0	0	McGhee Tyson Airport Station	SPRING	16.16	15.15	14.15	not_applicable	29.4444	11.6667	20.5556	1 Day	72	84.97	60.97	54.97	48.97						Y, mouth, face	y	5		south	11271	2016-04-19	soil	soil_control	y	R. Arm, L. Up. Arm, L. Inner Thigh	unknown	female	not_applicable	UTK.DonorE	not_applicable	84.55	25.74	good	35.941	-83.9398	6	soil.ctrl	cooled	3
soil.ctrl.UTK.DonorE.2016.04.20.day8	43319	42.8	0	0	McGhee Tyson Airport Station	SPRING	17.37	16.4	15.43	not_applicable	30	16.6667	23.3333	1 Day	72	101.37	73.37	66.37	59.37						Y, Face , L. Arm	y	13		south	11271	2016-04-20	soil	soil_control	y	R. Arm and L. Upper arm skeletonized to bone; L & R Inner thighs; muscle exposed	unknown	female	not_applicable	UTK.DonorE	not_applicable	81.15	28.16	good	35.941	-83.9398	7	soil.ctrl	cooled	3
soil.ctrl.UTK.DonorE.2016.04.21.day9	43352	43.8	0	0	McGhee Tyson Airport Station	SPRING	18.71	17.78	16.86	not_applicable	26.1111	16.6667	21.3889	1 Day	72	119.15	87.16	79.16	71.16						y	y	20		south	11271	2016-04-21	soil	soil_control	y	Up. L. Arm; R. Arm to wrist; Both inner thighs; New: Lower L. Leg	unknown	female	not_applicable	UTK.DonorE	not_applicable	100	0	good	35.941	-83.9398	8	soil.ctrl	cooled	3
soil.ctrl.UTK.DonorE.2016.04.22.day10	43353	85.7	0.12	0.3048	McGhee Tyson Airport Station	SPRING	18.11	17.7	17.29	not_applicable	22.7778	12.7778	17.7778	1 Day	72	136.85	100.85	91.85	82.85						y	y	20		south	11271	2016-04-22	soil	soil_control	y	Leg movement only	unknown	female	not_applicable	UTK.DonorE	not_applicable	100	0	good	35.941	-83.9398	9	soil.ctrl	cooled	3
soil.ctrl.UTK.DonorE.2016.04.23.day11	43354	76.9	0.37	0.9398	McGhee Tyson Airport Station	SPRING	18.19	17.18	16.16	not_applicable	22.2222	10	16.1111	1 Day	72	154.03	114.03	104.03	94.03						y	y	24		south	11271	2016-04-23	soil	soil_control	y	More extensive on all limbs, plus R. Lateral Lower leg	unknown	female	not_applicable	UTK.DonorE	not_applicable	100	0	good	35.941	-83.9398	10	soil.ctrl	cooled	3
soil.ctrl.UTK.DonorE.2016.04.24.day12	43355	61.8	0	0	McGhee Tyson Airport Station	SPRING	19.85	18.24	16.63	not_applicable	26.1111	8.88889	17.5	1 Day	72	172.27	128.27	117.27	106.27						y	y	21		south	11271	2016-04-24	soil	soil_control	y	No new	unknown	female	not_applicable	UTK.DonorE	not_applicable	94.12	45.64	good	35.941	-83.9398	11	soil.ctrl	cooled	3
soil.ctrl.UTK.DonorE.2016.04.25.day13	43388	59.9	0	0	McGhee Tyson Airport Station	SPRING	20.94	19.44	17.95	not_applicable	27.7778	12.7778	20.2778	1 Day	72	191.71	143.71	131.71	119.71						y	y	25		south	11271	2016-04-25	soil	soil_control	y	L. Foot Bag & R. Hand Bag busted open but no evidence of new scavenging	unknown	female	not_applicable	UTK.DonorE	not_applicable	94.71	35.02	good	35.941	-83.9398	12	soil.ctrl	cooled	3
soil.ctrl.UTK.DonorE.2016.04.26.day14	43389	60.6	0	0	McGhee Tyson Airport Station	SPRING	22.61	21.24	19.87	not_applicable	28.8889	15	21.9444	1 Day	72	212.95	160.95	147.95	134.95						Y, not as abundant	y	25		south	11271	2016-04-26	soil	soil_control	y	No new	unknown	female	not_applicable	UTK.DonorE	not_applicable	87.95	43.87	good	35.941	-83.9398	13	soil.ctrl	cooled	3
soil.ctrl.UTK.DonorE.2016.04.27.day15	43390	58.6	0	0	McGhee Tyson Airport Station	SPRING	24.91	23.35	21.79	not_applicable	29.4444	18.3333	23.8889	1 Day	72	236.29	180.3	166.3	152.3						Y, not as extensive	y	25		south	11271	2016-04-27	soil	soil_control	y	No new	unknown	female	not_applicable	UTK.DonorE	not_applicable	94.71	43.62	good	35.941	-83.9398	14	soil.ctrl	cooled	3
soil.ctrl.UTK.DonorE.2016.04.28.day16	43391	74.7	0.1	0.254	McGhee Tyson Airport Station	SPRING	24.91	24.11	23.31	not_applicable	28.3333	17.2222	22.7778	1 Day	72	260.4	200.41	185.41	170.41						y	y	25		south	11271	2016-04-28	soil	soil_control	y	No new	unknown	female	not_applicable	UTK.DonorE	not_applicable	100	45.38	good	35.941	-83.9398	15	soil.ctrl	cooled	3
soil.ctrl.UTK.DonorE.2016.04.29.day17	43424	50.8	0	0	McGhee Tyson Airport Station	SPRING	24.17	23.28	22.39	not_applicable	28.3333	13.8889	21.1111	1 Day	72	283.68	219.69	203.69	187.69						y	y	25		south	11271	2016-04-29	soil	soil_control	y	No new	unknown	female	not_applicable	UTK.DonorE	not_applicable	87.1	41.34	good	35.941	-83.9398	16	soil.ctrl	cooled	3
soil.ctrl.UTK.DonorE.2016.04.30.day18	43425	80.4	0	0	McGhee Tyson Airport Station	SPRING	22.95	21.95	20.95	not_applicable	23.8889	15	19.4444	1 Day	72	305.63	237.63	220.63	203.63						y	y	25		south	11271	2016-04-30	soil	soil_control	y	No new, but mandibular dentures moved away from mouth approx. 11"	unknown	female	not_applicable	UTK.DonorE	not_applicable	100	0	good	35.941	-83.9398	17	soil.ctrl	cooled	3
soil.ctrl.UTK.DonorE.2016.05.01.day19	43426	86.6	0.6	1.524	McGhee Tyson Airport Station	SPRING	23.83	22.39	20.95	not_applicable	27.2222	16.6667	21.9444	1 Day	72	328.02	256.02	238.02	220.02						y	y	25		south	11271	2016-05-01	soil	soil_control	y	No new; more rain overnight	unknown	female	not_applicable	UTK.DonorE	not_applicable	100	0	good	35.941	-83.9398	18	soil.ctrl	cooled	3
soil.ctrl.UTK.DonorE.2016.05.02.day20	43427	83	0.09	0.2286	McGhee Tyson Airport Station	SPRING	23.84	22.6	21.36	not_applicable	26.1111	16.1111	21.1111	1 Day	72	350.62	274.62	255.62	236.62						y	y	25		south	11271	2016-05-02	soil	soil_control	y	No new on body but tunneling beneath & around extremeties for maggots; white fungus present approx. 2' west of donor extending out 6'	unknown	female	not_applicable	UTK.DonorE	not_applicable	96.18	0	good	35.941	-83.9398	19	soil.ctrl	cooled	3
soil.ctrl.UTK.DonorE.2016.05.03.day21	25679	79.3	0.27	0.6858	McGhee Tyson Airport Station	SPRING	21.36	21.23	21.1	not_applicable	22.2222	15	18.6111	1 Day	72	371.85	291.85	271.85	251.85						y	y	25		south	11271	2016-05-03	soil	soil_control	y	No new	unknown	female	not_applicable	UTK.DonorE	not_applicable	0	0	good	35.941	-83.9398	20	soil.ctrl	cooled	3
soil.face.UTK.DonorE.2016.04.13.day1	43276	51.3	0	0	McGhee Tyson Airport Station	SPRING	20.82	17.1	13.38	43277	21.6667	6.11111	13.8889	1 Day	72	0	0	0	0						n	n	3		south	11271	2016-04-13	soil	soil	n	not_applicable	unknown	female	not_applicable	UTK.DonorE	not_applicable	79.16	35.53	good	35.941	-83.9398	0	soil.face	cooled	3
soil.face.UTK.DonorE.2016.04.14.day2	43296	59.9	0	0	McGhee Tyson Airport Station	SPRING	14.63	13.73	12.83	43297	24.4444	12.7778	18.6111	1 Day	72	13.73	9.73	8.73	7.73						n	n	3		south	11271	2016-04-14	soil	soil	n	not_applicable	unknown	female	not_applicable	UTK.DonorE	not_applicable	92.06	30.34	good	35.941	-83.9398	1	soil.face	cooled	3
soil.face.UTK.DonorE.2016.04.15.day3	43278	44.8	0	0	McGhee Tyson Airport Station	SPRING	14.83	14.18	13.53	43279	23.3333	12.2222	17.7778	1 Day	72	27.91	19.91	17.91	15.91						n	n	3		south	11271	2016-04-15	soil	soil	n	not_applicable	unknown	female	not_applicable	UTK.DonorE	not_applicable	77.18	24.53	good	35.941	-83.9398	2	soil.face	cooled	3
soil.face.UTK.DonorE.2016.04.16.day4	43298	41.4	0	0	McGhee Tyson Airport Station	SPRING	14.5	13.72	12.95	43299	23.8889	6.11111	15	1 Day	72	41.63	29.63	26.63	23.63						First instar only in nosrils; oviposition elsewhere	First instar only in nosrils; oviposition elsewhere	3		south	11271	2016-04-16	soil	soil	n	not_applicable	unknown	female	not_applicable	UTK.DonorE	not_applicable	74.06	21.13	good	35.941	-83.9398	3	soil.face	cooled	3
soil.face.UTK.DonorE.2016.04.17.day5	43312	44.8	0	0	McGhee Tyson Airport Station	SPRING	14.59	13.79	12.99	43313	26.1111	6.11111	16.1111	1 Day	72	55.42	39.42	35.42	31.42						Y, slight on face	y	3		south	11271	2016-04-17	soil	soil	y	R. Arm Skeletal	unknown	female	not_applicable	UTK.DonorE	not_applicable	84.55	20.89	good	35.941	-83.9398	4	soil.face	cooled	3
soil.face.UTK.DonorE.2016.04.18.day6	43332	42.7	0	0	McGhee Tyson Airport Station	SPRING	15.34	14.4	13.46	43333	28.8889	9.44444	19.1667	1 Day	72	69.82	49.82	44.82	39.82						Y, Face only	y	5		south	11271	2016-04-18	soil	soil	y	R. Arm, L. Arm	unknown	female	not_applicable	UTK.DonorE	not_applicable	83.98	17.18	good	35.941	-83.9398	5	soil.face	cooled	3
soil.face.UTK.DonorE.2016.04.19.day7	43314	43.3	0	0	McGhee Tyson Airport Station	SPRING	16.16	15.15	14.15	43315	29.4444	11.6667	20.5556	1 Day	72	84.97	60.97	54.97	48.97						Y, mouth, face	y	5		south	11271	2016-04-19	soil	soil	y	R. Arm, L. Up. Arm, L. Inner Thigh	unknown	female	not_applicable	UTK.DonorE	not_applicable	84.55	25.74	good	35.941	-83.9398	6	soil.face	cooled	3
soil.face.UTK.DonorE.2016.04.20.day8	43334	42.8	0	0	McGhee Tyson Airport Station	SPRING	17.37	16.4	15.43	43335	30	16.6667	23.3333	1 Day	72	101.37	73.37	66.37	59.37						Y, Face , L. Arm	y	13		south	11271	2016-04-20	soil	soil	y	R. Arm and L. Upper arm skeletonized to bone; L & R Inner thighs; muscle exposed	unknown	female	not_applicable	UTK.DonorE	not_applicable	81.15	28.16	good	35.941	-83.9398	7	soil.face	cooled	3
soil.face.UTK.DonorE.2016.04.21.day9	43348	43.8	0	0	McGhee Tyson Airport Station	SPRING	18.71	17.78	16.86	43349	26.1111	16.6667	21.3889	1 Day	72	119.15	87.16	79.16	71.16						y	y	20		south	11271	2016-04-21	soil	soil	y	Up. L. Arm; R. Arm to wrist; Both inner thighs; New: Lower L. Leg	unknown	female	not_applicable	UTK.DonorE	not_applicable	100	0	good	35.941	-83.9398	8	soil.face	cooled	3
soil.face.UTK.DonorE.2016.04.22.day10	43368	85.7	0.12	0.3048	McGhee Tyson Airport Station	SPRING	18.11	17.7	17.29	43369	22.7778	12.7778	17.7778	1 Day	72	136.85	100.85	91.85	82.85						y	y	20		south	11271	2016-04-22	soil	soil	y	Leg movement only	unknown	female	not_applicable	UTK.DonorE	not_applicable	100	0	good	35.941	-83.9398	9	soil.face	cooled	3
soil.face.UTK.DonorE.2016.04.23.day11	43350	76.9	0.37	0.9398	McGhee Tyson Airport Station	SPRING	18.19	17.18	16.16	43351	22.2222	10	16.1111	1 Day	72	154.03	114.03	104.03	94.03						y	y	24		south	11271	2016-04-23	soil	soil	y	More extensive on all limbs, plus R. Lateral Lower leg	unknown	female	not_applicable	UTK.DonorE	not_applicable	100	0	good	35.941	-83.9398	10	soil.face	cooled	3
soil.face.UTK.DonorE.2016.04.24.day12	43370	61.8	0	0	McGhee Tyson Airport Station	SPRING	19.85	18.24	16.63	43371	26.1111	8.88889	17.5	1 Day	72	172.27	128.27	117.27	106.27						y	y	21		south	11271	2016-04-24	soil	soil	y	No new	unknown	female	not_applicable	UTK.DonorE	not_applicable	94.12	45.64	good	35.941	-83.9398	11	soil.face	cooled	3
soil.face.UTK.DonorE.2016.04.25.day13	43384	59.9	0	0	McGhee Tyson Airport Station	SPRING	20.94	19.44	17.95	43385	27.7778	12.7778	20.2778	1 Day	72	191.71	143.71	131.71	119.71						y	y	25		south	11271	2016-04-25	soil	soil	y	L. Foot Bag & R. Hand Bag busted open but no evidence of new scavenging	unknown	female	not_applicable	UTK.DonorE	not_applicable	94.71	35.02	good	35.941	-83.9398	12	soil.face	cooled	3
soil.face.UTK.DonorE.2016.04.26.day14	43404	60.6	0	0	McGhee Tyson Airport Station	SPRING	22.61	21.24	19.87	43405	28.8889	15	21.9444	1 Day	72	212.95	160.95	147.95	134.95						Y, not as abundant	y	25		south	11271	2016-04-26	soil	soil	y	No new	unknown	female	not_applicable	UTK.DonorE	not_applicable	87.95	43.87	good	35.941	-83.9398	13	soil.face	cooled	3
soil.face.UTK.DonorE.2016.04.27.day15	43386	58.6	0	0	McGhee Tyson Airport Station	SPRING	24.91	23.35	21.79	43387	29.4444	18.3333	23.8889	1 Day	72	236.29	180.3	166.3	152.3						Y, not as extensive	y	25		south	11271	2016-04-27	soil	soil	y	No new	unknown	female	not_applicable	UTK.DonorE	not_applicable	94.71	43.62	good	35.941	-83.9398	14	soil.face	cooled	3
soil.face.UTK.DonorE.2016.04.28.day16	43406	74.7	0.1	0.254	McGhee Tyson Airport Station	SPRING	24.91	24.11	23.31	43407	28.3333	17.2222	22.7778	1 Day	72	260.4	200.41	185.41	170.41						y	y	25		south	11271	2016-04-28	soil	soil	y	No new	unknown	female	not_applicable	UTK.DonorE	not_applicable	100	45.38	good	35.941	-83.9398	15	soil.face	cooled	3
soil.face.UTK.DonorE.2016.04.29.day17	43420	50.8	0	0	McGhee Tyson Airport Station	SPRING	24.17	23.28	22.39	43421	28.3333	13.8889	21.1111	1 Day	72	283.68	219.69	203.69	187.69						y	y	25		south	11271	2016-04-29	soil	soil	y	No new	unknown	female	not_applicable	UTK.DonorE	not_applicable	87.1	41.34	good	35.941	-83.9398	16	soil.face	cooled	3
soil.face.UTK.DonorE.2016.04.30.day18	43440	80.4	0	0	McGhee Tyson Airport Station	SPRING	22.95	21.95	20.95	43441	23.8889	15	19.4444	1 Day	72	305.63	237.63	220.63	203.63						y	y	25		south	11271	2016-04-30	soil	soil	y	No new, but mandibular dentures moved away from mouth approx. 11"	unknown	female	not_applicable	UTK.DonorE	not_applicable	100	0	good	35.941	-83.9398	17	soil.face	cooled	3
soil.face.UTK.DonorE.2016.05.01.day19	43422	86.6	0.6	1.524	McGhee Tyson Airport Station	SPRING	23.83	22.39	20.95	43423	27.2222	16.6667	21.9444	1 Day	72	328.02	256.02	238.02	220.02						y	y	25		south	11271	2016-05-01	soil	soil	y	No new; more rain overnight	unknown	female	not_applicable	UTK.DonorE	not_applicable	100	0	good	35.941	-83.9398	18	soil.face	cooled	3
soil.face.UTK.DonorE.2016.05.02.day20	43442	83	0.09	0.2286	McGhee Tyson Airport Station	SPRING	23.84	22.6	21.36	43443	26.1111	16.1111	21.1111	1 Day	72	350.62	274.62	255.62	236.62						y	y	25		south	11271	2016-05-02	soil	soil	y	No new on body but tunneling beneath & around extremeties for maggots; white fungus present approx. 2' west of donor extending out 6'	unknown	female	not_applicable	UTK.DonorE	not_applicable	96.18	0	good	35.941	-83.9398	19	soil.face	cooled	3
soil.face.UTK.DonorE.2016.05.03.day21	25694	79.3	0.27	0.6858	McGhee Tyson Airport Station	SPRING	21.36	21.23	21.1	25695	22.2222	15	18.6111	1 Day	72	371.85	291.85	271.85	251.85						y	y	25		south	11271	2016-05-03	soil	soil	y	No new	unknown	female	not_applicable	UTK.DonorE	not_applicable	0	0	good	35.941	-83.9398	20	soil.face	cooled	3
soil.hip.UTK.DonorF.2016.05.06.day1	43452	63.3	0.1	0.254	McGhee Tyson Airport Station	SPRING	14.2	13.35	12.5	43453	21.1111	7.22222	14.1667	Hours	188	0	0	0	0						n	n	3		south	11271	2016-05-06	soil	soil	n	not_applicable	unknown	male	not_applicable	UTK.DonorF	not_applicable	70.76	36.29	good	35.941	-83.9398	0	soil.hip	cooled	6
soil.hip.UTK.DonorF.2016.05.07.day2	43472	56.3	0	0	McGhee Tyson Airport Station	SPRING	14.2	13.35	12.5	43473	28.3333	8.88889	18.6111	Hours	188	13.35	9.35	8.35	7.35						N, fly activity beginning	n	3		south	11271	2016-05-07	soil	soil	y	Lower lip, tongue, and flesh to base of mandible gone	unknown	male	not_applicable	UTK.DonorF	not_applicable	86.25	26.47	good	35.941	-83.9398	1	soil.hip	cooled	6
soil.hip.UTK.DonorF.2016.05.08.day3	43454	53.2	0	0	McGhee Tyson Airport Station	SPRING	16.3	15.25	14.2	43455	28.3333	17.2222	22.7778	Hours	188	28.6	20.6	18.6	16.6						N, large oviposits in hair, face, and groin	n	3		south	11271	2016-05-08	soil	soil	y	More to face and under mandible to throat; port in R. chest also scratched at and completely removed	unknown	male	not_applicable	UTK.DonorF	not_applicable	83.13	39.83	good	35.941	-83.9398	2	soil.hip	cooled	6
soil.hip.UTK.DonorF.2016.05.09.day4	43474	62.7	0	0	McGhee Tyson Airport Station	SPRING	17.2	16.75	16.3	43475	27.2222	16.6667	21.9444	Hours	188	45.35	33.35	30.35	27.35						Y, oviposition and maggot activity	y	3		south	11271	2016-05-09	soil	soil	y	Both lower arms, muscle extracted up R. arm	unknown	male	not_applicable	UTK.DonorF	not_applicable	90.59	47.19	good	35.941	-83.9398	3	soil.hip	cooled	6
soil.hip.UTK.DonorF.2016.05.10.day5	43488	59.6	0	0	McGhee Tyson Airport Station	SPRING	18	17.6	17.2	43489	28.8889	16.6667	22.7778	Hours	188	62.95	46.95	42.95	38.95						y	y	3		south	11271	2016-05-10	soil	soil	y	Add: to L. Medial Lower Leg	unknown	male	not_applicable	UTK.DonorF	not_applicable	84.83	49.56	good	35.941	-83.9398	4	soil.hip	cooled	6
soil.hip.UTK.DonorF.2016.05.11.day6	43508	76.4	0.76	1.9304	McGhee Tyson Airport Station	SPRING	18.8	18.4	18	43509	27.7778	19.4444	23.6111	Hours	188	81.35	61.35	56.35	51.35						y	y	3		south	11271	2016-05-11	soil	soil	y	Add: to R. Medial Upper Leg	unknown	male	not_applicable	UTK.DonorF	not_applicable	100	68.85	good	35.941	-83.9398	5	soil.hip	cooled	6
soil.hip.UTK.DonorF.2016.05.12.day7	43490	78.8	0.07	0.1778	McGhee Tyson Airport Station	SPRING	19.7	19.25	18.8	43491	29.4444	17.7778	23.6111	Hours	188	100.6	76.6	70.6	64.6						y	y	8		south	11271	2016-05-12	soil	soil	y	Add: to R. Medial Lower Leg	unknown	male	not_applicable	UTK.DonorF	not_applicable	100	55.35	good	35.941	-83.9398	6	soil.hip	cooled	6
soil.hip.UTK.DonorF.2016.05.13.day8	43510	68	0.84	2.1336	McGhee Tyson Airport Station	SPRING	20.3	20	19.7	43511	23.8889	14.4444	19.1667	Hours	188	120.6	92.6	85.6	78.6						y	y	11		south	11271	2016-05-13	soil	soil	y	Add: to L. Medial Upper thigh; maggots moving hyoid	unknown	male	not_applicable	UTK.DonorF	not_applicable	100	49.04	good	35.941	-83.9398	7	soil.hip	cooled	6
soil.hip.UTK.DonorF.2016.05.14.day9	43524	61.2	0	0	McGhee Tyson Airport Station	SPRING	20.4	20.2	20	43525	22.7778	9.44444	16.1111	Hours	188	140.8	108.8	100.8	92.8						y	y	15		south	11271	2016-05-14	soil	soil	y	Add: to Distal hand/foot phalanges; Port moved 6' South of head; R, Hand Bag moved 2.5' Southeast of hand	unknown	male	not_applicable	UTK.DonorF	not_applicable	94.71	47.46	good	35.941	-83.9398	8	soil.hip	cooled	6
soil.hip.UTK.DonorF.2016.05.15.day10	43544	52.8	0	0	McGhee Tyson Airport Station	SPRING	20.4	20	19.6	43545	18.3333	5.55556	11.9444	Hours	188	160.8	124.8	115.8	106.8						y	y	16		south	11271	2016-05-15	soil	soil	y	More of L. Leg Muscle	unknown	male	not_applicable	UTK.DonorF	not_applicable	83.41	32.28	good	35.941	-83.9398	9	soil.hip	cooled	6
soil.hip.UTK.DonorF.2016.05.16.day11	43526	58.9	0	0	McGhee Tyson Airport Station	SPRING	21.4	20.6	19.8	43527	21.1111	5.55556	13.3333	Hours	188	181.4	141.4	131.4	121.4						y	y	20		south	11271	2016-05-16	soil	soil	y	No new	unknown	male	not_applicable	UTK.DonorF	not_applicable	91.77	40.58	good	35.941	-83.9398	10	soil.hip	cooled	6
soil.hip.UTK.DonorF.2016.05.17.day12	43546	66.4	0.02	0.0508	McGhee Tyson Airport Station	SPRING	24.8	23.1	21.4	43547	25	13.3333	19.1667	Hours	188	204.5	160.5	149.5	138.5						y	y	23		south	11271	2016-05-17	soil	soil	y	Skull was turned on R. Side to access thoracic cavity for maggots	unknown	male	not_applicable	UTK.DonorF	not_applicable	89.71	56.66	good	35.941	-83.9398	11	soil.hip	cooled	6
soil.hip.UTK.DonorF.2016.05.18.day13	43560	74	0.02	0.0508	McGhee Tyson Airport Station	SPRING	30.3	27.55	24.8	43561	23.8889	12.7778	18.3333	Hours	188	232.05	184.05	172.05	160.05						y	y	23		south	11271	2016-05-18	soil	soil	y	No new	unknown	male	not_applicable	UTK.DonorF	not_applicable	100	64.2	good	35.941	-83.9398	12	soil.hip	cooled	6
soil.hip.UTK.DonorF.2016.05.19.day14	43580	67.6	0	0	McGhee Tyson Airport Station	SPRING	28.7	26.7	24.7	43581	25	13.8889	19.4444	Hours	188	258.75	206.75	193.75	180.75						y	y	24		south	11271	2016-05-19	soil	soil	y	No new although limbs moved overnight	unknown	male	not_applicable	UTK.DonorF	not_applicable	88.53	50.09	good	35.941	-83.9398	13	soil.hip	cooled	6
soil.hip.UTK.DonorF.2016.05.20.day15	43562	88.6	0	0	McGhee Tyson Airport Station	SPRING	25.8	24.85	23.9	43563	21.6667	14.4444	18.0556	Hours	188	283.6	227.6	213.6	199.6						y	y	24		south	11271	2016-05-20	soil	soil	y	No new	unknown	male	not_applicable	UTK.DonorF	not_applicable	100	75.47	good	35.941	-83.9398	14	soil.hip	cooled	6
soil.hip.UTK.DonorF.2016.05.21.day16	43582	78.5	0.47	1.1938	McGhee Tyson Airport Station	SPRING	29	27.25	25.5	43583	23.8889	16.6667	20.2778	Hours	188	310.85	250.85	235.85	220.85						y	y	24		south	11271	2016-05-21	soil	soil	y	No new, just movement of limbs	unknown	male	not_applicable	UTK.DonorF	not_applicable	100	51.4	good	35.941	-83.9398	15	soil.hip	cooled	6
soil.hip.UTK.DonorF.2016.05.22.day17	43596	58	0	0	McGhee Tyson Airport Station	SPRING	30.3	29.55	28.8	43597	24.4444	13.3333	18.8889	Hours	188	340.4	276.4	260.4	244.4						Y, Less activity except in R. Leg/Foot	y	24		south	11271	2016-05-22	soil	soil	y	No new; Although UTID tag removed from L. Thigh and L. Foot Bag Also removed	unknown	male	not_applicable	UTK.DonorF	not_applicable	85.68	42.35	good	35.941	-83.9398	16	soil.hip	cooled	6
soil.hip.UTK.DonorF.2016.05.23.day18	43616	59.3	0	0	McGhee Tyson Airport Station	SPRING	29.9	29.3	28.7	43617	25	11.1111	18.0556	Hours	188	369.7	301.7	284.7	267.7						Y, Most now in lower legs and feet	y	24		south	11271	2016-05-23	soil	soil	y	No new	unknown	male	not_applicable	UTK.DonorF	not_applicable	90.89	37.05	good	35.941	-83.9398	17	soil.hip	cooled	6
soil.hip.UTK.DonorF.2016.05.24.day19	43598	55.9	0	0	McGhee Tyson Airport Station	SPRING	29.4	28.55	27.7	43599	27.7778	10.5556	19.1667	Hours	188	398.25	326.25	308.25	290.25						y	y	24		south	11271	2016-05-24	soil	soil	y	No new	unknown	male	not_applicable	UTK.DonorF	not_applicable	92.65	31.56	good	35.941	-83.9398	18	soil.hip	cooled	6
soil.hip.UTK.DonorF.2016.05.25.day20	43618	57.7	0	0	McGhee Tyson Airport Station	SPRING	30.1	29.1	28.1	43619	29.4444	13.8889	21.6667	Hours	188	427.35	351.35	332.35	313.35						y	y	24		south	11271	2016-05-25	soil	soil	y	No new	unknown	male	not_applicable	UTK.DonorF	not_applicable	85.12	41.59	good	35.941	-83.9398	19	soil.hip	cooled	6
soil.hip.UTK.DonorF.2016.05.26.day21	43632	70	0	0	McGhee Tyson Airport Station	SPRING	30	29.7	29.4	43633	28.8889	17.7778	23.3333	Hours	188	457.05	377.05	357.05	337.05						y	y	24		south	11271	2016-05-26	soil	soil	y	No new	unknown	male	not_applicable	UTK.DonorF	not_applicable	100	85.12	good	35.941	-83.9398	20	soil.hip	cooled	6
skin.face.UTK.DonorF.2016.05.06.day1	43444	63.3	0.1	0.254	McGhee Tyson Airport Station	SPRING	14.2	13.35	12.5	43445	21.1111	7.22222	14.1667	Hours	188	0	0	0	0						n	n	3		south	11271	2016-05-06	skin	skin	n	not_applicable	unknown	male	Homo_sapiens	UTK.DonorF	9606	70.76	36.29	good	35.941	-83.9398	0	skin.face	cooled	6
skin.face.UTK.DonorF.2016.05.07.day2	43464	56.3	0	0	McGhee Tyson Airport Station	SPRING	14.2	13.35	12.5	43465	28.3333	8.88889	18.6111	Hours	188	13.35	9.35	8.35	7.35						N, fly activity beginning	n	3		south	11271	2016-05-07	skin	skin	y	Lower lip, tongue, and flesh to base of mandible gone	unknown	male	Homo_sapiens	UTK.DonorF	9606	86.25	26.47	good	35.941	-83.9398	1	skin.face	cooled	6
skin.face.UTK.DonorF.2016.05.08.day3	43446	53.2	0	0	McGhee Tyson Airport Station	SPRING	16.3	15.25	14.2	43447	28.3333	17.2222	22.7778	Hours	188	28.6	20.6	18.6	16.6						N, large oviposits in hair, face, and groin	n	3		south	11271	2016-05-08	skin	skin	y	More to face and under mandible to throat; port in R. chest also scratched at and completely removed	unknown	male	Homo_sapiens	UTK.DonorF	9606	83.13	39.83	good	35.941	-83.9398	2	skin.face	cooled	6
skin.face.UTK.DonorF.2016.05.09.day4	43466	62.7	0	0	McGhee Tyson Airport Station	SPRING	17.2	16.75	16.3	43467	27.2222	16.6667	21.9444	Hours	188	45.35	33.35	30.35	27.35						Y, oviposition and maggot activity	y	3		south	11271	2016-05-09	skin	skin	y	Both lower arms, muscle extracted up R. arm	unknown	male	Homo_sapiens	UTK.DonorF	9606	90.59	47.19	good	35.941	-83.9398	3	skin.face	cooled	6
skin.face.UTK.DonorF.2016.05.10.day5	43480	59.6	0	0	McGhee Tyson Airport Station	SPRING	18	17.6	17.2	43481	28.8889	16.6667	22.7778	Hours	188	62.95	46.95	42.95	38.95						y	y	3		south	11271	2016-05-10	skin	skin	y	Add: to L. Medial Lower Leg	unknown	male	Homo_sapiens	UTK.DonorF	9606	84.83	49.56	good	35.941	-83.9398	4	skin.face	cooled	6
skin.face.UTK.DonorF.2016.05.11.day6	43500	76.4	0.76	1.9304	McGhee Tyson Airport Station	SPRING	18.8	18.4	18	43501	27.7778	19.4444	23.6111	Hours	188	81.35	61.35	56.35	51.35						y	y	3		south	11271	2016-05-11	skin	skin	y	Add: to R. Medial Upper Leg	unknown	male	Homo_sapiens	UTK.DonorF	9606	100	68.85	good	35.941	-83.9398	5	skin.face	cooled	6
skin.face.UTK.DonorF.2016.05.12.day7	43482	78.8	0.07	0.1778	McGhee Tyson Airport Station	SPRING	19.7	19.25	18.8	43483	29.4444	17.7778	23.6111	Hours	188	100.6	76.6	70.6	64.6						y	y	8		south	11271	2016-05-12	skin	skin	y	Add: to R. Medial Lower Leg	unknown	male	Homo_sapiens	UTK.DonorF	9606	100	55.35	good	35.941	-83.9398	6	skin.face	cooled	6
skin.face.UTK.DonorF.2016.05.13.day8	43502	68	0.84	2.1336	McGhee Tyson Airport Station	SPRING	20.3	20	19.7	43503	23.8889	14.4444	19.1667	Hours	188	120.6	92.6	85.6	78.6						y	y	11		south	11271	2016-05-13	skin	skin	y	Add: to L. Medial Upper thigh; maggots moving hyoid	unknown	male	Homo_sapiens	UTK.DonorF	9606	100	49.04	good	35.941	-83.9398	7	skin.face	cooled	6
skin.face.UTK.DonorF.2016.05.14.day9	43516	61.2	0	0	McGhee Tyson Airport Station	SPRING	20.4	20.2	20	43517	22.7778	9.44444	16.1111	Hours	188	140.8	108.8	100.8	92.8						y	y	15		south	11271	2016-05-14	skin	skin	y	Add: to Distal hand/foot phalanges; Port moved 6' South of head; R, Hand Bag moved 2.5' Southeast of hand	unknown	male	Homo_sapiens	UTK.DonorF	9606	94.71	47.46	good	35.941	-83.9398	8	skin.face	cooled	6
skin.face.UTK.DonorF.2016.05.15.day10	43536	52.8	0	0	McGhee Tyson Airport Station	SPRING	20.4	20	19.6	43537	18.3333	5.55556	11.9444	Hours	188	160.8	124.8	115.8	106.8						y	y	16		south	11271	2016-05-15	skin	skin	y	More of L. Leg Muscle	unknown	male	Homo_sapiens	UTK.DonorF	9606	83.41	32.28	good	35.941	-83.9398	9	skin.face	cooled	6
skin.face.UTK.DonorF.2016.05.16.day11	43518	58.9	0	0	McGhee Tyson Airport Station	SPRING	21.4	20.6	19.8	43519	21.1111	5.55556	13.3333	Hours	188	181.4	141.4	131.4	121.4						y	y	20		south	11271	2016-05-16	skin	skin	y	No new	unknown	male	Homo_sapiens	UTK.DonorF	9606	91.77	40.58	good	35.941	-83.9398	10	skin.face	cooled	6
skin.face.UTK.DonorF.2016.05.17.day12	43538	66.4	0.02	0.0508	McGhee Tyson Airport Station	SPRING	24.8	23.1	21.4	43539	25	13.3333	19.1667	Hours	188	204.5	160.5	149.5	138.5						y	y	23		south	11271	2016-05-17	skin	skin	y	Skull was turned on R. Side to access thoracic cavity for maggots	unknown	male	Homo_sapiens	UTK.DonorF	9606	89.71	56.66	good	35.941	-83.9398	11	skin.face	cooled	6
skin.face.UTK.DonorF.2016.05.18.day13	43552	74	0.02	0.0508	McGhee Tyson Airport Station	SPRING	30.3	27.55	24.8	43553	23.8889	12.7778	18.3333	Hours	188	232.05	184.05	172.05	160.05						y	y	23		south	11271	2016-05-18	skin	skin	y	No new	unknown	male	Homo_sapiens	UTK.DonorF	9606	100	64.2	good	35.941	-83.9398	12	skin.face	cooled	6
skin.face.UTK.DonorF.2016.05.19.day14	43572	67.6	0	0	McGhee Tyson Airport Station	SPRING	28.7	26.7	24.7	43573	25	13.8889	19.4444	Hours	188	258.75	206.75	193.75	180.75						y	y	24		south	11271	2016-05-19	skin	skin	y	No new although limbs moved overnight	unknown	male	Homo_sapiens	UTK.DonorF	9606	88.53	50.09	good	35.941	-83.9398	13	skin.face	cooled	6
skin.face.UTK.DonorF.2016.05.20.day15	43554	88.6	0	0	McGhee Tyson Airport Station	SPRING	25.8	24.85	23.9	43555	21.6667	14.4444	18.0556	Hours	188	283.6	227.6	213.6	199.6						y	y	24		south	11271	2016-05-20	skin	skin	y	No new	unknown	male	Homo_sapiens	UTK.DonorF	9606	100	75.47	good	35.941	-83.9398	14	skin.face	cooled	6
skin.face.UTK.DonorF.2016.05.21.day16	43574	78.5	0.47	1.1938	McGhee Tyson Airport Station	SPRING	29	27.25	25.5	43575	23.8889	16.6667	20.2778	Hours	188	310.85	250.85	235.85	220.85						y	y	24		south	11271	2016-05-21	skin	skin	y	No new, just movement of limbs	unknown	male	Homo_sapiens	UTK.DonorF	9606	100	51.4	good	35.941	-83.9398	15	skin.face	cooled	6
skin.face.UTK.DonorF.2016.05.22.day17	43588	58	0	0	McGhee Tyson Airport Station	SPRING	30.3	29.55	28.8	43589	24.4444	13.3333	18.8889	Hours	188	340.4	276.4	260.4	244.4						Y, Less activity except in R. Leg/Foot	y	24		south	11271	2016-05-22	skin	skin	y	No new; Although UTID tag removed from L. Thigh and L. Foot Bag Also removed	unknown	male	Homo_sapiens	UTK.DonorF	9606	85.68	42.35	good	35.941	-83.9398	16	skin.face	cooled	6
skin.face.UTK.DonorF.2016.05.23.day18	43608	59.3	0	0	McGhee Tyson Airport Station	SPRING	29.9	29.3	28.7	43609	25	11.1111	18.0556	Hours	188	369.7	301.7	284.7	267.7						Y, Most now in lower legs and feet	y	24		south	11271	2016-05-23	skin	skin	y	No new	unknown	male	Homo_sapiens	UTK.DonorF	9606	90.89	37.05	good	35.941	-83.9398	17	skin.face	cooled	6
skin.face.UTK.DonorF.2016.05.24.day19	43590	55.9	0	0	McGhee Tyson Airport Station	SPRING	29.4	28.55	27.7	43591	27.7778	10.5556	19.1667	Hours	188	398.25	326.25	308.25	290.25						y	y	24		south	11271	2016-05-24	skin	skin	y	No new	unknown	male	Homo_sapiens	UTK.DonorF	9606	92.65	31.56	good	35.941	-83.9398	18	skin.face	cooled	6
skin.face.UTK.DonorF.2016.05.25.day20	43610	57.7	0	0	McGhee Tyson Airport Station	SPRING	30.1	29.1	28.1	43611	29.4444	13.8889	21.6667	Hours	188	427.35	351.35	332.35	313.35						y	y	24		south	11271	2016-05-25	skin	skin	y	No new	unknown	male	Homo_sapiens	UTK.DonorF	9606	85.12	41.59	good	35.941	-83.9398	19	skin.face	cooled	6
skin.face.UTK.DonorF.2016.05.26.day21	43624	70	0	0	McGhee Tyson Airport Station	SPRING	30	29.7	29.4	43625	28.8889	17.7778	23.3333	Hours	188	457.05	377.05	357.05	337.05						y	y	24		south	11271	2016-05-26	skin	skin	y	No new	unknown	male	Homo_sapiens	UTK.DonorF	9606	100	85.12	good	35.941	-83.9398	20	skin.face	cooled	6
skin.hip.UTK.DonorF.2016.05.06.day1	43448	63.3	0.1	0.254	McGhee Tyson Airport Station	SPRING	14.2	13.35	12.5	43449	21.1111	7.22222	14.1667	Hours	188	0	0	0	0						n	n	3		south	11271	2016-05-06	skin	skin	n	not_applicable	unknown	male	Homo_sapiens	UTK.DonorF	9606	70.76	36.29	good	35.941	-83.9398	0	skin.hip	cooled	6
skin.hip.UTK.DonorF.2016.05.07.day2	43468	56.3	0	0	McGhee Tyson Airport Station	SPRING	14.2	13.35	12.5	43469	28.3333	8.88889	18.6111	Hours	188	13.35	9.35	8.35	7.35						N, fly activity beginning	n	3		south	11271	2016-05-07	skin	skin	y	Lower lip, tongue, and flesh to base of mandible gone	unknown	male	Homo_sapiens	UTK.DonorF	9606	86.25	26.47	good	35.941	-83.9398	1	skin.hip	cooled	6
skin.hip.UTK.DonorF.2016.05.08.day3	43450	53.2	0	0	McGhee Tyson Airport Station	SPRING	16.3	15.25	14.2	43451	28.3333	17.2222	22.7778	Hours	188	28.6	20.6	18.6	16.6						N, large oviposits in hair, face, and groin	n	3		south	11271	2016-05-08	skin	skin	y	More to face and under mandible to throat; port in R. chest also scratched at and completely removed	unknown	male	Homo_sapiens	UTK.DonorF	9606	83.13	39.83	good	35.941	-83.9398	2	skin.hip	cooled	6
skin.hip.UTK.DonorF.2016.05.09.day4	43470	62.7	0	0	McGhee Tyson Airport Station	SPRING	17.2	16.75	16.3	43471	27.2222	16.6667	21.9444	Hours	188	45.35	33.35	30.35	27.35						Y, oviposition and maggot activity	y	3		south	11271	2016-05-09	skin	skin	y	Both lower arms, muscle extracted up R. arm	unknown	male	Homo_sapiens	UTK.DonorF	9606	90.59	47.19	good	35.941	-83.9398	3	skin.hip	cooled	6
skin.hip.UTK.DonorF.2016.05.10.day5	43484	59.6	0	0	McGhee Tyson Airport Station	SPRING	18	17.6	17.2	43485	28.8889	16.6667	22.7778	Hours	188	62.95	46.95	42.95	38.95						y	y	3		south	11271	2016-05-10	skin	skin	y	Add: to L. Medial Lower Leg	unknown	male	Homo_sapiens	UTK.DonorF	9606	84.83	49.56	good	35.941	-83.9398	4	skin.hip	cooled	6
skin.hip.UTK.DonorF.2016.05.11.day6	43504	76.4	0.76	1.9304	McGhee Tyson Airport Station	SPRING	18.8	18.4	18	43505	27.7778	19.4444	23.6111	Hours	188	81.35	61.35	56.35	51.35						y	y	3		south	11271	2016-05-11	skin	skin	y	Add: to R. Medial Upper Leg	unknown	male	Homo_sapiens	UTK.DonorF	9606	100	68.85	good	35.941	-83.9398	5	skin.hip	cooled	6
skin.hip.UTK.DonorF.2016.05.12.day7	43486	78.8	0.07	0.1778	McGhee Tyson Airport Station	SPRING	19.7	19.25	18.8	43487	29.4444	17.7778	23.6111	Hours	188	100.6	76.6	70.6	64.6						y	y	8		south	11271	2016-05-12	skin	skin	y	Add: to R. Medial Lower Leg	unknown	male	Homo_sapiens	UTK.DonorF	9606	100	55.35	good	35.941	-83.9398	6	skin.hip	cooled	6
skin.hip.UTK.DonorF.2016.05.13.day8	43506	68	0.84	2.1336	McGhee Tyson Airport Station	SPRING	20.3	20	19.7	43507	23.8889	14.4444	19.1667	Hours	188	120.6	92.6	85.6	78.6						y	y	11		south	11271	2016-05-13	skin	skin	y	Add: to L. Medial Upper thigh; maggots moving hyoid	unknown	male	Homo_sapiens	UTK.DonorF	9606	100	49.04	good	35.941	-83.9398	7	skin.hip	cooled	6
skin.hip.UTK.DonorF.2016.05.14.day9	43520	61.2	0	0	McGhee Tyson Airport Station	SPRING	20.4	20.2	20	43521	22.7778	9.44444	16.1111	Hours	188	140.8	108.8	100.8	92.8						y	y	15		south	11271	2016-05-14	skin	skin	y	Add: to Distal hand/foot phalanges; Port moved 6' South of head; R, Hand Bag moved 2.5' Southeast of hand	unknown	male	Homo_sapiens	UTK.DonorF	9606	94.71	47.46	good	35.941	-83.9398	8	skin.hip	cooled	6
skin.hip.UTK.DonorF.2016.05.15.day10	43540	52.8	0	0	McGhee Tyson Airport Station	SPRING	20.4	20	19.6	43541	18.3333	5.55556	11.9444	Hours	188	160.8	124.8	115.8	106.8						y	y	16		south	11271	2016-05-15	skin	skin	y	More of L. Leg Muscle	unknown	male	Homo_sapiens	UTK.DonorF	9606	83.41	32.28	good	35.941	-83.9398	9	skin.hip	cooled	6
skin.hip.UTK.DonorF.2016.05.16.day11	43522	58.9	0	0	McGhee Tyson Airport Station	SPRING	21.4	20.6	19.8	43523	21.1111	5.55556	13.3333	Hours	188	181.4	141.4	131.4	121.4						y	y	20		south	11271	2016-05-16	skin	skin	y	No new	unknown	male	Homo_sapiens	UTK.DonorF	9606	91.77	40.58	good	35.941	-83.9398	10	skin.hip	cooled	6
skin.hip.UTK.DonorF.2016.05.17.day12	43542	66.4	0.02	0.0508	McGhee Tyson Airport Station	SPRING	24.8	23.1	21.4	43543	25	13.3333	19.1667	Hours	188	204.5	160.5	149.5	138.5						y	y	23		south	11271	2016-05-17	skin	skin	y	Skull was turned on R. Side to access thoracic cavity for maggots	unknown	male	Homo_sapiens	UTK.DonorF	9606	89.71	56.66	good	35.941	-83.9398	11	skin.hip	cooled	6
skin.hip.UTK.DonorF.2016.05.18.day13	43556	74	0.02	0.0508	McGhee Tyson Airport Station	SPRING	30.3	27.55	24.8	43557	23.8889	12.7778	18.3333	Hours	188	232.05	184.05	172.05	160.05						y	y	23		south	11271	2016-05-18	skin	skin	y	No new	unknown	male	Homo_sapiens	UTK.DonorF	9606	100	64.2	good	35.941	-83.9398	12	skin.hip	cooled	6
skin.hip.UTK.DonorF.2016.05.19.day14	43576	67.6	0	0	McGhee Tyson Airport Station	SPRING	28.7	26.7	24.7	43577	25	13.8889	19.4444	Hours	188	258.75	206.75	193.75	180.75						y	y	24		south	11271	2016-05-19	skin	skin	y	No new although limbs moved overnight	unknown	male	Homo_sapiens	UTK.DonorF	9606	88.53	50.09	good	35.941	-83.9398	13	skin.hip	cooled	6
skin.hip.UTK.DonorF.2016.05.20.day15	43558	88.6	0	0	McGhee Tyson Airport Station	SPRING	25.8	24.85	23.9	43559	21.6667	14.4444	18.0556	Hours	188	283.6	227.6	213.6	199.6						y	y	24		south	11271	2016-05-20	skin	skin	y	No new	unknown	male	Homo_sapiens	UTK.DonorF	9606	100	75.47	good	35.941	-83.9398	14	skin.hip	cooled	6
skin.hip.UTK.DonorF.2016.05.21.day16	43578	78.5	0.47	1.1938	McGhee Tyson Airport Station	SPRING	29	27.25	25.5	43579	23.8889	16.6667	20.2778	Hours	188	310.85	250.85	235.85	220.85						y	y	24		south	11271	2016-05-21	skin	skin	y	No new, just movement of limbs	unknown	male	Homo_sapiens	UTK.DonorF	9606	100	51.4	good	35.941	-83.9398	15	skin.hip	cooled	6
skin.hip.UTK.DonorF.2016.05.22.day17	43592	58	0	0	McGhee Tyson Airport Station	SPRING	30.3	29.55	28.8	43593	24.4444	13.3333	18.8889	Hours	188	340.4	276.4	260.4	244.4						Y, Less activity except in R. Leg/Foot	y	24		south	11271	2016-05-22	skin	skin	y	No new; Although UTID tag removed from L. Thigh and L. Foot Bag Also removed	unknown	male	Homo_sapiens	UTK.DonorF	9606	85.68	42.35	good	35.941	-83.9398	16	skin.hip	cooled	6
skin.hip.UTK.DonorF.2016.05.23.day18	43612	59.3	0	0	McGhee Tyson Airport Station	SPRING	29.9	29.3	28.7	43613	25	11.1111	18.0556	Hours	188	369.7	301.7	284.7	267.7						Y, Most now in lower legs and feet	y	24		south	11271	2016-05-23	skin	skin	y	No new	unknown	male	Homo_sapiens	UTK.DonorF	9606	90.89	37.05	good	35.941	-83.9398	17	skin.hip	cooled	6
skin.hip.UTK.DonorF.2016.05.24.day19	43594	55.9	0	0	McGhee Tyson Airport Station	SPRING	29.4	28.55	27.7	43595	27.7778	10.5556	19.1667	Hours	188	398.25	326.25	308.25	290.25						y	y	24		south	11271	2016-05-24	skin	skin	y	No new	unknown	male	Homo_sapiens	UTK.DonorF	9606	92.65	31.56	good	35.941	-83.9398	18	skin.hip	cooled	6
skin.hip.UTK.DonorF.2016.05.25.day20	43614	57.7	0	0	McGhee Tyson Airport Station	SPRING	30.1	29.1	28.1	43615	29.4444	13.8889	21.6667	Hours	188	427.35	351.35	332.35	313.35						y	y	24		south	11271	2016-05-25	skin	skin	y	No new	unknown	male	Homo_sapiens	UTK.DonorF	9606	85.12	41.59	good	35.941	-83.9398	19	skin.hip	cooled	6
skin.hip.UTK.DonorF.2016.05.26.day21	43628	70	0	0	McGhee Tyson Airport Station	SPRING	30	29.7	29.4	43629	28.8889	17.7778	23.3333	Hours	188	457.05	377.05	357.05	337.05						y	y	24		south	11271	2016-05-26	skin	skin	y	No new	unknown	male	Homo_sapiens	UTK.DonorF	9606	100	85.12	good	35.941	-83.9398	20	skin.hip	cooled	6
soil.ctrl.UTK.DonorF.2016.05.06.day1	43460	63.3	0.1	0.254	McGhee Tyson Airport Station	SPRING	14.2	13.35	12.5	not_applicable	21.1111	7.22222	14.1667	Hours	188	0	0	0	0						n	n	3		south	11271	2016-05-06	soil	soil_control	n	not_applicable	unknown	male	not_applicable	UTK.DonorF	not_applicable	70.76	36.29	good	35.941	-83.9398	0	soil.ctrl	cooled	6
soil.ctrl.UTK.DonorF.2016.05.07.day2	43461	56.3	0	0	McGhee Tyson Airport Station	SPRING	14.2	13.35	12.5	not_applicable	28.3333	8.88889	18.6111	Hours	188	13.35	9.35	8.35	7.35						N, fly activity beginning	n	3		south	11271	2016-05-07	soil	soil_control	y	Lower lip, tongue, and flesh to base of mandible gone	unknown	male	not_applicable	UTK.DonorF	not_applicable	86.25	26.47	good	35.941	-83.9398	1	soil.ctrl	cooled	6
soil.ctrl.UTK.DonorF.2016.05.08.day3	43462	53.2	0	0	McGhee Tyson Airport Station	SPRING	16.3	15.25	14.2	not_applicable	28.3333	17.2222	22.7778	Hours	188	28.6	20.6	18.6	16.6						N, large oviposits in hair, face, and groin	n	3		south	11271	2016-05-08	soil	soil_control	y	More to face and under mandible to throat; port in R. chest also scratched at and completely removed	unknown	male	not_applicable	UTK.DonorF	not_applicable	83.13	39.83	good	35.941	-83.9398	2	soil.ctrl	cooled	6
soil.ctrl.UTK.DonorF.2016.05.09.day4	43463	62.7	0	0	McGhee Tyson Airport Station	SPRING	17.2	16.75	16.3	not_applicable	27.2222	16.6667	21.9444	Hours	188	45.35	33.35	30.35	27.35						Y, oviposition and maggot activity	y	3		south	11271	2016-05-09	soil	soil_control	y	Both lower arms, muscle extracted up R. arm	unknown	male	not_applicable	UTK.DonorF	not_applicable	90.59	47.19	good	35.941	-83.9398	3	soil.ctrl	cooled	6
soil.ctrl.UTK.DonorF.2016.05.10.day5	43496	59.6	0	0	McGhee Tyson Airport Station	SPRING	18	17.6	17.2	not_applicable	28.8889	16.6667	22.7778	Hours	188	62.95	46.95	42.95	38.95						y	y	3		south	11271	2016-05-10	soil	soil_control	y	Add: to L. Medial Lower Leg	unknown	male	not_applicable	UTK.DonorF	not_applicable	84.83	49.56	good	35.941	-83.9398	4	soil.ctrl	cooled	6
soil.ctrl.UTK.DonorF.2016.05.11.day6	43497	76.4	0.76	1.9304	McGhee Tyson Airport Station	SPRING	18.8	18.4	18	not_applicable	27.7778	19.4444	23.6111	Hours	188	81.35	61.35	56.35	51.35						y	y	3		south	11271	2016-05-11	soil	soil_control	y	Add: to R. Medial Upper Leg	unknown	male	not_applicable	UTK.DonorF	not_applicable	100	68.85	good	35.941	-83.9398	5	soil.ctrl	cooled	6
soil.ctrl.UTK.DonorF.2016.05.12.day7	43498	78.8	0.07	0.1778	McGhee Tyson Airport Station	SPRING	19.7	19.25	18.8	not_applicable	29.4444	17.7778	23.6111	Hours	188	100.6	76.6	70.6	64.6						y	y	8		south	11271	2016-05-12	soil	soil_control	y	Add: to R. Medial Lower Leg	unknown	male	not_applicable	UTK.DonorF	not_applicable	100	55.35	good	35.941	-83.9398	6	soil.ctrl	cooled	6
soil.ctrl.UTK.DonorF.2016.05.13.day8	43499	68	0.84	2.1336	McGhee Tyson Airport Station	SPRING	20.3	20	19.7	not_applicable	23.8889	14.4444	19.1667	Hours	188	120.6	92.6	85.6	78.6						y	y	11		south	11271	2016-05-13	soil	soil_control	y	Add: to L. Medial Upper thigh; maggots moving hyoid	unknown	male	not_applicable	UTK.DonorF	not_applicable	100	49.04	good	35.941	-83.9398	7	soil.ctrl	cooled	6
soil.ctrl.UTK.DonorF.2016.05.14.day9	43532	61.2	0	0	McGhee Tyson Airport Station	SPRING	20.4	20.2	20	43533	22.7778	9.44444	16.1111	Hours	188	140.8	108.8	100.8	92.8						y	y	15		south	11271	2016-05-14	soil	soil_control	y	Add: to Distal hand/foot phalanges; Port moved 6' South of head; R, Hand Bag moved 2.5' Southeast of hand	unknown	male	not_applicable	UTK.DonorF	not_applicable	94.71	47.46	good	35.941	-83.9398	8	soil.ctrl	cooled	6
soil.ctrl.UTK.DonorF.2016.05.15.day10	43533	52.8	0	0	McGhee Tyson Airport Station	SPRING	20.4	20	19.6	not_applicable	18.3333	5.55556	11.9444	Hours	188	160.8	124.8	115.8	106.8						y	y	16		south	11271	2016-05-15	soil	soil_control	y	More of L. Leg Muscle	unknown	male	not_applicable	UTK.DonorF	not_applicable	83.41	32.28	good	35.941	-83.9398	9	soil.ctrl	cooled	6
soil.ctrl.UTK.DonorF.2016.05.16.day11	43534	58.9	0	0	McGhee Tyson Airport Station	SPRING	21.4	20.6	19.8	not_applicable	21.1111	5.55556	13.3333	Hours	188	181.4	141.4	131.4	121.4						y	y	20		south	11271	2016-05-16	soil	soil_control	y	No new	unknown	male	not_applicable	UTK.DonorF	not_applicable	91.77	40.58	good	35.941	-83.9398	10	soil.ctrl	cooled	6
soil.ctrl.UTK.DonorF.2016.05.17.day12	43535	66.4	0.02	0.0508	McGhee Tyson Airport Station	SPRING	24.8	23.1	21.4	not_applicable	25	13.3333	19.1667	Hours	188	204.5	160.5	149.5	138.5						y	y	23		south	11271	2016-05-17	soil	soil_control	y	Skull was turned on R. Side to access thoracic cavity for maggots	unknown	male	not_applicable	UTK.DonorF	not_applicable	89.71	56.66	good	35.941	-83.9398	11	soil.ctrl	cooled	6
soil.ctrl.UTK.DonorF.2016.05.18.day13	43568	74	0.02	0.0508	McGhee Tyson Airport Station	SPRING	30.3	27.55	24.8	not_applicable	23.8889	12.7778	18.3333	Hours	188	232.05	184.05	172.05	160.05						y	y	23		south	11271	2016-05-18	soil	soil_control	y	No new	unknown	male	not_applicable	UTK.DonorF	not_applicable	100	64.2	good	35.941	-83.9398	12	soil.ctrl	cooled	6
soil.ctrl.UTK.DonorF.2016.05.19.day14	43569	67.6	0	0	McGhee Tyson Airport Station	SPRING	28.7	26.7	24.7	not_applicable	25	13.8889	19.4444	Hours	188	258.75	206.75	193.75	180.75						y	y	24		south	11271	2016-05-19	soil	soil_control	y	No new although limbs moved overnight	unknown	male	not_applicable	UTK.DonorF	not_applicable	88.53	50.09	good	35.941	-83.9398	13	soil.ctrl	cooled	6
soil.ctrl.UTK.DonorF.2016.05.20.day15	43570	88.6	0	0	McGhee Tyson Airport Station	SPRING	25.8	24.85	23.9	not_applicable	21.6667	14.4444	18.0556	Hours	188	283.6	227.6	213.6	199.6						y	y	24		south	11271	2016-05-20	soil	soil_control	y	No new	unknown	male	not_applicable	UTK.DonorF	not_applicable	100	75.47	good	35.941	-83.9398	14	soil.ctrl	cooled	6
soil.ctrl.UTK.DonorF.2016.05.21.day16	43571	78.5	0.47	1.1938	McGhee Tyson Airport Station	SPRING	29	27.25	25.5	not_applicable	23.8889	16.6667	20.2778	Hours	188	310.85	250.85	235.85	220.85						y	y	24		south	11271	2016-05-21	soil	soil_control	y	No new, just movement of limbs	unknown	male	not_applicable	UTK.DonorF	not_applicable	100	51.4	good	35.941	-83.9398	15	soil.ctrl	cooled	6
soil.ctrl.UTK.DonorF.2016.05.22.day17	43604	58	0	0	McGhee Tyson Airport Station	SPRING	30.3	29.55	28.8	not_applicable	24.4444	13.3333	18.8889	Hours	188	340.4	276.4	260.4	244.4						Y, Less activity except in R. Leg/Foot	y	24		south	11271	2016-05-22	soil	soil_control	y	No new; Although UTID tag removed from L. Thigh and L. Foot Bag Also removed	unknown	male	not_applicable	UTK.DonorF	not_applicable	85.68	42.35	good	35.941	-83.9398	16	soil.ctrl	cooled	6
soil.ctrl.UTK.DonorF.2016.05.23.day18	43605	59.3	0	0	McGhee Tyson Airport Station	SPRING	29.9	29.3	28.7	not_applicable	25	11.1111	18.0556	Hours	188	369.7	301.7	284.7	267.7						Y, Most now in lower legs and feet	y	24		south	11271	2016-05-23	soil	soil_control	y	No new	unknown	male	not_applicable	UTK.DonorF	not_applicable	90.89	37.05	good	35.941	-83.9398	17	soil.ctrl	cooled	6
soil.ctrl.UTK.DonorF.2016.05.24.day19	43606	55.9	0	0	McGhee Tyson Airport Station	SPRING	29.4	28.55	27.7	not_applicable	27.7778	10.5556	19.1667	Hours	188	398.25	326.25	308.25	290.25						y	y	24		south	11271	2016-05-24	soil	soil_control	y	No new	unknown	male	not_applicable	UTK.DonorF	not_applicable	92.65	31.56	good	35.941	-83.9398	18	soil.ctrl	cooled	6
soil.ctrl.UTK.DonorF.2016.05.25.day20	43607	57.7	0	0	McGhee Tyson Airport Station	SPRING	30.1	29.1	28.1	not_applicable	29.4444	13.8889	21.6667	Hours	188	427.35	351.35	332.35	313.35						y	y	24		south	11271	2016-05-25	soil	soil_control	y	No new	unknown	male	not_applicable	UTK.DonorF	not_applicable	85.12	41.59	good	35.941	-83.9398	19	soil.ctrl	cooled	6
soil.ctrl.UTK.DonorF.2016.05.26.day21	43640	70	0	0	McGhee Tyson Airport Station	SPRING	30	29.7	29.4	not_applicable	28.8889	17.7778	23.3333	Hours	188	457.05	377.05	357.05	337.05						y	y	24		south	11271	2016-05-26	soil	soil_control	y	No new	unknown	male	not_applicable	UTK.DonorF	not_applicable	100	85.12	good	35.941	-83.9398	20	soil.ctrl	cooled	6
soil.face.UTK.DonorF.2016.05.06.day1	43456	63.3	0.1	0.254	McGhee Tyson Airport Station	SPRING	14.2	13.35	12.5	43457	21.1111	7.22222	14.1667	Hours	188	0	0	0	0						n	n	3		south	11271	2016-05-06	soil	soil	n	not_applicable	unknown	male	not_applicable	UTK.DonorF	not_applicable	70.76	36.29	good	35.941	-83.9398	0	soil.face	cooled	6
soil.face.UTK.DonorF.2016.05.07.day2	43476	56.3	0	0	McGhee Tyson Airport Station	SPRING	14.2	13.35	12.5	43477	28.3333	8.88889	18.6111	Hours	188	13.35	9.35	8.35	7.35						N, fly activity beginning	n	3		south	11271	2016-05-07	soil	soil	y	Lower lip, tongue, and flesh to base of mandible gone	unknown	male	not_applicable	UTK.DonorF	not_applicable	86.25	26.47	good	35.941	-83.9398	1	soil.face	cooled	6
soil.face.UTK.DonorF.2016.05.08.day3	43458	53.2	0	0	McGhee Tyson Airport Station	SPRING	16.3	15.25	14.2	43459	28.3333	17.2222	22.7778	Hours	188	28.6	20.6	18.6	16.6						N, large oviposits in hair, face, and groin	n	3		south	11271	2016-05-08	soil	soil	y	More to face and under mandible to throat; port in R. chest also scratched at and completely removed	unknown	male	not_applicable	UTK.DonorF	not_applicable	83.13	39.83	good	35.941	-83.9398	2	soil.face	cooled	6
soil.face.UTK.DonorF.2016.05.09.day4	43478	62.7	0	0	McGhee Tyson Airport Station	SPRING	17.2	16.75	16.3	43479	27.2222	16.6667	21.9444	Hours	188	45.35	33.35	30.35	27.35						Y, oviposition and maggot activity	y	3		south	11271	2016-05-09	soil	soil	y	Both lower arms, muscle extracted up R. arm	unknown	male	not_applicable	UTK.DonorF	not_applicable	90.59	47.19	good	35.941	-83.9398	3	soil.face	cooled	6
soil.face.UTK.DonorF.2016.05.10.day5	43492	59.6	0	0	McGhee Tyson Airport Station	SPRING	18	17.6	17.2	43493	28.8889	16.6667	22.7778	Hours	188	62.95	46.95	42.95	38.95						y	y	3		south	11271	2016-05-10	soil	soil	y	Add: to L. Medial Lower Leg	unknown	male	not_applicable	UTK.DonorF	not_applicable	84.83	49.56	good	35.941	-83.9398	4	soil.face	cooled	6
soil.face.UTK.DonorF.2016.05.11.day6	43512	76.4	0.76	1.9304	McGhee Tyson Airport Station	SPRING	18.8	18.4	18	43513	27.7778	19.4444	23.6111	Hours	188	81.35	61.35	56.35	51.35						y	y	3		south	11271	2016-05-11	soil	soil	y	Add: to R. Medial Upper Leg	unknown	male	not_applicable	UTK.DonorF	not_applicable	100	68.85	good	35.941	-83.9398	5	soil.face	cooled	6
soil.face.UTK.DonorF.2016.05.12.day7	43494	78.8	0.07	0.1778	McGhee Tyson Airport Station	SPRING	19.7	19.25	18.8	43495	29.4444	17.7778	23.6111	Hours	188	100.6	76.6	70.6	64.6						y	y	8		south	11271	2016-05-12	soil	soil	y	Add: to R. Medial Lower Leg	unknown	male	not_applicable	UTK.DonorF	not_applicable	100	55.35	good	35.941	-83.9398	6	soil.face	cooled	6
soil.face.UTK.DonorF.2016.05.13.day8	43514	68	0.84	2.1336	McGhee Tyson Airport Station	SPRING	20.3	20	19.7	43515	23.8889	14.4444	19.1667	Hours	188	120.6	92.6	85.6	78.6						y	y	11		south	11271	2016-05-13	soil	soil	y	Add: to L. Medial Upper thigh; maggots moving hyoid	unknown	male	not_applicable	UTK.DonorF	not_applicable	100	49.04	good	35.941	-83.9398	7	soil.face	cooled	6
soil.face.UTK.DonorF.2016.05.14.day9	43528	61.2	0	0	McGhee Tyson Airport Station	SPRING	20.4	20.2	20	43529	22.7778	9.44444	16.1111	Hours	188	140.8	108.8	100.8	92.8						y	y	15		south	11271	2016-05-14	soil	soil	y	Add: to Distal hand/foot phalanges; Port moved 6' South of head; R, Hand Bag moved 2.5' Southeast of hand	unknown	male	not_applicable	UTK.DonorF	not_applicable	94.71	47.46	good	35.941	-83.9398	8	soil.face	cooled	6
soil.face.UTK.DonorF.2016.05.15.day10	43548	52.8	0	0	McGhee Tyson Airport Station	SPRING	20.4	20	19.6	43549	18.3333	5.55556	11.9444	Hours	188	160.8	124.8	115.8	106.8						y	y	16		south	11271	2016-05-15	soil	soil	y	More of L. Leg Muscle	unknown	male	not_applicable	UTK.DonorF	not_applicable	83.41	32.28	good	35.941	-83.9398	9	soil.face	cooled	6
soil.face.UTK.DonorF.2016.05.16.day11	43530	58.9	0	0	McGhee Tyson Airport Station	SPRING	21.4	20.6	19.8	43531	21.1111	5.55556	13.3333	Hours	188	181.4	141.4	131.4	121.4						y	y	20		south	11271	2016-05-16	soil	soil	y	No new	unknown	male	not_applicable	UTK.DonorF	not_applicable	91.77	40.58	good	35.941	-83.9398	10	soil.face	cooled	6
soil.face.UTK.DonorF.2016.05.17.day12	43550	66.4	0.02	0.0508	McGhee Tyson Airport Station	SPRING	24.8	23.1	21.4	43551	25	13.3333	19.1667	Hours	188	204.5	160.5	149.5	138.5						y	y	23		south	11271	2016-05-17	soil	soil	y	Skull was turned on R. Side to access thoracic cavity for maggots	unknown	male	not_applicable	UTK.DonorF	not_applicable	89.71	56.66	good	35.941	-83.9398	11	soil.face	cooled	6
soil.face.UTK.DonorF.2016.05.18.day13	43564	74	0.02	0.0508	McGhee Tyson Airport Station	SPRING	30.3	27.55	24.8	43565	23.8889	12.7778	18.3333	Hours	188	232.05	184.05	172.05	160.05						y	y	23		south	11271	2016-05-18	soil	soil	y	No new	unknown	male	not_applicable	UTK.DonorF	not_applicable	100	64.2	good	35.941	-83.9398	12	soil.face	cooled	6
soil.face.UTK.DonorF.2016.05.19.day14	43584	67.6	0	0	McGhee Tyson Airport Station	SPRING	28.7	26.7	24.7	43585	25	13.8889	19.4444	Hours	188	258.75	206.75	193.75	180.75						y	y	24		south	11271	2016-05-19	soil	soil	y	No new although limbs moved overnight	unknown	male	not_applicable	UTK.DonorF	not_applicable	88.53	50.09	good	35.941	-83.9398	13	soil.face	cooled	6
soil.face.UTK.DonorF.2016.05.20.day15	43566	88.6	0	0	McGhee Tyson Airport Station	SPRING	25.8	24.85	23.9	43567	21.6667	14.4444	18.0556	Hours	188	283.6	227.6	213.6	199.6						y	y	24		south	11271	2016-05-20	soil	soil	y	No new	unknown	male	not_applicable	UTK.DonorF	not_applicable	100	75.47	good	35.941	-83.9398	14	soil.face	cooled	6
soil.face.UTK.DonorF.2016.05.21.day16	43586	78.5	0.47	1.1938	McGhee Tyson Airport Station	SPRING	29	27.25	25.5	43587	23.8889	16.6667	20.2778	Hours	188	310.85	250.85	235.85	220.85						y	y	24		south	11271	2016-05-21	soil	soil	y	No new, just movement of limbs	unknown	male	not_applicable	UTK.DonorF	not_applicable	100	51.4	good	35.941	-83.9398	15	soil.face	cooled	6
soil.face.UTK.DonorF.2016.05.22.day17	43600	58	0	0	McGhee Tyson Airport Station	SPRING	30.3	29.55	28.8	43601	24.4444	13.3333	18.8889	Hours	188	340.4	276.4	260.4	244.4						Y, Less activity except in R. Leg/Foot	y	24		south	11271	2016-05-22	soil	soil	y	No new; Although UTID tag removed from L. Thigh and L. Foot Bag Also removed	unknown	male	not_applicable	UTK.DonorF	not_applicable	85.68	42.35	good	35.941	-83.9398	16	soil.face	cooled	6
soil.face.UTK.DonorF.2016.05.23.day18	43620	59.3	0	0	McGhee Tyson Airport Station	SPRING	29.9	29.3	28.7	43621	25	11.1111	18.0556	Hours	188	369.7	301.7	284.7	267.7						Y, Most now in lower legs and feet	y	24		south	11271	2016-05-23	soil	soil	y	No new	unknown	male	not_applicable	UTK.DonorF	not_applicable	90.89	37.05	good	35.941	-83.9398	17	soil.face	cooled	6
soil.face.UTK.DonorF.2016.05.24.day19	43602	55.9	0	0	McGhee Tyson Airport Station	SPRING	29.4	28.55	27.7	43603	27.7778	10.5556	19.1667	Hours	188	398.25	326.25	308.25	290.25						y	y	24		south	11271	2016-05-24	soil	soil	y	No new	unknown	male	not_applicable	UTK.DonorF	not_applicable	92.65	31.56	good	35.941	-83.9398	18	soil.face	cooled	6
soil.face.UTK.DonorF.2016.05.25.day20	43622	57.7	0	0	McGhee Tyson Airport Station	SPRING	30.1	29.1	28.1	43623	29.4444	13.8889	21.6667	Hours	188	427.35	351.35	332.35	313.35						y	y	24		south	11271	2016-05-25	soil	soil	y	No new	unknown	male	not_applicable	UTK.DonorF	not_applicable	85.12	41.59	good	35.941	-83.9398	19	soil.face	cooled	6
soil.face.UTK.DonorF.2016.05.26.day21	43636	70	0	0	McGhee Tyson Airport Station	SPRING	30	29.7	29.4	43637	28.8889	17.7778	23.3333	Hours	188	457.05	377.05	357.05	337.05						y	y	24		south	11271	2016-05-26	soil	soil	y	No new	unknown	male	not_applicable	UTK.DonorF	not_applicable	100	85.12	good	35.941	-83.9398	20	soil.face	cooled	6
soil.hip.UTK.DonorG.2016.09.26.day1	61258	74.5	0	0	McGhee Tyson Airport Station	FALL				61259	32.919	20.598	22.49	2 days	67					22.088	29.23	21.025	61258		not_applicable	n	4		south	11489	2016-09-26	soil	soil	n	not_applicable	soil metagenome	female	not_applicable	UTK.DonorG	not_applicable	99.116	47.72	good	35.941	-83.9398	0	soil.hip	y	3
soil.hip.UTK.DonorG.2016.09.27.day2	61272	74.6	0.5	1.27	McGhee Tyson Airport Station	FALL				61273	29.195	18.028	22.168	2 days	67					21.798	22.461	21.348	61272		not_applicable	n	4		south	11489	2016-09-27	soil	soil	n	not_applicable	soil metagenome	female	not_applicable	UTK.DonorG	not_applicable	92.649	46.668	good	35.941	-83.9398	1	soil.hip	y	3
soil.hip.UTK.DonorG.2016.09.28.day3	61292	54	0.01	0.0254	McGhee Tyson Airport Station	FALL				61293	38.605	14.055	21.679	2 days	67					21.554	22.354	21.002	61292		not_applicable	n	4		south	11489	2016-09-28	soil	soil	n	not_applicable	soil metagenome	female	not_applicable	UTK.DonorG	not_applicable	91.767	12.765	good	35.941	-83.9398	2	soil.hip	y	3
soil.hip.UTK.DonorG.2016.09.29.day4	61274	65.7	0	0	McGhee Tyson Airport Station	FALL				61275	24.256	15.551	18.781	2 days	67					21.417	21.807	21.083	61274		not_applicable	y	7		south	11489	2016-09-29	soil	soil	n	not_applicable	soil metagenome	female	not_applicable	UTK.DonorG	not_applicable	86.251	45.636	good	35.941	-83.9398	3	soil.hip	y	3
soil.hip.UTK.DonorG.2016.09.30.day5	61294	65.9	0	0	McGhee Tyson Airport Station	FALL				61295	33.859	11.829	17.526	2 days	67					20.875	21.374	20.509	61294		not_applicable	y	7		south	11489	2016-09-30	soil	soil	n	not_applicable	soil metagenome	female	not_applicable	UTK.DonorG	not_applicable	89.122	20.656	good	35.941	-83.9398	4	soil.hip	y	3
soil.hip.UTK.DonorG.2016.10.01.day6	61308	64.5	0	0	McGhee Tyson Airport Station	FALL				61309	31.771	11.804	18.284	2 days	67					21.357	22.012	20.883	61308		not_applicable	y	10		south	11489	2016-10-01	soil	soil	n	not_applicable	soil metagenome	female	not_applicable	UTK.DonorG	not_applicable	94.707	31.556	good	35.941	-83.9398	5	soil.hip	y	3
soil.hip.UTK.DonorG.2016.10.02.day7	61328	65	0	0	McGhee Tyson Airport Station	FALL				61329	25.719	15.659	19.622	2 days	67					22.367	23.175	21.861	61328		not_applicable	y	14		south	11489	2016-10-02	soil	soil	n	not_applicable	soil metagenome	female	not_applicable	UTK.DonorG	not_applicable	91.179	46.668	good	35.941	-83.9398	6	soil.hip	y	3
soil.hip.UTK.DonorG.2016.10.03.day8	61310	65.7	0	0	McGhee Tyson Airport Station	FALL				61311	36.488	14.459	20.41	2 days	67					22.841	23.422	22.213	61310		not_applicable	y	12		south	11489	2016-10-03	soil	soil	n	not_applicable	soil metagenome	female	not_applicable	UTK.DonorG	not_applicable	95.882	27.436	good	35.941	-83.9398	7	soil.hip	y	3
soil.hip.UTK.DonorG.2016.10.04.day9	61330	58.3	0	0	McGhee Tyson Airport Station	FALL				61331	38.215	16.714	22.242	2 days	67					23.426	24.386	22.724	61330		not_applicable	y	15		south	11489	2016-10-04	soil	soil	n	not_applicable	soil metagenome	female	not_applicable	UTK.DonorG	not_applicable	86.251	23.8	good	35.941	-83.9398	8	soil.hip	y	3
soil.hip.UTK.DonorG.2016.10.05.day10	61344	60.1	0	0	McGhee Tyson Airport Station	FALL				61345	37.783	16.014	21.807	2 days	67					23.869	24.472	23.24	61344		not_applicable	y	16		south	11489	2016-10-05	soil	soil	y	Raccoons; L. Leg	soil metagenome	female	not_applicable	UTK.DonorG	not_applicable	88.534	24.043	good	35.941	-83.9398	9	soil.hip	y	3
soil.hip.UTK.DonorG.2016.10.06.day11	61364	57.2	0	0	McGhee Tyson Airport Station	FALL				61365	36.842	15.694	21.312	2 days	67					23.891	24.344	23.411	61364		not_applicable	y	16		south	11489	2016-10-06	soil	soil	y	Add L. Arm	soil metagenome	female	not_applicable	UTK.DonorG	not_applicable	88.828	22.346	good	35.941	-83.9398	10	soil.hip	y	3
soil.hip.UTK.DonorG.2016.10.07.day12	61346	66.8	0	0	McGhee Tyson Airport Station	FALL				61347	38.445	15.324	22.279	2 days	67					24.309	25.665	23.605	61346		not_applicable	y	15		south	11489	2016-10-07	soil	soil	y	no new	soil metagenome	female	not_applicable	UTK.DonorG	not_applicable	91.473	25.739	good	35.941	-83.9398	11	soil.hip	y	3
soil.hip.UTK.DonorG.2016.10.08.day13	61366	64.2	0	0	McGhee Tyson Airport Station	FALL				61367	27.672	16.639	21.165	2 days	67					25.501	25.782	24.905	61366		not_applicable	y	17		south	11489	2016-10-08	soil	soil	y	no new	soil metagenome	female	not_applicable	UTK.DonorG	not_applicable	87.102	36.792	good	35.941	-83.9398	12	soil.hip	y	3
soil.hip.UTK.DonorG.2016.10.09.day14	61380	43	0	0	McGhee Tyson Airport Station	FALL				61381	32.75	13.558	18.283	2 days	67					23.761	24.905	23.244	61380		not_applicable	y	16		south	11489	2016-10-09	soil	soil	y	no new	soil metagenome	female	not_applicable	UTK.DonorG	not_applicable	65.019	19.031	good	35.941	-83.9398	13	soil.hip	y	3
soil.hip.UTK.DonorG.2016.10.10.day15	61400	48	0	0	McGhee Tyson Airport Station	FALL				61401	30.224	11.849	17.177	2 days	67					23.007	23.782	22.438	61400		not_applicable	n	17		south	11489	2016-10-10	soil	soil	y	Some additional to L. Arm	soil metagenome	female	not_applicable	UTK.DonorG	not_applicable	87.669	24.043	good	35.941	-83.9398	14	soil.hip	y	3
soil.hip.UTK.DonorG.2016.10.11.day16	61382	52.8	0	0	McGhee Tyson Airport Station	FALL				61383	32.15	11.001	17.636	2 days	67					22.591	23.243	21.931	61382		not_applicable	n	18		south	11489	2016-10-11	soil	soil	y	additional to L. Arm	soil metagenome	female	not_applicable	UTK.DonorG	not_applicable	85.4	26.224	good	35.941	-83.9398	15	soil.hip	y	3
soil.hip.UTK.DonorG.2016.10.12.day17	61402	52	0	0	McGhee Tyson Airport Station	FALL				61403	30.862	10.47	17.125	2 days	67					22.052	22.915	21.381	61402		not_applicable	n	17		south	11489	2016-10-12	soil	soil	y	no new	soil metagenome	female	not_applicable	UTK.DonorG	not_applicable	92.943	21.376	good	35.941	-83.9398	16	soil.hip	y	3
soil.hip.UTK.DonorG.2016.10.13.day18	61416	55.9	0	0	McGhee Tyson Airport Station	FALL				61417	26.007	12.405	18.16	2 days	67					22.077	23.125	21.352	61416		not_applicable	n	21		south	11489	2016-10-13	soil	soil	y	no new	soil metagenome	female	not_applicable	UTK.DonorG	not_applicable	81.996	38.056	good	35.941	-83.9398	17	soil.hip	y	3
soil.hip.UTK.DonorG.2016.10.14.day19	61436	59.4	0	0	McGhee Tyson Airport Station	FALL				61437	30.23	16.429	20.975	2 days	67					23.23	24.329	22.509	61436		not_applicable	n	20		south	11489	2016-10-14	soil	soil	y	no new	soil metagenome	female	not_applicable	UTK.DonorG	not_applicable	85.116	33.508	good	35.941	-83.9398	18	soil.hip	y	3
soil.hip.UTK.DonorG.2016.10.15.day20	61418	60.2	0	0	McGhee Tyson Airport Station	FALL				61419	30.737	15.412	21.601	2 days	67					23.863	24.655	23.085	61418		not_applicable	n	20		south	11489	2016-10-15	soil	soil	y	no new	soil metagenome	female	not_applicable	UTK.DonorG	not_applicable	91.179	36.287	good	35.941	-83.9398	19	soil.hip	y	3
soil.hip.UTK.DonorG.2016.10.16.day21	61438	61	0	0	McGhee Tyson Airport Station	FALL				61439	29.286	17.847	21.941	2 days	67					24.212	24.845	23.702	61438		not_applicable	n	20		south	11489	2016-10-16	soil	soil	y	no new	soil metagenome	female	not_applicable	UTK.DonorG	not_applicable	86.818	39.319	good	35.941	-83.9398	20	soil.hip	y	3
skin.face.UTK.DonorG.2016.09.26.16.day1	61250	74.5	0	0	McGhee Tyson Airport Station	FALL				61251	32.919	20.598	22.49	2 days	67					22.088	29.23	21.025	61250		not_applicable	n	4		south	11489	2016-09-26	skin	skin	n	not_applicable	human metagenome	female	Homo_sapiens	UTK.DonorG	9606	99.116	47.72	good	35.941	-83.9398	0	skin.face	y	3
skin.face.UTK.DonorG.2016.09.27.day2	61264	74.6	0.5	1.27	McGhee Tyson Airport Station	FALL				61265	29.195	18.028	22.168	2 days	67					21.798	22.461	21.348	61264		not_applicable	n	4		south	11489	2016-09-27	skin	skin	n	not_applicable	human metagenome	female	Homo_sapiens	UTK.DonorG	9606	92.649	46.668	good	35.941	-83.9398	1	skin.face	y	3
skin.face.UTK.DonorG.2016.09.28.day3	61284	54	0.01	0.0254	McGhee Tyson Airport Station	FALL				61285	38.605	14.055	21.679	2 days	67					21.554	22.354	21.002	61284		not_applicable	n	4		south	11489	2016-09-28	skin	skin	n	not_applicable	human metagenome	female	Homo_sapiens	UTK.DonorG	9606	91.767	12.765	good	35.941	-83.9398	2	skin.face	y	3
skin.face.UTK.DonorG.2016.09.29.day4	61266	65.7	0	0	McGhee Tyson Airport Station	FALL				61267	24.256	15.551	18.781	2 days	67					21.417	21.807	21.083	61266		not_applicable	y	7		south	11489	2016-09-29	skin	skin	n	not_applicable	human metagenome	female	Homo_sapiens	UTK.DonorG	9606	86.251	45.636	good	35.941	-83.9398	3	skin.face	y	3
skin.face.UTK.DonorG.2016.09.30.day5	61286	65.9	0	0	McGhee Tyson Airport Station	FALL				61287	33.859	11.829	17.526	2 days	67					20.875	21.374	20.509	61286		not_applicable	y	7		south	11489	2016-09-30	skin	skin	n	not_applicable	human metagenome	female	Homo_sapiens	UTK.DonorG	9606	89.122	20.656	good	35.941	-83.9398	4	skin.face	y	3
skin.face.UTK.DonorG.2016.10.01.day6	61300	64.5	0	0	McGhee Tyson Airport Station	FALL				61301	31.771	11.804	18.284	2 days	67					21.357	22.012	20.883	61300		not_applicable	y	10		south	11489	2016-10-01	skin	skin	n	not_applicable	human metagenome	female	Homo_sapiens	UTK.DonorG	9606	94.707	31.556	good	35.941	-83.9398	5	skin.face	y	3
skin.face.UTK.DonorG.2016.10.02.day7	61320	65	0	0	McGhee Tyson Airport Station	FALL				61321	25.719	15.659	19.622	2 days	67					22.367	23.175	21.861	61320		not_applicable	y	14		south	11489	2016-10-02	skin	skin	n	not_applicable	human metagenome	female	Homo_sapiens	UTK.DonorG	9606	91.179	46.668	good	35.941	-83.9398	6	skin.face	y	3
skin.face.UTK.DonorG.2016.10.03.day8	61302	65.7	0	0	McGhee Tyson Airport Station	FALL				61303	36.488	14.459	20.41	2 days	67					22.841	23.422	22.213	61302		not_applicable	y	12		south	11489	2016-10-03	skin	skin	n	not_applicable	human metagenome	female	Homo_sapiens	UTK.DonorG	9606	95.882	27.436	good	35.941	-83.9398	7	skin.face	y	3
skin.face.UTK.DonorG.2016.10.04.day9	61322	58.3	0	0	McGhee Tyson Airport Station	FALL				61323	38.215	16.714	22.242	2 days	67					23.426	24.386	22.724	61322		not_applicable	y	15		south	11489	2016-10-04	skin	skin	n	not_applicable	human metagenome	female	Homo_sapiens	UTK.DonorG	9606	86.251	23.8	good	35.941	-83.9398	8	skin.face	y	3
skin.face.UTK.DonorG.2016.10.05.day10	61336	60.1	0	0	McGhee Tyson Airport Station	FALL				61337	37.783	16.014	21.807	2 days	67					23.869	24.472	23.24	61336		not_applicable	y	16		south	11489	2016-10-05	skin	skin	y	Raccoons; L. Leg	human metagenome	female	Homo_sapiens	UTK.DonorG	9606	88.534	24.043	good	35.941	-83.9398	9	skin.face	y	3
skin.face.UTK.DonorG.2016.10.06.day11	61356	57.2	0	0	McGhee Tyson Airport Station	FALL				61357	36.842	15.694	21.312	2 days	67					23.891	24.344	23.411	61356		not_applicable	y	16		south	11489	2016-10-06	skin	skin	y	Add L. Arm	human metagenome	female	Homo_sapiens	UTK.DonorG	9606	88.828	22.346	good	35.941	-83.9398	10	skin.face	y	3
skin.face.UTK.DonorG.2016.10.07.day12	61338	66.8	0	0	McGhee Tyson Airport Station	FALL				61339	38.445	15.324	22.279	2 days	67					24.309	25.665	23.605	61338		not_applicable	y	15		south	11489	2016-10-07	skin	skin	y	no new	human metagenome	female	Homo_sapiens	UTK.DonorG	9606	91.473	25.739	good	35.941	-83.9398	11	skin.face	y	3
skin.face.UTK.DonorG.2016.10.08.day13	61358	64.2	0	0	McGhee Tyson Airport Station	FALL				61359	27.672	16.639	21.165	2 days	67					25.501	25.782	24.905	61358		not_applicable	y	17		south	11489	2016-10-08	skin	skin	y	no new	human metagenome	female	Homo_sapiens	UTK.DonorG	9606	87.102	36.792	good	35.941	-83.9398	12	skin.face	y	3
skin.face.UTK.DonorG.2016.10.09.day14	61372	43	0	0	McGhee Tyson Airport Station	FALL				61373	32.75	13.558	18.283	2 days	67					23.761	24.905	23.244	61372		minimal visible	y	16		south	11489	2016-10-09	skin	skin	y	no new	human metagenome	female	Homo_sapiens	UTK.DonorG	9606	65.019	19.031	good	35.941	-83.9398	13	skin.face	y	3
skin.face.UTK.DonorG.2016.10.10.day15	61392	48	0	0	McGhee Tyson Airport Station	FALL				61393	30.224	11.849	17.177	2 days	67					23.007	23.782	22.438	61392		none visible	n	17		south	11489	2016-10-10	skin	skin	y	Some additional to L. Arm	human metagenome	female	Homo_sapiens	UTK.DonorG	9606	87.669	24.043	good	35.941	-83.9398	14	skin.face	y	3
skin.face.UTK.DonorG.2016.10.11.day16	61374	52.8	0	0	McGhee Tyson Airport Station	FALL				61375	32.15	11.001	17.636	2 days	67					22.591	23.243	21.931	61374		none visible	n	18		south	11489	2016-10-11	skin	skin	y	additional to L. Arm	human metagenome	female	Homo_sapiens	UTK.DonorG	9606	85.4	26.224	good	35.941	-83.9398	15	skin.face	y	3
skin.face.UTK.DonorG.2016.10.12.day17	61394	52	0	0	McGhee Tyson Airport Station	FALL				61395	30.862	10.47	17.125	2 days	67					22.052	22.915	21.381	61394		not_applicable	n	17		south	11489	2016-10-12	skin	skin	y	no new	human metagenome	female	Homo_sapiens	UTK.DonorG	9606	92.943	21.376	good	35.941	-83.9398	16	skin.face	y	3
skin.face.UTK.DonorG.2016.10.13.day18	61408	55.9	0	0	McGhee Tyson Airport Station	FALL				61409	26.007	12.405	18.16	2 days	67					22.077	23.125	21.352	61408		not_applicable	n	21		south	11489	2016-10-13	skin	skin	y	no new	human metagenome	female	Homo_sapiens	UTK.DonorG	9606	81.996	38.056	good	35.941	-83.9398	17	skin.face	y	3
skin.face.UTK.DonorG.2016.10.14.day19	61428	59.4	0	0	McGhee Tyson Airport Station	FALL				61429	30.23	16.429	20.975	2 days	67					23.23	24.329	22.509	61428		not_applicable	n	20		south	11489	2016-10-14	skin	skin	y	no new	human metagenome	female	Homo_sapiens	UTK.DonorG	9606	85.116	33.508	good	35.941	-83.9398	18	skin.face	y	3
skin.face.UTK.DonorG.2016.10.15.day20	61410	60.2	0	0	McGhee Tyson Airport Station	FALL				61411	30.737	15.412	21.601	2 days	67					23.863	24.655	23.085	61410		not_applicable	n	20		south	11489	2016-10-15	skin	skin	y	no new	human metagenome	female	Homo_sapiens	UTK.DonorG	9606	91.179	36.287	good	35.941	-83.9398	19	skin.face	y	3
skin.face.UTK.DonorG.2016.10.16.day21	61430	61	0	0	McGhee Tyson Airport Station	FALL				61431	29.286	17.847	21.941	2 days	67					24.212	24.845	23.702	61430		not_applicable	n	20		south	11489	2016-10-16	skin	skin	y	no new	human metagenome	female	Homo_sapiens	UTK.DonorG	9606	86.818	39.319	good	35.941	-83.9398	20	skin.face	y	3
skin.hip.UTK.DonorG.2016.09.26.day1	61254	74.5	0	0	McGhee Tyson Airport Station	FALL				61255	32.919	20.598	22.49	2 days	67					22.088	29.23	21.025	61254		not_applicable	n	4		south	11489	2016-09-26	skin	skin	n	not_applicable	human metagenome	female	Homo_sapiens	UTK.DonorG	9606	99.116	47.72	good	35.941	-83.9398	0	skin.hip	y	3
skin.hip.UTK.DonorG.2016.09.27.day2	61268	74.6	0.5	1.27	McGhee Tyson Airport Station	FALL				61269	29.195	18.028	22.168	2 days	67					21.798	22.461	21.348	61268		not_applicable	n	4		south	11489	2016-09-27	skin	skin	n	not_applicable	human metagenome	female	Homo_sapiens	UTK.DonorG	9606	92.649	46.668	good	35.941	-83.9398	1	skin.hip	y	3
skin.hip.UTK.DonorG.2016.09.28.day3	61288	54	0.01	0.0254	McGhee Tyson Airport Station	FALL				61289	38.605	14.055	21.679	2 days	67					21.554	22.354	21.002	61288		not_applicable	n	4		south	11489	2016-09-28	skin	skin	n	not_applicable	human metagenome	female	Homo_sapiens	UTK.DonorG	9606	91.767	12.765	good	35.941	-83.9398	2	skin.hip	y	3
skin.hip.UTK.DonorG.2016.09.29.day4	61270	65.7	0	0	McGhee Tyson Airport Station	FALL				61271	24.256	15.551	18.781	2 days	67					21.417	21.807	21.083	61270		not_applicable	y	7		south	11489	2016-09-29	skin	skin	n	not_applicable	human metagenome	female	Homo_sapiens	UTK.DonorG	9606	86.251	45.636	good	35.941	-83.9398	3	skin.hip	y	3
skin.hip.UTK.DonorG.2016.09.30.day5	61290	65.9	0	0	McGhee Tyson Airport Station	FALL				61291	33.859	11.829	17.526	2 days	67					20.875	21.374	20.509	61290		not_applicable	y	7		south	11489	2016-09-30	skin	skin	n	not_applicable	human metagenome	female	Homo_sapiens	UTK.DonorG	9606	89.122	20.656	good	35.941	-83.9398	4	skin.hip	y	3
skin.hip.UTK.DonorG.2016.10.01.day6	61304	64.5	0	0	McGhee Tyson Airport Station	FALL				61305	31.771	11.804	18.284	2 days	67					21.357	22.012	20.883	61304		not_applicable	y	10		south	11489	2016-10-01	skin	skin	n	not_applicable	human metagenome	female	Homo_sapiens	UTK.DonorG	9606	94.707	31.556	good	35.941	-83.9398	5	skin.hip	y	3
skin.hip.UTK.DonorG.2016.10.02.day7	61324	65	0	0	McGhee Tyson Airport Station	FALL				61325	25.719	15.659	19.622	2 days	67					22.367	23.175	21.861	61324		not_applicable	y	14		south	11489	2016-10-02	skin	skin	n	not_applicable	human metagenome	female	Homo_sapiens	UTK.DonorG	9606	91.179	46.668	good	35.941	-83.9398	6	skin.hip	y	3
skin.hip.UTK.DonorG.2016.10.03.day8	61306	65.7	0	0	McGhee Tyson Airport Station	FALL				61307	36.488	14.459	20.41	2 days	67					22.841	23.422	22.213	61306		not_applicable	y	12		south	11489	2016-10-03	skin	skin	n	not_applicable	human metagenome	female	Homo_sapiens	UTK.DonorG	9606	95.882	27.436	good	35.941	-83.9398	7	skin.hip	y	3
skin.hip.UTK.DonorG.2016.10.04.day9	61326	58.3	0	0	McGhee Tyson Airport Station	FALL				61327	38.215	16.714	22.242	2 days	67					23.426	24.386	22.724	61326		not_applicable	y	15		south	11489	2016-10-04	skin	skin	n	not_applicable	human metagenome	female	Homo_sapiens	UTK.DonorG	9606	86.251	23.8	good	35.941	-83.9398	8	skin.hip	y	3
skin.hip.UTK.DonorG.2016.10.05.day10	61340	60.1	0	0	McGhee Tyson Airport Station	FALL				61341	37.783	16.014	21.807	2 days	67					23.869	24.472	23.24	61340		not_applicable	y	16		south	11489	2016-10-05	skin	skin	y	Raccoons; L. Leg	human metagenome	female	Homo_sapiens	UTK.DonorG	9606	88.534	24.043	good	35.941	-83.9398	9	skin.hip	y	3
skin.hip.UTK.DonorG.2016.10.06.day11	61360	57.2	0	0	McGhee Tyson Airport Station	FALL				61361	36.842	15.694	21.312	2 days	67					23.891	24.344	23.411	61360		not_applicable	y	16		south	11489	2016-10-06	skin	skin	y	Add L. Arm	human metagenome	female	Homo_sapiens	UTK.DonorG	9606	88.828	22.346	good	35.941	-83.9398	10	skin.hip	y	3
skin.hip.UTK.DonorG.2016.10.07.day12	61342	66.8	0	0	McGhee Tyson Airport Station	FALL				61343	38.445	15.324	22.279	2 days	67					24.309	25.665	23.605	61342		not_applicable	y	15		south	11489	2016-10-07	skin	skin	y	no new	human metagenome	female	Homo_sapiens	UTK.DonorG	9606	91.473	25.739	good	35.941	-83.9398	11	skin.hip	y	3
skin.hip.UTK.DonorG.2016.10.08.day13	61362	64.2	0	0	McGhee Tyson Airport Station	FALL				61363	27.672	16.639	21.165	2 days	67					25.501	25.782	24.905	61362		not_applicable	y	17		south	11489	2016-10-08	skin	skin	y	no new	human metagenome	female	Homo_sapiens	UTK.DonorG	9606	87.102	36.792	good	35.941	-83.9398	12	skin.hip	y	3
skin.hip.UTK.DonorG.2016.10.09.day14	61376	43	0	0	McGhee Tyson Airport Station	FALL				61377	32.75	13.558	18.283	2 days	67					23.761	24.905	23.244	61376		not_applicable	y	16		south	11489	2016-10-09	skin	skin	y	no new	human metagenome	female	Homo_sapiens	UTK.DonorG	9606	65.019	19.031	good	35.941	-83.9398	13	skin.hip	y	3
skin.hip.UTK.DonorG.2016.10.10.day15	61396	48	0	0	McGhee Tyson Airport Station	FALL				61397	30.224	11.849	17.177	2 days	67					23.007	23.782	22.438	61396		not_applicable	n	17		south	11489	2016-10-10	skin	skin	y	Some additional to L. Arm	human metagenome	female	Homo_sapiens	UTK.DonorG	9606	87.669	24.043	good	35.941	-83.9398	14	skin.hip	y	3
skin.hip.UTK.DonorG.2016.10.11.day16	61378	52.8	0	0	McGhee Tyson Airport Station	FALL				61379	32.15	11.001	17.636	2 days	67					22.591	23.243	21.931	61378		not_applicable	n	18		south	11489	2016-10-11	skin	skin	y	additional to L. Arm	human metagenome	female	Homo_sapiens	UTK.DonorG	9606	85.4	26.224	good	35.941	-83.9398	15	skin.hip	y	3
skin.hip.UTK.DonorG.2016.10.12.day17	61398	52	0	0	McGhee Tyson Airport Station	FALL				61399	30.862	10.47	17.125	2 days	67					22.052	22.915	21.381	61398		not_applicable	n	17		south	11489	2016-10-12	skin	skin	y	no new	human metagenome	female	Homo_sapiens	UTK.DonorG	9606	92.943	21.376	good	35.941	-83.9398	16	skin.hip	y	3
skin.hip.UTK.DonorG.2016.10.13.day18	61412	55.9	0	0	McGhee Tyson Airport Station	FALL				61413	26.007	12.405	18.16	2 days	67					22.077	23.125	21.352	61412		not_applicable	n	21		south	11489	2016-10-13	skin	skin	y	no new	human metagenome	female	Homo_sapiens	UTK.DonorG	9606	81.996	38.056	good	35.941	-83.9398	17	skin.hip	y	3
skin.hip.UTK.DonorG.2016.10.14.day19	61432	59.4	0	0	McGhee Tyson Airport Station	FALL				61433	30.23	16.429	20.975	2 days	67					23.23	24.329	22.509	61432		not_applicable	n	20		south	11489	2016-10-14	skin	skin	y	no new	human metagenome	female	Homo_sapiens	UTK.DonorG	9606	85.116	33.508	good	35.941	-83.9398	18	skin.hip	y	3
skin.hip.UTK.DonorG.2016.10.15.day20	61414	60.2	0	0	McGhee Tyson Airport Station	FALL				61415	30.737	15.412	21.601	2 days	67					23.863	24.655	23.085	61414		not_applicable	n	20		south	11489	2016-10-15	skin	skin	y	no new	human metagenome	female	Homo_sapiens	UTK.DonorG	9606	91.179	36.287	good	35.941	-83.9398	19	skin.hip	y	3
skin.hip.UTK.DonorG.2016.10.16.day21	61434	61	0	0	McGhee Tyson Airport Station	FALL				61435	29.286	17.847	21.941	2 days	67					24.212	24.845	23.702	61434		not_applicable	n	20		south	11489	2016-10-16	skin	skin	y	no new	human metagenome	female	Homo_sapiens	UTK.DonorG	9606	86.818	39.319	good	35.941	-83.9398	20	skin.hip	y	3
soil.ctrl.UTK.DonorG.2016.09.26.day1	61247	74.5	0	0	McGhee Tyson Airport Station	FALL				not_applicable	32.919	20.598	22.49	2 days	67					22.088	29.23	21.025	61247		not_applicable	n	4		south	11489	2016-09-26	soil	soil_control	n	not_applicable	soil metagenome	female	not_applicable	UTK.DonorG	not_applicable	99.116	47.72	good	35.941	-83.9398	0	soil.ctrl	y	3
soil.ctrl.UTK.DonorG.2016.09.27.day2	61280	74.6	0.5	1.27	McGhee Tyson Airport Station	FALL				not_applicable	29.195	18.028	22.168	2 days	67					21.798	22.461	21.348	61280		not_applicable	n	4		south	11489	2016-09-27	soil	soil_control	n	not_applicable	soil metagenome	female	not_applicable	UTK.DonorG	not_applicable	92.649	46.668	good	35.941	-83.9398	1	soil.ctrl	y	3
soil.ctrl.UTK.DonorG.2016.09.28.day3	61281	54	0.01	0.0254	McGhee Tyson Airport Station	FALL				not_applicable	38.605	14.055	21.679	2 days	67					21.554	22.354	21.002	61281		not_applicable	n	4		south	11489	2016-09-28	soil	soil_control	n	not_applicable	soil metagenome	female	not_applicable	UTK.DonorG	not_applicable	91.767	12.765	good	35.941	-83.9398	2	soil.ctrl	y	3
soil.ctrl.UTK.DonorG.2016.09.29.day4	61282	65.7	0	0	McGhee Tyson Airport Station	FALL				not_applicable	24.256	15.551	18.781	2 days	67					21.417	21.807	21.083	61282		not_applicable	y	7		south	11489	2016-09-29	soil	soil_control	n	not_applicable	soil metagenome	female	not_applicable	UTK.DonorG	not_applicable	86.251	45.636	good	35.941	-83.9398	3	soil.ctrl	y	3
soil.ctrl.UTK.DonorG.2016.09.30.day5	61283	65.9	0	0	McGhee Tyson Airport Station	FALL				not_applicable	33.859	11.829	17.526	2 days	67					20.875	21.374	20.509	61283		not_applicable	y	7		south	11489	2016-09-30	soil	soil_control	n	not_applicable	soil metagenome	female	not_applicable	UTK.DonorG	not_applicable	89.122	20.656	good	35.941	-83.9398	4	soil.ctrl	y	3
soil.ctrl.UTK.DonorG.2016.10.01.day6	61316	64.5	0	0	McGhee Tyson Airport Station	FALL				not_applicable	31.771	11.804	18.284	2 days	67					21.357	22.012	20.883	61316		not_applicable	y	10		south	11489	2016-10-01	soil	soil_control	n	not_applicable	soil metagenome	female	not_applicable	UTK.DonorG	not_applicable	94.707	31.556	good	35.941	-83.9398	5	soil.ctrl	y	3
soil.ctrl.UTK.DonorG.2016.10.02.day7	61317	65	0	0	McGhee Tyson Airport Station	FALL				not_applicable	25.719	15.659	19.622	2 days	67					22.367	23.175	21.861	61317		not_applicable	y	14		south	11489	2016-10-02	soil	soil_control	n	not_applicable	soil metagenome	female	not_applicable	UTK.DonorG	not_applicable	91.179	46.668	good	35.941	-83.9398	6	soil.ctrl	y	3
soil.ctrl.UTK.DonorG.2016.10.03.day8	61318	65.7	0	0	McGhee Tyson Airport Station	FALL				not_applicable	36.488	14.459	20.41	2 days	67					22.841	23.422	22.213	61318		not_applicable	y	12		south	11489	2016-10-03	soil	soil_control	n	not_applicable	soil metagenome	female	not_applicable	UTK.DonorG	not_applicable	95.882	27.436	good	35.941	-83.9398	7	soil.ctrl	y	3
soil.ctrl.UTK.DonorG.2016.10.04.day9	61319	58.3	0	0	McGhee Tyson Airport Station	FALL				not_applicable	38.215	16.714	22.242	2 days	67					23.426	24.386	22.724	61319		not_applicable	y	15		south	11489	2016-10-04	soil	soil_control	n	not_applicable	soil metagenome	female	not_applicable	UTK.DonorG	not_applicable	86.251	23.8	good	35.941	-83.9398	8	soil.ctrl	y	3
soil.ctrl.UTK.DonorG.2016.10.05.day10	61352	60.1	0	0	McGhee Tyson Airport Station	FALL				not_applicable	37.783	16.014	21.807	2 days	67					23.869	24.472	23.24	61352		not_applicable	y	16		south	11489	2016-10-05	soil	soil_control	y	Raccoons; L. Leg	soil metagenome	female	not_applicable	UTK.DonorG	not_applicable	88.534	24.043	good	35.941	-83.9398	9	soil.ctrl	y	3
soil.ctrl.UTK.DonorG.2016.10.06.day11	61353	57.2	0	0	McGhee Tyson Airport Station	FALL				not_applicable	36.842	15.694	21.312	2 days	67					23.891	24.344	23.411	61353		not_applicable	y	16		south	11489	2016-10-06	soil	soil_control	y	Add L. Arm	soil metagenome	female	not_applicable	UTK.DonorG	not_applicable	88.828	22.346	good	35.941	-83.9398	10	soil.ctrl	y	3
soil.ctrl.UTK.DonorG.2016.10.07.day12	61354	66.8	0	0	McGhee Tyson Airport Station	FALL				not_applicable	38.445	15.324	22.279	2 days	67					24.309	25.665	23.605	61354		not_applicable	y	15		south	11489	2016-10-07	soil	soil_control	y	no new	soil metagenome	female	not_applicable	UTK.DonorG	not_applicable	91.473	25.739	good	35.941	-83.9398	11	soil.ctrl	y	3
soil.ctrl.UTK.DonorG.2016.10.08.day13	61355	64.2	0	0	McGhee Tyson Airport Station	FALL				not_applicable	27.672	16.639	21.165	2 days	67					25.501	25.782	24.905	61355		not_applicable	y	17		south	11489	2016-10-08	soil	soil_control	y	no new	soil metagenome	female	not_applicable	UTK.DonorG	not_applicable	87.102	36.792	good	35.941	-83.9398	12	soil.ctrl	y	3
soil.ctrl.UTK.DonorG.2016.10.09.day14	61388	43	0	0	McGhee Tyson Airport Station	FALL				not_applicable	32.75	13.558	18.283	2 days	67					23.761	24.905	23.244	61388		not_applicable	y	16		south	11489	2016-10-09	soil	soil_control	y	no new	soil metagenome	female	not_applicable	UTK.DonorG	not_applicable	65.019	19.031	good	35.941	-83.9398	13	soil.ctrl	y	3
soil.ctrl.UTK.DonorG.2016.10.10.day15	61389	48	0	0	McGhee Tyson Airport Station	FALL				not_applicable	30.224	11.849	17.177	2 days	67					23.007	23.782	22.438	61389		not_applicable	n	17		south	11489	2016-10-10	soil	soil_control	y	Some additional to L. Arm	soil metagenome	female	not_applicable	UTK.DonorG	not_applicable	87.669	24.043	good	35.941	-83.9398	14	soil.ctrl	y	3
soil.ctrl.UTK.DonorG.2016.10.11.day16	61390	52.8	0	0	McGhee Tyson Airport Station	FALL				not_applicable	32.15	11.001	17.636	2 days	67					22.591	23.243	21.931	61390		not_applicable	n	18		south	11489	2016-10-11	soil	soil_control	y	additional to L. Arm	soil metagenome	female	not_applicable	UTK.DonorG	not_applicable	85.4	26.224	good	35.941	-83.9398	15	soil.ctrl	y	3
soil.ctrl.UTK.DonorG.2016.10.12.day17	61391	52	0	0	McGhee Tyson Airport Station	FALL				not_applicable	30.862	10.47	17.125	2 days	67					22.052	22.915	21.381	61391		not_applicable	n	17		south	11489	2016-10-12	soil	soil_control	y	no new	soil metagenome	female	not_applicable	UTK.DonorG	not_applicable	92.943	21.376	good	35.941	-83.9398	16	soil.ctrl	y	3
soil.ctrl.UTK.DonorG.2016.10.13.day18	61424	55.9	0	0	McGhee Tyson Airport Station	FALL				not_applicable	26.007	12.405	18.16	2 days	67					22.077	23.125	21.352	61424		not_applicable	n	21		south	11489	2016-10-13	soil	soil_control	y	no new	soil metagenome	female	not_applicable	UTK.DonorG	not_applicable	81.996	38.056	good	35.941	-83.9398	17	soil.ctrl	y	3
soil.ctrl.UTK.DonorG.2016.10.14.day19	61425	59.4	0	0	McGhee Tyson Airport Station	FALL				not_applicable	30.23	16.429	20.975	2 days	67					23.23	24.329	22.509	61425		not_applicable	n	20		south	11489	2016-10-14	soil	soil_control	y	no new	soil metagenome	female	not_applicable	UTK.DonorG	not_applicable	85.116	33.508	good	35.941	-83.9398	18	soil.ctrl	y	3
soil.ctrl.UTK.DonorG.2016.10.15.day20	61426	60.2	0	0	McGhee Tyson Airport Station	FALL				not_applicable	30.737	15.412	21.601	2 days	67					23.863	24.655	23.085	61426		not_applicable	n	20		south	11489	2016-10-15	soil	soil_control	y	no new	soil metagenome	female	not_applicable	UTK.DonorG	not_applicable	91.179	36.287	good	35.941	-83.9398	19	soil.ctrl	y	3
soil.ctrl.UTK.DonorG.2016.10.16.day21	61427	61	0	0	McGhee Tyson Airport Station	FALL				not_applicable	29.286	17.847	21.941	2 days	67					24.212	24.845	23.702	61427		not_applicable	n	20		south	11489	2016-10-16	soil	soil_control	y	no new	soil metagenome	female	not_applicable	UTK.DonorG	not_applicable	86.818	39.319	good	35.941	-83.9398	20	soil.ctrl	y	3
soil.face.UTK.DonorG.2016.09.26.day1	61262	74.5	0	0	McGhee Tyson Airport Station	FALL				61263	32.919	20.598	22.49	2 days	67					22.088	29.23	21.025	61262		not_applicable	n	4		south	11489	2016-09-26	soil	soil	n	not_applicable	soil metagenome	female	not_applicable	UTK.DonorG	not_applicable	99.116	47.72	good	35.941	-83.9398	0	soil.face	y	3
soil.face.UTK.DonorG.2016.09.27.day2	61276	74.6	0.5	1.27	McGhee Tyson Airport Station	FALL				61277	29.195	18.028	22.168	2 days	67					21.798	22.461	21.348	61276		not_applicable	n	4		south	11489	2016-09-27	soil	soil	n	not_applicable	soil metagenome	female	not_applicable	UTK.DonorG	not_applicable	92.649	46.668	good	35.941	-83.9398	1	soil.face	y	3
soil.face.UTK.DonorG.2016.09.28.day3	61296	54	0.01	0.0254	McGhee Tyson Airport Station	FALL				61297	38.605	14.055	21.679	2 days	67					21.554	22.354	21.002	61296		not_applicable	n	4		south	11489	2016-09-28	soil	soil	n	not_applicable	soil metagenome	female	not_applicable	UTK.DonorG	not_applicable	91.767	12.765	good	35.941	-83.9398	2	soil.face	y	3
soil.face.UTK.DonorG.2016.09.29.day4	61278	65.7	0	0	McGhee Tyson Airport Station	FALL				61279	24.256	15.551	18.781	2 days	67					21.417	21.807	21.083	61278		not_applicable	y	7		south	11489	2016-09-29	soil	soil	n	not_applicable	soil metagenome	female	not_applicable	UTK.DonorG	not_applicable	86.251	45.636	good	35.941	-83.9398	3	soil.face	y	3
soil.face.UTK.DonorG.2016.09.30.day5	61298	65.9	0	0	McGhee Tyson Airport Station	FALL				61299	33.859	11.829	17.526	2 days	67					20.875	21.374	20.509	61298		not_applicable	y	7		south	11489	2016-09-30	soil	soil	n	not_applicable	soil metagenome	female	not_applicable	UTK.DonorG	not_applicable	89.122	20.656	good	35.941	-83.9398	4	soil.face	y	3
soil.face.UTK.DonorG.2016.10.01.day6	61312	64.5	0	0	McGhee Tyson Airport Station	FALL				61313	31.771	11.804	18.284	2 days	67					21.357	22.012	20.883	61312		not_applicable	y	10		south	11489	2016-10-01	soil	soil	n	not_applicable	soil metagenome	female	not_applicable	UTK.DonorG	not_applicable	94.707	31.556	good	35.941	-83.9398	5	soil.face	y	3
soil.face.UTK.DonorG.2016.10.02.day7	61332	65	0	0	McGhee Tyson Airport Station	FALL				61333	25.719	15.659	19.622	2 days	67					22.367	23.175	21.861	61332		not_applicable	y	14		south	11489	2016-10-02	soil	soil	n	not_applicable	soil metagenome	female	not_applicable	UTK.DonorG	not_applicable	91.179	46.668	good	35.941	-83.9398	6	soil.face	y	3
soil.face.UTK.DonorG.2016.10.03.day8	61314	65.7	0	0	McGhee Tyson Airport Station	FALL				61315	36.488	14.459	20.41	2 days	67					22.841	23.422	22.213	61314		not_applicable	y	12		south	11489	2016-10-03	soil	soil	n	not_applicable	soil metagenome	female	not_applicable	UTK.DonorG	not_applicable	95.882	27.436	good	35.941	-83.9398	7	soil.face	y	3
soil.face.UTK.DonorG.2016.10.04.day9	61334	58.3	0	0	McGhee Tyson Airport Station	FALL				61335	38.215	16.714	22.242	2 days	67					23.426	24.386	22.724	61334		not_applicable	y	15		south	11489	2016-10-04	soil	soil	n	not_applicable	soil metagenome	female	not_applicable	UTK.DonorG	not_applicable	86.251	23.8	good	35.941	-83.9398	8	soil.face	y	3
soil.face.UTK.DonorG.2016.10.05.day10	61348	60.1	0	0	McGhee Tyson Airport Station	FALL				61349	37.783	16.014	21.807	2 days	67					23.869	24.472	23.24	61348		not_applicable	y	16		south	11489	2016-10-05	soil	soil	y	Raccoons; L. Leg	soil metagenome	female	not_applicable	UTK.DonorG	not_applicable	88.534	24.043	good	35.941	-83.9398	9	soil.face	y	3
soil.face.UTK.DonorG.2016.10.06.day11	61368	57.2	0	0	McGhee Tyson Airport Station	FALL				61369	36.842	15.694	21.312	2 days	67					23.891	24.344	23.411	61368		not_applicable	y	16		south	11489	2016-10-06	soil	soil	y	Add L. Arm	soil metagenome	female	not_applicable	UTK.DonorG	not_applicable	88.828	22.346	good	35.941	-83.9398	10	soil.face	y	3
soil.face.UTK.DonorG.2016.10.07.day12	61350	66.8	0	0	McGhee Tyson Airport Station	FALL				61351	38.445	15.324	22.279	2 days	67					24.309	25.665	23.605	61350		not_applicable	y	15		south	11489	2016-10-07	soil	soil	y	no new	soil metagenome	female	not_applicable	UTK.DonorG	not_applicable	91.473	25.739	good	35.941	-83.9398	11	soil.face	y	3
soil.face.UTK.DonorG.2016.10.08.day13	61370	64.2	0	0	McGhee Tyson Airport Station	FALL				61371	27.672	16.639	21.165	2 days	67					25.501	25.782	24.905	61370		not_applicable	y	17		south	11489	2016-10-08	soil	soil	y	no new	soil metagenome	female	not_applicable	UTK.DonorG	not_applicable	87.102	36.792	good	35.941	-83.9398	12	soil.face	y	3
soil.face.UTK.DonorG.2016.10.09.day14	61384	43	0	0	McGhee Tyson Airport Station	FALL				61385	32.75	13.558	18.283	2 days	67					23.761	24.905	23.244	61384		not_applicable	y	16		south	11489	2016-10-09	soil	soil	y	no new	soil metagenome	female	not_applicable	UTK.DonorG	not_applicable	65.019	19.031	good	35.941	-83.9398	13	soil.face	y	3
soil.face.UTK.DonorG.2016.10.10.day15	61404	48	0	0	McGhee Tyson Airport Station	FALL				61405	30.224	11.849	17.177	2 days	67					23.007	23.782	22.438	61404		not_applicable	n	17		south	11489	2016-10-10	soil	soil	y	Some additional to L. Arm	soil metagenome	female	not_applicable	UTK.DonorG	not_applicable	87.669	24.043	good	35.941	-83.9398	14	soil.face	y	3
soil.face.UTK.DonorG.2016.10.11.day16	61386	52.8	0	0	McGhee Tyson Airport Station	FALL				61387	32.15	11.001	17.636	2 days	67					22.591	23.243	21.931	61386		not_applicable	n	18		south	11489	2016-10-11	soil	soil	y	additional to L. Arm	soil metagenome	female	not_applicable	UTK.DonorG	not_applicable	85.4	26.224	good	35.941	-83.9398	15	soil.face	y	3
soil.face.UTK.DonorG.2016.10.12.day17	61406	52	0	0	McGhee Tyson Airport Station	FALL				61407	30.862	10.47	17.125	2 days	67					22.052	22.915	21.381	61406		not_applicable	n	17		south	11489	2016-10-12	soil	soil	y	no new	soil metagenome	female	not_applicable	UTK.DonorG	not_applicable	92.943	21.376	good	35.941	-83.9398	16	soil.face	y	3
soil.face.UTK.DonorG.2016.10.13.day18	61420	55.9	0	0	McGhee Tyson Airport Station	FALL				61421	26.007	12.405	18.16	2 days	67					22.077	23.125	21.352	61420		not_applicable	n	21		south	11489	2016-10-13	soil	soil	y	no new	soil metagenome	female	not_applicable	UTK.DonorG	not_applicable	81.996	38.056	good	35.941	-83.9398	17	soil.face	y	3
soil.face.UTK.DonorG.2016.10.14.day19	61440	59.4	0	0	McGhee Tyson Airport Station	FALL				61441	30.23	16.429	20.975	2 days	67					23.23	24.329	22.509	61440		not_applicable	n	20		south	11489	2016-10-14	soil	soil	y	no new	soil metagenome	female	not_applicable	UTK.DonorG	not_applicable	85.116	33.508	good	35.941	-83.9398	18	soil.face	y	3
soil.face.UTK.DonorG.2016.10.15.day20	61422	60.2	0	0	McGhee Tyson Airport Station	FALL				61423	30.737	15.412	21.601	2 days	67					23.863	24.655	23.085	61422		not_applicable	n	20		south	11489	2016-10-15	soil	soil	y	no new	soil metagenome	female	not_applicable	UTK.DonorG	not_applicable	91.179	36.287	good	35.941	-83.9398	19	soil.face	y	3
soil.face.UTK.DonorG.2016.10.16.day21	61442	61	0	0	McGhee Tyson Airport Station	FALL				61443	29.286	17.847	21.941	2 days	67					24.212	24.845	23.702	61442		not_applicable	n	20		south	11489	2016-10-16	soil	soil	y	no new	soil metagenome	female	not_applicable	UTK.DonorG	not_applicable	86.818	39.319	good	35.941	-83.9398	20	soil.face	y	3
soil.hip.UTK.DonorH.2016.09.26.day1	61452	74.5	0	0	McGhee Tyson Airport Station	FALL				61453	29.908	20.69	22.256	hours	135					107.896	130.001	22.694	61452		not_applicable	n	3		south	11489	2016-09-26	soil	soil	n	not_applicable	soil metagenome	female	not_applicable	UTK.DonorH	not_applicable	97.615	53.332	good	35.941	-83.9398	0	soil.hip	y	5
soil.hip.UTK.DonorH.2016.09.27.day2	61472	74.6	0.5	1.27	McGhee Tyson Airport Station	FALL				61473	27.38	17.955	21.638	hours	135					77.496	130.001	19.795	61472		not_applicable	n	3		south	11489	2016-09-27	soil	soil	y	not_applicable	soil metagenome	female	not_applicable	UTK.DonorH	not_applicable	90.705	45.39	good	35.941	-83.9398	1	soil.hip	y	5
soil.hip.UTK.DonorH.2016.09.28.day3	61454	54	0.01	0.0254	McGhee Tyson Airport Station	FALL				61455	29.397	14.277	20.961	hours	135					20.589	20.952	20.278	61454		not_applicable	n	3		south	11489	2016-09-28	soil	soil	y	not_applicable	soil metagenome	female	not_applicable	UTK.DonorH	not_applicable	88.001	22.616	good	35.941	-83.9398	2	soil.hip	y	5
soil.hip.UTK.DonorH.2016.09.29.day4	61474	65.7	0	0	McGhee Tyson Airport Station	FALL				61475	22.203	15.57	18.225	hours	135					20.695	21.005	20.453	61474		not_applicable	n	3		south	11489	2016-09-29	soil	soil	y	not_applicable	soil metagenome	female	not_applicable	UTK.DonorH	not_applicable	84.822	47.772	good	35.941	-83.9398	3	soil.hip	y	5
soil.hip.UTK.DonorH.2016.09.30.day5	61488	65.9	0	0	McGhee Tyson Airport Station	FALL				61489	24.035	12.039	16.879	hours	135					19.864	20.453	19.433	61488		not_applicable	y	5		south	11489	2016-09-30	soil	soil	y	not_applicable	soil metagenome	female	not_applicable	UTK.DonorH	not_applicable	85.688	34.013	good	35.941	-83.9398	4	soil.hip	y	5
soil.hip.UTK.DonorH.2016.10.01.day6	61508	64.5	0	0	McGhee Tyson Airport Station	FALL				61509	27.233	11.918	17.781	hours	135					19.15	19.71	18.621	61508		not_applicable	y	13		south	11489	2016-10-01	soil	soil	y	not_applicable	soil metagenome	female	not_applicable	UTK.DonorH	not_applicable	91.606	34.771	good	35.941	-83.9398	5	soil.hip	y	5
soil.hip.UTK.DonorH.2016.10.02.day7	61490	65	0	0	McGhee Tyson Airport Station	FALL				61491	24.616	15.695	19.339	hours	135					19.578	20.155	18.879	61490		not_applicable	y	18		south	11489	2016-10-02	soil	soil	y	not_applicable	soil metagenome	female	not_applicable	UTK.DonorH	not_applicable	89.503	47.243	good	35.941	-83.9398	6	soil.hip	y	5
soil.hip.UTK.DonorH.2016.10.03.day8	61510	65.7	0	0	McGhee Tyson Airport Station	FALL				61511	27.143	14.598	19.741	hours	135					19.826	21.168	18.568	61510		not_applicable	y	11		south	11489	2016-10-03	soil	soil	y	not_applicable	soil metagenome	female	not_applicable	UTK.DonorH	not_applicable	92.207	39.069	good	35.941	-83.9398	7	soil.hip	y	5
soil.hip.UTK.DonorH.2016.10.04.day9	61524	58.3	0	0	McGhee Tyson Airport Station	FALL				61525	28.261	16.792	21.56	hours	135					20.858	22.515	19.597	61524		not_applicable	y	19		south	11489	2016-10-04	soil	soil	y	not_applicable	soil metagenome	female	not_applicable	UTK.DonorH	not_applicable	83.38	34.266	good	35.941	-83.9398	8	soil.hip	y	5
soil.hip.UTK.DonorH.2016.10.05.day10	61544	60.1	0	0	McGhee Tyson Airport Station	FALL				61545	28.668	16.155	21.082	hours	135					20.641	22.643	18.395	61544		not_applicable	y	19		south	11489	2016-10-05	soil	soil	y	not_applicable	soil metagenome	female	not_applicable	UTK.DonorH	not_applicable	85.688	34.266	good	35.941	-83.9398	9	soil.hip	y	5
soil.hip.UTK.DonorH.2016.10.06.day11	61526	57.2	0	0	McGhee Tyson Airport Station	FALL				61527	28.052	15.884	20.712	hours	135					20.985	22.385	19.903	61526		not_applicable	y	19		south	11489	2016-10-06	soil	soil	y	not_applicable	soil metagenome	female	not_applicable	UTK.DonorH	not_applicable	86.554	27.194	good	35.941	-83.9398	10	soil.hip	y	5
soil.hip.UTK.DonorH.2016.10.07.day12	61546	66.8	0	0	McGhee Tyson Airport Station	FALL				61547	28.947	15.429	21.543	hours	135					21.355	22.927	19.745	61546		not_applicable	y	19		south	11489	2016-10-07	soil	soil	y	not_applicable	soil metagenome	female	not_applicable	UTK.DonorH	not_applicable	88.001	42.609	good	35.941	-83.9398	11	soil.hip	y	5
soil.hip.UTK.DonorH.2016.10.08.day13	61560	64.2	0	0	McGhee Tyson Airport Station	FALL				61561	22.868	16.671	20.843	hours	135					21.546	22.538	19.654	61560		not_applicable	y	20		south	11489	2016-10-08	soil	soil	y	no new	soil metagenome	female	not_applicable	UTK.DonorH	not_applicable	85.688	35.53	good	35.941	-83.9398	12	soil.hip	y	5
soil.hip.UTK.DonorH.2016.10.09.day14	61580	43	0	0	McGhee Tyson Airport Station	FALL				61581	22.419	13.586	17.645	hours	135					19.388	20.367	18.494	61580		not_applicable	y	21		south	11489	2016-10-09	soil	soil	y	not_applicable	soil metagenome	female	not_applicable	UTK.DonorH	not_applicable	63.591	30.566	good	35.941	-83.9398	13	soil.hip	y	5
soil.hip.UTK.DonorH.2016.10.10.day15	61562	48	0	0	McGhee Tyson Airport Station	FALL				61563	22.934	11.842	16.629	hours	135					18.721	20.188	17.503	61562		not_applicable	y	20		south	11489	2016-10-10	soil	soil	y	not_applicable	soil metagenome	female	not_applicable	UTK.DonorH	not_applicable	85.976	26.471	good	35.941	-83.9398	14	soil.hip	y	5
soil.hip.UTK.DonorH.2016.10.11.day16	61582	52.8	0	0	McGhee Tyson Airport Station	FALL				61583	24.844	11.147	16.95	hours	135					18.675	20.671	17.139	61582		not_applicable	n	21		south	11489	2016-10-11	soil	soil	y	not_applicable	soil metagenome	female	not_applicable	UTK.DonorH	not_applicable	81.648	28.157	good	35.941	-83.9398	15	soil.hip	y	5
soil.hip.UTK.DonorH.2016.10.12.day17	61596	52	0	0	McGhee Tyson Airport Station	FALL				61597	25.048	10.656	16.535	hours	135					18.555	20.342	17.073	61596		not_applicable	y	20		south	11489	2016-10-12	soil	soil	y	not_applicable	soil metagenome	female	not_applicable	UTK.DonorH	not_applicable	89.503	21.894	good	35.941	-83.9398	16	soil.hip	y	5
soil.hip.UTK.DonorH.2016.10.13.day18	61616	55.9	0	0	McGhee Tyson Airport Station	FALL				61617	24.82	12.532	17.924	hours	135					18.997	21.028	17.376	61616		not_applicable	n	20		south	11489	2016-10-13	soil	soil	y	not_applicable	soil metagenome	female	not_applicable	UTK.DonorH	not_applicable	79.629	37.805	good	35.941	-83.9398	17	soil.hip	y	5
soil.hip.UTK.DonorH.2016.10.14.day19	61598	59.4	0	0	McGhee Tyson Airport Station	FALL				61599	27.567	16.412	20.682	hours	135					20.39	21.934	19.017	61598		not_applicable	n	23		south	11489	2016-10-14	soil	soil	y	not_applicable	soil metagenome	female	not_applicable	UTK.DonorH	not_applicable	82.802	35.277	good	35.941	-83.9398	18	soil.hip	y	5
soil.hip.UTK.DonorH.2016.10.15.day20	61618	60.2	0	0	McGhee Tyson Airport Station	FALL				61619	29.283	15.521	21.369	hours	135					21.078	23.008	19.403	61618		not_applicable	n	23		south	11489	2016-10-15	soil	soil	y	not_applicable	soil metagenome	female	not_applicable	UTK.DonorH	not_applicable	88.602	35.277	good	35.941	-83.9398	19	soil.hip	y	5
soil.hip.UTK.DonorH.2016.10.16.day21	61632	61	0	0	McGhee Tyson Airport Station	FALL				61633	28.245	17.906	21.724	hours	135					21.663	23.437	20.45	61632		not_applicable	n	23		south	11489	2016-10-16	soil	soil	y	not_applicable	soil metagenome	female	not_applicable	UTK.DonorH	not_applicable	84.822	39.828	good	35.941	-83.9398	20	soil.hip	y	5
skin.face.UTK.DonorH.2016.09.26.16.day1	61444	74.5	0	0	McGhee Tyson Airport Station	FALL				61445	29.908	20.69	22.256	hours	135					107.896	130.001	22.694	61444		not_applicable	n	3		south	11489	2016-09-26	skin	skin	n	not_applicable	human metagenome	female	Homo_sapiens	UTK.DonorH	9606	97.615	53.332	good	35.941	-83.9398	0	skin.face	y	5
skin.face.UTK.DonorH.2016.09.27.day2	61464	74.6	0.5	1.27	McGhee Tyson Airport Station	FALL				61465	27.38	17.955	21.638	hours	135					77.496	130.001	19.795	61464		not_applicable	n	3		south	11489	2016-09-27	skin	skin	y	R&L (Skeletal) Arm; R. Leg (skeletal)	human metagenome	female	Homo_sapiens	UTK.DonorH	9606	90.705	45.39	good	35.941	-83.9398	1	skin.face	y	5
skin.face.UTK.DonorH.2016.09.28.day3	61446	54	0.01	0.0254	McGhee Tyson Airport Station	FALL				61447	29.397	14.277	20.961	hours	135					20.589	20.952	20.278	61446		not_applicable	n	3		south	11489	2016-09-28	skin	skin	y	L&R Arm & L Leg skeletal	human metagenome	female	Homo_sapiens	UTK.DonorH	9606	88.001	22.616	good	35.941	-83.9398	2	skin.face	y	5
skin.face.UTK.DonorH.2016.09.29.day4	61466	65.7	0	0	McGhee Tyson Airport Station	FALL				61467	22.203	15.57	18.225	hours	135					20.695	21.005	20.453	61466		not_applicable	n	3		south	11489	2016-09-29	skin	skin	y	not_applicable	human metagenome	female	Homo_sapiens	UTK.DonorH	9606	84.822	47.772	good	35.941	-83.9398	3	skin.face	y	5
skin.face.UTK.DonorH.2016.09.30.day5	61480	65.9	0	0	McGhee Tyson Airport Station	FALL				61481	24.035	12.039	16.879	hours	135					19.864	20.453	19.433	61480		not_applicable	y	5		south	11489	2016-09-30	skin	skin	y	not_applicable	human metagenome	female	Homo_sapiens	UTK.DonorH	9606	85.688	34.013	good	35.941	-83.9398	4	skin.face	y	5
skin.face.UTK.DonorH.2016.10.01.day6	61500	64.5	0	0	McGhee Tyson Airport Station	FALL				61501	27.233	11.918	17.781	hours	135					19.15	19.71	18.621	61500		not_applicable	y	13		south	11489	2016-10-01	skin	skin	y	Limbs	human metagenome	female	Homo_sapiens	UTK.DonorH	9606	91.606	34.771	good	35.941	-83.9398	5	skin.face	y	5
skin.face.UTK.DonorH.2016.10.02.day7	61482	65	0	0	McGhee Tyson Airport Station	FALL				61483	24.616	15.695	19.339	hours	135					19.578	20.155	18.879	61482		not_applicable	y	18		south	11489	2016-10-02	skin	skin	y	not_applicable	human metagenome	female	Homo_sapiens	UTK.DonorH	9606	89.503	47.243	good	35.941	-83.9398	6	skin.face	y	5
skin.face.UTK.DonorH.2016.10.03.day8	61502	65.7	0	0	McGhee Tyson Airport Station	FALL				61503	27.143	14.598	19.741	hours	135					19.826	21.168	18.568	61502		not_applicable	y	11		south	11489	2016-10-03	skin	skin	y	not_applicable	human metagenome	female	Homo_sapiens	UTK.DonorH	9606	92.207	39.069	good	35.941	-83.9398	7	skin.face	y	5
skin.face.UTK.DonorH.2016.10.04.day9	61516	58.3	0	0	McGhee Tyson Airport Station	FALL				61517	28.261	16.792	21.56	hours	135					20.858	22.515	19.597	61516		not_applicable	y	19		south	11489	2016-10-04	skin	skin	y	not_applicable	human metagenome	female	Homo_sapiens	UTK.DonorH	9606	83.38	34.266	good	35.941	-83.9398	8	skin.face	y	5
skin.face.UTK.DonorH.2016.10.05.day10	61536	60.1	0	0	McGhee Tyson Airport Station	FALL				61537	28.668	16.155	21.082	hours	135					20.641	22.643	18.395	61536		not_applicable	y	19		south	11489	2016-10-05	skin	skin	y	not_applicable	human metagenome	female	Homo_sapiens	UTK.DonorH	9606	85.688	34.266	good	35.941	-83.9398	9	skin.face	y	5
skin.face.UTK.DonorH.2016.10.06.day11	61518	57.2	0	0	McGhee Tyson Airport Station	FALL				61519	28.052	15.884	20.712	hours	135					20.985	22.385	19.903	61518		not_applicable	y	19		south	11489	2016-10-06	skin	skin	y	not_applicable	human metagenome	female	Homo_sapiens	UTK.DonorH	9606	86.554	27.194	good	35.941	-83.9398	10	skin.face	y	5
skin.face.UTK.DonorH.2016.10.07.day12	61538	66.8	0	0	McGhee Tyson Airport Station	FALL				61539	28.947	15.429	21.543	hours	135					21.355	22.927	19.745	61538		not_applicable	y	19		south	11489	2016-10-07	skin	skin	y	not_applicable	human metagenome	female	Homo_sapiens	UTK.DonorH	9606	88.001	42.609	good	35.941	-83.9398	11	skin.face	y	5
skin.face.UTK.DonorH.2016.10.08.day13	61552	64.2	0	0	McGhee Tyson Airport Station	FALL				61553	22.868	16.671	20.843	hours	135					21.546	22.538	19.654	61552		not_applicable	y	20		south	11489	2016-10-08	skin	skin	y	no new	human metagenome	female	Homo_sapiens	UTK.DonorH	9606	85.688	35.53	good	35.941	-83.9398	12	skin.face	y	5
skin.face.UTK.DonorH.2016.10.09.day14	61572	43	0	0	McGhee Tyson Airport Station	FALL				61573	22.419	13.586	17.645	hours	135					19.388	20.367	18.494	61572		not_applicable	y	21		south	11489	2016-10-09	skin	skin	y	not_applicable	human metagenome	female	Homo_sapiens	UTK.DonorH	9606	63.591	30.566	good	35.941	-83.9398	13	skin.face	y	5
skin.face.UTK.DonorH.2016.10.10.day15	61554	48	0	0	McGhee Tyson Airport Station	FALL				61555	22.934	11.842	16.629	hours	135					18.721	20.188	17.503	61554		not_applicable	y	20		south	11489	2016-10-10	skin	skin	y	R&L (Skeletal) Arm; R. Leg (skeletal)	human metagenome	female	Homo_sapiens	UTK.DonorH	9606	85.976	26.471	good	35.941	-83.9398	14	skin.face	y	5
skin.face.UTK.DonorH.2016.10.11.day16	61574	52.8	0	0	McGhee Tyson Airport Station	FALL				61575	24.844	11.147	16.95	hours	135					18.675	20.671	17.139	61574		not_applicable	n	21		south	11489	2016-10-11	skin	skin	y	L&R Arm & L Leg skeletal	human metagenome	female	Homo_sapiens	UTK.DonorH	9606	81.648	28.157	good	35.941	-83.9398	15	skin.face	y	5
skin.face.UTK.DonorH.2016.10.12.day17	61588	52	0	0	McGhee Tyson Airport Station	FALL				61589	25.048	10.656	16.535	hours	135					18.555	20.342	17.073	61588		not_applicable	y	20		south	11489	2016-10-12	skin	skin	y	not_applicable	human metagenome	female	Homo_sapiens	UTK.DonorH	9606	89.503	21.894	good	35.941	-83.9398	16	skin.face	y	5
skin.face.UTK.DonorH.2016.10.13.day18	61608	55.9	0	0	McGhee Tyson Airport Station	FALL				61609	24.82	12.532	17.924	hours	135					18.997	21.028	17.376	61608		not_applicable	n	20		south	11489	2016-10-13	skin	skin	y	not_applicable	human metagenome	female	Homo_sapiens	UTK.DonorH	9606	79.629	37.805	good	35.941	-83.9398	17	skin.face	y	5
skin.face.UTK.DonorH.2016.10.14.day19	61590	59.4	0	0	McGhee Tyson Airport Station	FALL				61591	27.567	16.412	20.682	hours	135					20.39	21.934	19.017	61590		not_applicable	n	23		south	11489	2016-10-14	skin	skin	y	Limbs	human metagenome	female	Homo_sapiens	UTK.DonorH	9606	82.802	35.277	good	35.941	-83.9398	18	skin.face	y	5
skin.face.UTK.DonorH.2016.10.15.day20	61610	60.2	0	0	McGhee Tyson Airport Station	FALL				61611	29.283	15.521	21.369	hours	135					21.078	23.008	19.403	61610		not_applicable	n	23		south	11489	2016-10-15	skin	skin	y	not_applicable	human metagenome	female	Homo_sapiens	UTK.DonorH	9606	88.602	35.277	good	35.941	-83.9398	19	skin.face	y	5
skin.face.UTK.DonorH.2016.10.16.day21	61624	61	0	0	McGhee Tyson Airport Station	FALL				61625	28.245	17.906	21.724	hours	135					21.663	23.437	20.45	61624		not_applicable	n	23		south	11489	2016-10-16	skin	skin	y	not_applicable	human metagenome	female	Homo_sapiens	UTK.DonorH	9606	84.822	39.828	good	35.941	-83.9398	20	skin.face	y	5
skin.hip.UTK.DonorH.2016.09.26.day1	61448	74.5	0	0	McGhee Tyson Airport Station	FALL				61449	29.908	20.69	22.256	hours	135					107.896	130.001	22.694	61448		not_applicable	n	3		south	11489	2016-09-26	skin	skin	n	not_applicable	human metagenome	female	Homo_sapiens	UTK.DonorH	9606	97.615	53.332	good	35.941	-83.9398	0	skin.hip	y	5
skin.hip.UTK.DonorH.2016.09.27.day2	61468	74.6	0.5	1.27	McGhee Tyson Airport Station	FALL				61469	27.38	17.955	21.638	hours	135					77.496	130.001	19.795	61468		not_applicable	n	3		south	11489	2016-09-27	skin	skin	y	not_applicable	human metagenome	female	Homo_sapiens	UTK.DonorH	9606	90.705	45.39	good	35.941	-83.9398	1	skin.hip	y	5
skin.hip.UTK.DonorH.2016.09.28.day3	61450	54	0.01	0.0254	McGhee Tyson Airport Station	FALL				61451	29.397	14.277	20.961	hours	135					20.589	20.952	20.278	61450		not_applicable	n	3		south	11489	2016-09-28	skin	skin	y	not_applicable	human metagenome	female	Homo_sapiens	UTK.DonorH	9606	88.001	22.616	good	35.941	-83.9398	2	skin.hip	y	5
skin.hip.UTK.DonorH.2016.09.29.day4	61470	65.7	0	0	McGhee Tyson Airport Station	FALL				61471	22.203	15.57	18.225	hours	135					20.695	21.005	20.453	61470		not_applicable	n	3		south	11489	2016-09-29	skin	skin	y	not_applicable	human metagenome	female	Homo_sapiens	UTK.DonorH	9606	84.822	47.772	good	35.941	-83.9398	3	skin.hip	y	5
skin.hip.UTK.DonorH.2016.09.30.day5	61484	65.9	0	0	McGhee Tyson Airport Station	FALL				61485	24.035	12.039	16.879	hours	135					19.864	20.453	19.433	61484		not_applicable	y	5		south	11489	2016-09-30	skin	skin	y	not_applicable	human metagenome	female	Homo_sapiens	UTK.DonorH	9606	85.688	34.013	good	35.941	-83.9398	4	skin.hip	y	5
skin.hip.UTK.DonorH.2016.10.01.day6	61504	64.5	0	0	McGhee Tyson Airport Station	FALL				61505	27.233	11.918	17.781	hours	135					19.15	19.71	18.621	61504		not_applicable	y	13		south	11489	2016-10-01	skin	skin	y	not_applicable	human metagenome	female	Homo_sapiens	UTK.DonorH	9606	91.606	34.771	good	35.941	-83.9398	5	skin.hip	y	5
skin.hip.UTK.DonorH.2016.10.02.day7	61486	65	0	0	McGhee Tyson Airport Station	FALL				61487	24.616	15.695	19.339	hours	135					19.578	20.155	18.879	61486		not_applicable	y	18		south	11489	2016-10-02	skin	skin	y	not_applicable	human metagenome	female	Homo_sapiens	UTK.DonorH	9606	89.503	47.243	good	35.941	-83.9398	6	skin.hip	y	5
skin.hip.UTK.DonorH.2016.10.03.day8	61506	65.7	0	0	McGhee Tyson Airport Station	FALL				61507	27.143	14.598	19.741	hours	135					19.826	21.168	18.568	61506		not_applicable	y	11		south	11489	2016-10-03	skin	skin	y	not_applicable	human metagenome	female	Homo_sapiens	UTK.DonorH	9606	92.207	39.069	good	35.941	-83.9398	7	skin.hip	y	5
skin.hip.UTK.DonorH.2016.10.04.day9	61520	58.3	0	0	McGhee Tyson Airport Station	FALL				61521	28.261	16.792	21.56	hours	135					20.858	22.515	19.597	61520		not_applicable	y	19		south	11489	2016-10-04	skin	skin	y	not_applicable	human metagenome	female	Homo_sapiens	UTK.DonorH	9606	83.38	34.266	good	35.941	-83.9398	8	skin.hip	y	5
skin.hip.UTK.DonorH.2016.10.05.day10	61540	60.1	0	0	McGhee Tyson Airport Station	FALL				61541	28.668	16.155	21.082	hours	135					20.641	22.643	18.395	61540		not_applicable	y	19		south	11489	2016-10-05	skin	skin	y	not_applicable	human metagenome	female	Homo_sapiens	UTK.DonorH	9606	85.688	34.266	good	35.941	-83.9398	9	skin.hip	y	5
skin.hip.UTK.DonorH.2016.10.06.day11	61522	57.2	0	0	McGhee Tyson Airport Station	FALL				61523	28.052	15.884	20.712	hours	135					20.985	22.385	19.903	61522		not_applicable	y	19		south	11489	2016-10-06	skin	skin	y	not_applicable	human metagenome	female	Homo_sapiens	UTK.DonorH	9606	86.554	27.194	good	35.941	-83.9398	10	skin.hip	y	5
skin.hip.UTK.DonorH.2016.10.07.day12	61542	66.8	0	0	McGhee Tyson Airport Station	FALL				61543	28.947	15.429	21.543	hours	135					21.355	22.927	19.745	61542		not_applicable	y	19		south	11489	2016-10-07	skin	skin	y	not_applicable	human metagenome	female	Homo_sapiens	UTK.DonorH	9606	88.001	42.609	good	35.941	-83.9398	11	skin.hip	y	5
skin.hip.UTK.DonorH.2016.10.08.day13	61556	64.2	0	0	McGhee Tyson Airport Station	FALL				61557	22.868	16.671	20.843	hours	135					21.546	22.538	19.654	61556		not_applicable	y	20		south	11489	2016-10-08	skin	skin	y	no new	human metagenome	female	Homo_sapiens	UTK.DonorH	9606	85.688	35.53	good	35.941	-83.9398	12	skin.hip	y	5
skin.hip.UTK.DonorH.2016.10.09.day14	61576	43	0	0	McGhee Tyson Airport Station	FALL				61577	22.419	13.586	17.645	hours	135					19.388	20.367	18.494	61576		not_applicable	y	21		south	11489	2016-10-09	skin	skin	y	not_applicable	human metagenome	female	Homo_sapiens	UTK.DonorH	9606	63.591	30.566	good	35.941	-83.9398	13	skin.hip	y	5
skin.hip.UTK.DonorH.2016.10.10.day15	61558	48	0	0	McGhee Tyson Airport Station	FALL				61559	22.934	11.842	16.629	hours	135					18.721	20.188	17.503	61558		not_applicable	y	20		south	11489	2016-10-10	skin	skin	y	not_applicable	human metagenome	female	Homo_sapiens	UTK.DonorH	9606	85.976	26.471	good	35.941	-83.9398	14	skin.hip	y	5
skin.hip.UTK.DonorH.2016.10.11.day16	61578	52.8	0	0	McGhee Tyson Airport Station	FALL				61579	24.844	11.147	16.95	hours	135					18.675	20.671	17.139	61578		not_applicable	n	21		south	11489	2016-10-11	skin	skin	y	not_applicable	human metagenome	female	Homo_sapiens	UTK.DonorH	9606	81.648	28.157	good	35.941	-83.9398	15	skin.hip	y	5
skin.hip.UTK.DonorH.2016.10.12.day17	61592	52	0	0	McGhee Tyson Airport Station	FALL				61593	25.048	10.656	16.535	hours	135					18.555	20.342	17.073	61592		not_applicable	y	20		south	11489	2016-10-12	skin	skin	y	not_applicable	human metagenome	female	Homo_sapiens	UTK.DonorH	9606	89.503	21.894	good	35.941	-83.9398	16	skin.hip	y	5
skin.hip.UTK.DonorH.2016.10.13.day18	61612	55.9	0	0	McGhee Tyson Airport Station	FALL				61613	24.82	12.532	17.924	hours	135					18.997	21.028	17.376	61612		not_applicable	n	20		south	11489	2016-10-13	skin	skin	y	not_applicable	human metagenome	female	Homo_sapiens	UTK.DonorH	9606	79.629	37.805	good	35.941	-83.9398	17	skin.hip	y	5
skin.hip.UTK.DonorH.2016.10.14.day19	61594	59.4	0	0	McGhee Tyson Airport Station	FALL				61595	27.567	16.412	20.682	hours	135					20.39	21.934	19.017	61594		not_applicable	n	23		south	11489	2016-10-14	skin	skin	y	not_applicable	human metagenome	female	Homo_sapiens	UTK.DonorH	9606	82.802	35.277	good	35.941	-83.9398	18	skin.hip	y	5
skin.hip.UTK.DonorH.2016.10.15.day20	61614	60.2	0	0	McGhee Tyson Airport Station	FALL				61615	29.283	15.521	21.369	hours	135					21.078	23.008	19.403	61614		not_applicable	n	23		south	11489	2016-10-15	skin	skin	y	not_applicable	human metagenome	female	Homo_sapiens	UTK.DonorH	9606	88.602	35.277	good	35.941	-83.9398	19	skin.hip	y	5
skin.hip.UTK.DonorH.2016.10.16.day21	61628	61	0	0	McGhee Tyson Airport Station	FALL				61629	28.245	17.906	21.724	hours	135					21.663	23.437	20.45	61628		not_applicable	n	23		south	11489	2016-10-16	skin	skin	y	not_applicable	human metagenome	female	Homo_sapiens	UTK.DonorH	9606	84.822	39.828	good	35.941	-83.9398	20	skin.hip	y	5
soil.ctrl.UTK.DonorH.2016.09.26.day1	61460	74.5	0	0	McGhee Tyson Airport Station	FALL				not_applicable	29.908	20.69	22.256	hours	135					107.896	130.001	22.694	61460		not_applicable	n	3		south	11489	2016-09-26	soil	soil_control	n	not_applicable	soil metagenome	female	not_applicable	UTK.DonorH	not_applicable	97.615	53.332	good	35.941	-83.9398	0	soil.ctrl	y	5
soil.ctrl.UTK.DonorH.2016.09.27.day2	61461	74.6	0.5	1.27	McGhee Tyson Airport Station	FALL				not_applicable	27.38	17.955	21.638	hours	135					77.496	130.001	19.795	61461		not_applicable	n	3		south	11489	2016-09-27	soil	soil_control	y	not_applicable	soil metagenome	female	not_applicable	UTK.DonorH	not_applicable	90.705	45.39	good	35.941	-83.9398	1	soil.ctrl	y	5
soil.ctrl.UTK.DonorH.2016.09.28.day3	61462	54	0.01	0.0254	McGhee Tyson Airport Station	FALL				not_applicable	29.397	14.277	20.961	hours	135					20.589	20.952	20.278	61462		not_applicable	n	3		south	11489	2016-09-28	soil	soil_control	y	not_applicable	soil metagenome	female	not_applicable	UTK.DonorH	not_applicable	88.001	22.616	good	35.941	-83.9398	2	soil.ctrl	y	5
soil.ctrl.UTK.DonorH.2016.09.29.day4	61463	65.7	0	0	McGhee Tyson Airport Station	FALL				not_applicable	22.203	15.57	18.225	hours	135					20.695	21.005	20.453	61463		not_applicable	n	3		south	11489	2016-09-29	soil	soil_control	y	not_applicable	soil metagenome	female	not_applicable	UTK.DonorH	not_applicable	84.822	47.772	good	35.941	-83.9398	3	soil.ctrl	y	5
soil.ctrl.UTK.DonorH.2016.09.30.day5	61496	65.9	0	0	McGhee Tyson Airport Station	FALL				not_applicable	24.035	12.039	16.879	hours	135					19.864	20.453	19.433	61496		not_applicable	y	5		south	11489	2016-09-30	soil	soil_control	y	not_applicable	soil metagenome	female	not_applicable	UTK.DonorH	not_applicable	85.688	34.013	good	35.941	-83.9398	4	soil.ctrl	y	5
soil.ctrl.UTK.DonorH.2016.10.01.day6	61497	64.5	0	0	McGhee Tyson Airport Station	FALL				not_applicable	27.233	11.918	17.781	hours	135					19.15	19.71	18.621	61497		not_applicable	y	13		south	11489	2016-10-01	soil	soil_control	y	not_applicable	soil metagenome	female	not_applicable	UTK.DonorH	not_applicable	91.606	34.771	good	35.941	-83.9398	5	soil.ctrl	y	5
soil.ctrl.UTK.DonorH.2016.10.02.day7	61498	65	0	0	McGhee Tyson Airport Station	FALL				not_applicable	24.616	15.695	19.339	hours	135					19.578	20.155	18.879	61498		not_applicable	y	18		south	11489	2016-10-02	soil	soil_control	y	not_applicable	soil metagenome	female	not_applicable	UTK.DonorH	not_applicable	89.503	47.243	good	35.941	-83.9398	6	soil.ctrl	y	5
soil.ctrl.UTK.DonorH.2016.10.03.day8	61499	65.7	0	0	McGhee Tyson Airport Station	FALL				not_applicable	27.143	14.598	19.741	hours	135					19.826	21.168	18.568	61499		not_applicable	y	11		south	11489	2016-10-03	soil	soil_control	y	not_applicable	soil metagenome	female	not_applicable	UTK.DonorH	not_applicable	92.207	39.069	good	35.941	-83.9398	7	soil.ctrl	y	5
soil.ctrl.UTK.DonorH.2016.10.04.day9	61532	58.3	0	0	McGhee Tyson Airport Station	FALL				not_applicable	28.261	16.792	21.56	hours	135					20.858	22.515	19.597	61532		not_applicable	y	19		south	11489	2016-10-04	soil	soil_control	y	not_applicable	soil metagenome	female	not_applicable	UTK.DonorH	not_applicable	83.38	34.266	good	35.941	-83.9398	8	soil.ctrl	y	5
soil.ctrl.UTK.DonorH.2016.10.05.day10	61533	60.1	0	0	McGhee Tyson Airport Station	FALL				not_applicable	28.668	16.155	21.082	hours	135					20.641	22.643	18.395	61533		not_applicable	y	19		south	11489	2016-10-05	soil	soil_control	y	not_applicable	soil metagenome	female	not_applicable	UTK.DonorH	not_applicable	85.688	34.266	good	35.941	-83.9398	9	soil.ctrl	y	5
soil.ctrl.UTK.DonorH.2016.10.06.day11	61534	57.2	0	0	McGhee Tyson Airport Station	FALL				not_applicable	28.052	15.884	20.712	hours	135					20.985	22.385	19.903	61534		not_applicable	y	19		south	11489	2016-10-06	soil	soil_control	y	not_applicable	soil metagenome	female	not_applicable	UTK.DonorH	not_applicable	86.554	27.194	good	35.941	-83.9398	10	soil.ctrl	y	5
soil.ctrl.UTK.DonorH.2016.10.07.day12	61535	66.8	0	0	McGhee Tyson Airport Station	FALL				not_applicable	28.947	15.429	21.543	hours	135					21.355	22.927	19.745	61535		not_applicable	y	19		south	11489	2016-10-07	soil	soil_control	y	not_applicable	soil metagenome	female	not_applicable	UTK.DonorH	not_applicable	88.001	42.609	good	35.941	-83.9398	11	soil.ctrl	y	5
soil.ctrl.UTK.DonorH.2016.10.08.day13	61568	64.2	0	0	McGhee Tyson Airport Station	FALL				not_applicable	22.868	16.671	20.843	hours	135					21.546	22.538	19.654	61568		not_applicable	y	20		south	11489	2016-10-08	soil	soil_control	y	no new	soil metagenome	female	not_applicable	UTK.DonorH	not_applicable	85.688	35.53	good	35.941	-83.9398	12	soil.ctrl	y	5
soil.ctrl.UTK.DonorH.2016.10.09.day14	61569	43	0	0	McGhee Tyson Airport Station	FALL				not_applicable	22.419	13.586	17.645	hours	135					19.388	20.367	18.494	61569		not_applicable	y	21		south	11489	2016-10-09	soil	soil_control	y	not_applicable	soil metagenome	female	not_applicable	UTK.DonorH	not_applicable	63.591	30.566	good	35.941	-83.9398	13	soil.ctrl	y	5
soil.ctrl.UTK.DonorH.2016.10.10.day15	61570	48	0	0	McGhee Tyson Airport Station	FALL				not_applicable	22.934	11.842	16.629	hours	135					18.721	20.188	17.503	61570		not_applicable	y	20		south	11489	2016-10-10	soil	soil_control	y	not_applicable	soil metagenome	female	not_applicable	UTK.DonorH	not_applicable	85.976	26.471	good	35.941	-83.9398	14	soil.ctrl	y	5
soil.ctrl.UTK.DonorH.2016.10.11.day16	61571	52.8	0	0	McGhee Tyson Airport Station	FALL				not_applicable	24.844	11.147	16.95	hours	135					18.675	20.671	17.139	61571		not_applicable	n	21		south	11489	2016-10-11	soil	soil_control	y	not_applicable	soil metagenome	female	not_applicable	UTK.DonorH	not_applicable	81.648	28.157	good	35.941	-83.9398	15	soil.ctrl	y	5
soil.ctrl.UTK.DonorH.2016.10.12.day17	61604	52	0	0	McGhee Tyson Airport Station	FALL				not_applicable	25.048	10.656	16.535	hours	135					18.555	20.342	17.073	61604		not_applicable	y	20		south	11489	2016-10-12	soil	soil_control	y	not_applicable	soil metagenome	female	not_applicable	UTK.DonorH	not_applicable	89.503	21.894	good	35.941	-83.9398	16	soil.ctrl	y	5
soil.ctrl.UTK.DonorH.2016.10.13.day18	61605	55.9	0	0	McGhee Tyson Airport Station	FALL				not_applicable	24.82	12.532	17.924	hours	135					18.997	21.028	17.376	61605		not_applicable	n	20		south	11489	2016-10-13	soil	soil_control	y	not_applicable	soil metagenome	female	not_applicable	UTK.DonorH	not_applicable	79.629	37.805	good	35.941	-83.9398	17	soil.ctrl	y	5
soil.ctrl.UTK.DonorH.2016.10.14.day19	61606	59.4	0	0	McGhee Tyson Airport Station	FALL				not_applicable	27.567	16.412	20.682	hours	135					20.39	21.934	19.017	61606		not_applicable	n	23		south	11489	2016-10-14	soil	soil_control	y	not_applicable	soil metagenome	female	not_applicable	UTK.DonorH	not_applicable	82.802	35.277	good	35.941	-83.9398	18	soil.ctrl	y	5
soil.ctrl.UTK.DonorH.2016.10.15.day20	61607	60.2	0	0	McGhee Tyson Airport Station	FALL				not_applicable	29.283	15.521	21.369	hours	135					21.078	23.008	19.403	61607		not_applicable	n	23		south	11489	2016-10-15	soil	soil_control	y	not_applicable	soil metagenome	female	not_applicable	UTK.DonorH	not_applicable	88.602	35.277	good	35.941	-83.9398	19	soil.ctrl	y	5
soil.ctrl.UTK.DonorH.2016.10.16.day21	61640	61	0	0	McGhee Tyson Airport Station	FALL				not_applicable	28.245	17.906	21.724	hours	135					21.663	23.437	20.45	61640		not_applicable	n	23		south	11489	2016-10-16	soil	soil_control	y	not_applicable	soil metagenome	female	not_applicable	UTK.DonorH	not_applicable	84.822	39.828	good	35.941	-83.9398	20	soil.ctrl	y	5
soil.face.UTK.DonorH.2016.09.26.day1	61456	74.5	0	0	McGhee Tyson Airport Station	FALL				61457	29.908	20.69	22.256	hours	135					107.896	130.001	22.694	61456		not_applicable	n	3		south	11489	2016-09-26	soil	soil	n	not_applicable	soil metagenome	female	not_applicable	UTK.DonorH	not_applicable	97.615	53.332	good	35.941	-83.9398	0	soil.face	y	5
soil.face.UTK.DonorH.2016.09.27.day2	61476	74.6	0.5	1.27	McGhee Tyson Airport Station	FALL				61477	27.38	17.955	21.638	hours	135					77.496	130.001	19.795	61476		not_applicable	n	3		south	11489	2016-09-27	soil	soil	y	not_applicable	soil metagenome	female	not_applicable	UTK.DonorH	not_applicable	90.705	45.39	good	35.941	-83.9398	1	soil.face	y	5
soil.face.UTK.DonorH.2016.09.28.day3	61458	54	0.01	0.0254	McGhee Tyson Airport Station	FALL				61459	29.397	14.277	20.961	hours	135					20.589	20.952	20.278	61458		not_applicable	n	3		south	11489	2016-09-28	soil	soil	y	not_applicable	soil metagenome	female	not_applicable	UTK.DonorH	not_applicable	88.001	22.616	good	35.941	-83.9398	2	soil.face	y	5
soil.face.UTK.DonorH.2016.09.29.day4	61478	65.7	0	0	McGhee Tyson Airport Station	FALL				61479	22.203	15.57	18.225	hours	135					20.695	21.005	20.453	61478		not_applicable	n	3		south	11489	2016-09-29	soil	soil	y	not_applicable	soil metagenome	female	not_applicable	UTK.DonorH	not_applicable	84.822	47.772	good	35.941	-83.9398	3	soil.face	y	5
soil.face.UTK.DonorH.2016.09.30.day5	61492	65.9	0	0	McGhee Tyson Airport Station	FALL				61493	24.035	12.039	16.879	hours	135					19.864	20.453	19.433	61492		not_applicable	y	5		south	11489	2016-09-30	soil	soil	y	not_applicable	soil metagenome	female	not_applicable	UTK.DonorH	not_applicable	85.688	34.013	good	35.941	-83.9398	4	soil.face	y	5
soil.face.UTK.DonorH.2016.10.01.day6	61512	64.5	0	0	McGhee Tyson Airport Station	FALL				61513	27.233	11.918	17.781	hours	135					19.15	19.71	18.621	61512		not_applicable	y	13		south	11489	2016-10-01	soil	soil	y	not_applicable	soil metagenome	female	not_applicable	UTK.DonorH	not_applicable	91.606	34.771	good	35.941	-83.9398	5	soil.face	y	5
soil.face.UTK.DonorH.2016.10.02.day7	61494	65	0	0	McGhee Tyson Airport Station	FALL				61495	24.616	15.695	19.339	hours	135					19.578	20.155	18.879	61494		not_applicable	y	18		south	11489	2016-10-02	soil	soil	y	not_applicable	soil metagenome	female	not_applicable	UTK.DonorH	not_applicable	89.503	47.243	good	35.941	-83.9398	6	soil.face	y	5
soil.face.UTK.DonorH.2016.10.03.day8	61514	65.7	0	0	McGhee Tyson Airport Station	FALL				61515	27.143	14.598	19.741	hours	135					19.826	21.168	18.568	61514		not_applicable	y	11		south	11489	2016-10-03	soil	soil	y	not_applicable	soil metagenome	female	not_applicable	UTK.DonorH	not_applicable	92.207	39.069	good	35.941	-83.9398	7	soil.face	y	5
soil.face.UTK.DonorH.2016.10.04.day9	61528	58.3	0	0	McGhee Tyson Airport Station	FALL				61529	28.261	16.792	21.56	hours	135					20.858	22.515	19.597	61528		not_applicable	y	19		south	11489	2016-10-04	soil	soil	y	not_applicable	soil metagenome	female	not_applicable	UTK.DonorH	not_applicable	83.38	34.266	good	35.941	-83.9398	8	soil.face	y	5
soil.face.UTK.DonorH.2016.10.05.day10	61548	60.1	0	0	McGhee Tyson Airport Station	FALL				61549	28.668	16.155	21.082	hours	135					20.641	22.643	18.395	61548		not_applicable	y	19		south	11489	2016-10-05	soil	soil	y	not_applicable	soil metagenome	female	not_applicable	UTK.DonorH	not_applicable	85.688	34.266	good	35.941	-83.9398	9	soil.face	y	5
soil.face.UTK.DonorH.2016.10.06.day11	61530	57.2	0	0	McGhee Tyson Airport Station	FALL				61531	28.052	15.884	20.712	hours	135					20.985	22.385	19.903	61530		not_applicable	y	19		south	11489	2016-10-06	soil	soil	y	not_applicable	soil metagenome	female	not_applicable	UTK.DonorH	not_applicable	86.554	27.194	good	35.941	-83.9398	10	soil.face	y	5
soil.face.UTK.DonorH.2016.10.07.day12	61550	66.8	0	0	McGhee Tyson Airport Station	FALL				61551	28.947	15.429	21.543	hours	135					21.355	22.927	19.745	61550		not_applicable	y	19		south	11489	2016-10-07	soil	soil	y	not_applicable	soil metagenome	female	not_applicable	UTK.DonorH	not_applicable	88.001	42.609	good	35.941	-83.9398	11	soil.face	y	5
soil.face.UTK.DonorH.2016.10.08.day13	61564	64.2	0	0	McGhee Tyson Airport Station	FALL				61565	22.868	16.671	20.843	hours	135					21.546	22.538	19.654	61564		not_applicable	y	20		south	11489	2016-10-08	soil	soil	y	no new	soil metagenome	female	not_applicable	UTK.DonorH	not_applicable	85.688	35.53	good	35.941	-83.9398	12	soil.face	y	5
soil.face.UTK.DonorH.2016.10.09.day14	61584	43	0	0	McGhee Tyson Airport Station	FALL				61585	22.419	13.586	17.645	hours	135					19.388	20.367	18.494	61584		not_applicable	y	21		south	11489	2016-10-09	soil	soil	y	not_applicable	soil metagenome	female	not_applicable	UTK.DonorH	not_applicable	63.591	30.566	good	35.941	-83.9398	13	soil.face	y	5
soil.face.UTK.DonorH.2016.10.10.day15	61566	48	0	0	McGhee Tyson Airport Station	FALL				61567	22.934	11.842	16.629	hours	135					18.721	20.188	17.503	61566		not_applicable	y	20		south	11489	2016-10-10	soil	soil	y	not_applicable	soil metagenome	female	not_applicable	UTK.DonorH	not_applicable	85.976	26.471	good	35.941	-83.9398	14	soil.face	y	5
soil.face.UTK.DonorH.2016.10.11.day16	61586	52.8	0	0	McGhee Tyson Airport Station	FALL				61587	24.844	11.147	16.95	hours	135					18.675	20.671	17.139	61586		not_applicable	n	21		south	11489	2016-10-11	soil	soil	y	not_applicable	soil metagenome	female	not_applicable	UTK.DonorH	not_applicable	81.648	28.157	good	35.941	-83.9398	15	soil.face	y	5
soil.face.UTK.DonorH.2016.10.12.day17	61600	52	0	0	McGhee Tyson Airport Station	FALL				61601	25.048	10.656	16.535	hours	135					18.555	20.342	17.073	61600		not_applicable	y	20		south	11489	2016-10-12	soil	soil	y	not_applicable	soil metagenome	female	not_applicable	UTK.DonorH	not_applicable	89.503	21.894	good	35.941	-83.9398	16	soil.face	y	5
soil.face.UTK.DonorH.2016.10.13.day18	61620	55.9	0	0	McGhee Tyson Airport Station	FALL				61621	24.82	12.532	17.924	hours	135					18.997	21.028	17.376	61620		not_applicable	n	20		south	11489	2016-10-13	soil	soil	y	not_applicable	soil metagenome	female	not_applicable	UTK.DonorH	not_applicable	79.629	37.805	good	35.941	-83.9398	17	soil.face	y	5
soil.face.UTK.DonorH.2016.10.14.day19	61602	59.4	0	0	McGhee Tyson Airport Station	FALL				61603	27.567	16.412	20.682	hours	135					20.39	21.934	19.017	61602		not_applicable	n	23		south	11489	2016-10-14	soil	soil	y	not_applicable	soil metagenome	female	not_applicable	UTK.DonorH	not_applicable	82.802	35.277	good	35.941	-83.9398	18	soil.face	y	5
soil.face.UTK.DonorH.2016.10.15.day20	61622	60.2	0	0	McGhee Tyson Airport Station	FALL				61623	29.283	15.521	21.369	hours	135					21.078	23.008	19.403	61622		not_applicable	n	23		south	11489	2016-10-15	soil	soil	y	not_applicable	soil metagenome	female	not_applicable	UTK.DonorH	not_applicable	88.602	35.277	good	35.941	-83.9398	19	soil.face	y	5
soil.face.UTK.DonorH.2016.10.16.day21	61636	61	0	0	McGhee Tyson Airport Station	FALL				61637	28.245	17.906	21.724	hours	135					21.663	23.437	20.45	61636		not_applicable	n	23		south	11489	2016-10-16	soil	soil	y	not_applicable	soil metagenome	female	not_applicable	UTK.DonorH	not_applicable	84.822	39.828	good	35.941	-83.9398	20	soil.face	y	5
soil.hip.UTK.DonorI.2016.10.05.day1	61652	60.1	0	0	McGhee Tyson Airport Station	FALL				61653	39.245	18.725	24.59	2 days	115					18.83	21.365	18.321	61652		not_applicable	n	3		south	11489	2016-10-05	soil	soil	n	not_applicable	soil metagenome	male	not_applicable	UTK.DonorI	not_applicable	69.893	19.348	fair	35.941	-83.9398	0	soil.hip	y	3
soil.hip.UTK.DonorI.2016.10.06.day2	61634	57.2	0	0	McGhee Tyson Airport Station	FALL				61635	36.816	15.649	21.08	2 days	115					19.289	20.074	18.764	61634		not_applicable	n	3		south	11489	2016-10-06	soil	soil	y	not_applicable	soil metagenome	male	not_applicable	UTK.DonorI	not_applicable	87.234	17.254	fair	35.941	-83.9398	1	soil.hip	y	3
soil.hip.UTK.DonorI.2016.10.07.day3	61654	66.8	0	0	McGhee Tyson Airport Station	FALL				61655	36.317	15.19	21.894	2 days	115					20.14	20.805	19.788	61654		not_applicable	y	3		south	11489	2016-10-07	soil	soil	y	not_applicable	soil metagenome	male	not_applicable	UTK.DonorI	not_applicable	89.278	24.166	fair	35.941	-83.9398	2	soil.hip	y	3
soil.hip.UTK.DonorI.2016.10.08.day4	61668	64.2	0	0	McGhee Tyson Airport Station	FALL				61669	22.82	16.59	20.869	2 days	115					20.887	21.025	20.614	61668		not_applicable	y	8		south	11489	2016-10-08	soil	soil	y	not_applicable	soil metagenome	male	not_applicable	UTK.DonorI	not_applicable	87.234	36.745	fair	35.941	-83.9398	3	soil.hip	y	3
soil.hip.UTK.DonorI.2016.10.09.day5	61688	43	0	0	McGhee Tyson Airport Station	FALL				61689	27.988	13.526	17.87	2 days	115					19.579	20.614	19.119	61688		not_applicable	y	5		south	11489	2016-10-09	soil	soil	y	not_applicable	soil metagenome	male	not_applicable	UTK.DonorI	not_applicable	65.204	23.923	fair	35.941	-83.9398	4	soil.hip	y	3
soil.hip.UTK.DonorI.2016.10.10.day6	61670	48	0	0	McGhee Tyson Airport Station	FALL				61671	28.922	11.761	16.847	2 days	115					19.34	19.73	19.087	61670		not_applicable	y	10		south	11489	2016-10-10	soil	soil	y	not_applicable	soil metagenome	male	not_applicable	UTK.DonorI	not_applicable	86.947	22.462	fair	35.941	-83.9398	5	soil.hip	y	3
soil.hip.UTK.DonorI.2016.10.11.day7	61690	52.8	0	0	McGhee Tyson Airport Station	FALL				61691	29.224	10.879	17.123	2 days	115					18.806	19.314	18.319	61690		not_applicable	y	13		south	11489	2016-10-11	soil	soil	y	not_applicable	soil metagenome	male	not_applicable	UTK.DonorI	not_applicable	83.221	25.627	fair	35.941	-83.9398	6	soil.hip	y	3
soil.hip.UTK.DonorI.2016.10.12.day8	61704	52	0	0	McGhee Tyson Airport Station	FALL				61705	30.687	10.318	16.738	2 days	115					18.98	19.413	18.468	61704		not_applicable	y	14		south	11489	2016-10-12	soil	soil	y	not_applicable	soil metagenome	male	not_applicable	UTK.DonorI	not_applicable	92.252	18.882	fair	35.941	-83.9398	7	soil.hip	y	3
soil.hip.UTK.DonorI.2016.10.13.day9	61724	55.9	0	0	McGhee Tyson Airport Station	FALL				61725	31.798	12.284	18.338	2 days	115					19.256	19.814	18.803	61724		not_applicable	y	17		south	11489	2016-10-13	soil	soil	y	not_applicable	soil metagenome	male	not_applicable	UTK.DonorI	not_applicable	80.928	23.193	fair	35.941	-83.9398	8	soil.hip	y	3
soil.hip.UTK.DonorI.2016.10.14.day10	61706	59.4	0	0	McGhee Tyson Airport Station	FALL				61707	27.937	16.321	20.701	2 days	115					20.16	20.946	19.727	61706		not_applicable	y	14		south	11489	2016-10-14	soil	soil	y	not_applicable	soil metagenome	male	not_applicable	UTK.DonorI	not_applicable	83.794	35.473	fair	35.941	-83.9398	9	soil.hip	y	3
soil.hip.UTK.DonorI.2016.10.15.day11	61726	60.2	0	0	McGhee Tyson Airport Station	FALL				61727	34.101	15.327	21.571	2 days	115					20.841	21.476	20.26	61726		not_applicable	y	16		south	11489	2016-10-15	soil	soil	y	not_applicable	soil metagenome	male	not_applicable	UTK.DonorI	not_applicable	90.17	30.495	fair	35.941	-83.9398	10	soil.hip	y	3
soil.hip.UTK.DonorI.2016.10.16.day12	61740	61	0	0	McGhee Tyson Airport Station	FALL				61741	32.821	17.721	21.917	2 days	115					21.243	21.709	20.772	61740		not_applicable	y	20		south	11489	2016-10-16	soil	soil	y	not_applicable	soil metagenome	male	not_applicable	UTK.DonorI	not_applicable	85.514	28.061	fair	35.941	-83.9398	11	soil.hip	y	3
soil.hip.UTK.DonorI.2016.10.17.day13	61760	67.7	0	0	McGhee Tyson Airport Station	FALL				61761	32.5	15.428	21.213	2 days	115					21.479	22.509	20.722	61760		not_applicable	y	20		south	11489	2016-10-17	soil	soil	y	no new	soil metagenome	male	not_applicable	UTK.DonorI	not_applicable	94.335	34.965	fair	35.941	-83.9398	12	soil.hip	y	3
soil.hip.UTK.DonorI.2016.10.18.day14	61742	59.9	0	0	McGhee Tyson Airport Station	FALL				61743	32.35	15.963	22.506	2 days	115					22.833	23.965	21.9	61742		not_applicable	y	20		south	11489	2016-10-18	soil	soil	y	no new	soil metagenome	male	not_applicable	UTK.DonorI	not_applicable	91.657	38.524	fair	35.941	-83.9398	13	soil.hip	y	3
soil.hip.UTK.DonorI.2016.10.19.day15	61762	59.9	0	0	McGhee Tyson Airport Station	FALL				61763	35.954	17.356	23.482	2 days	115					23.346	24.137	22.418	61762		not_applicable	y	20		south	11489	2016-10-19	soil	soil	y	not_applicable	soil metagenome	male	not_applicable	UTK.DonorI	not_applicable	91.657	33.694	fair	35.941	-83.9398	14	soil.hip	y	3
soil.hip.UTK.DonorI.2016.10.20.day16	61776	59	0	0	McGhee Tyson Airport Station	FALL				61777	34.004	17.97	23.498	2 days	115					23.542	24.202	22.789	61776		not_applicable	y	21		south	11489	2016-10-20	soil	soil	y	not_applicable	soil metagenome	male	not_applicable	UTK.DonorI	not_applicable	89.872	32.199	fair	35.941	-83.9398	15	soil.hip	y	3
soil.hip.UTK.DonorI.2016.10.21.day17	61796	75	0.05	0.127	McGhee Tyson Airport Station	FALL				61797	21.604	11.577	15.345	2 days	115					21.376	23.916	19.486	61796		not_applicable	y	20		south	11489	2016-10-21	soil	soil	y	no new	soil metagenome	male	not_applicable	UTK.DonorI	not_applicable	97.309	42.338	fair	35.941	-83.9398	16	soil.hip	y	3
soil.hip.UTK.DonorI.2016.10.22.day18	61778	54.8	0.09	0.2286	McGhee Tyson Airport Station	FALL				61779	19.683	7.452	11.678	2 days	115					18.001	19.486	17.492	61778		not_applicable	y	20		south	11489	2016-10-22	soil	soil	y	no new	soil metagenome	male	not_applicable	UTK.DonorI	not_applicable	79.208	30.738	fair	35.941	-83.9398	17	soil.hip	y	3
soil.hip.UTK.DonorI.2016.10.23.day19	61798	56.8	0	0	McGhee Tyson Airport Station	FALL				61799	24.268	5.184	13.486	2 days	115					16.949	18.034	15.811	61798		not_applicable	y	22		south	11489	2016-10-23	soil	soil	y	no new, foraging around body	soil metagenome	male	not_applicable	UTK.DonorI	not_applicable	91.955	28.061	fair	35.941	-83.9398	18	soil.hip	y	3
soil.hip.UTK.DonorI.2016.10.24.day20	61812	47.2	0	0	McGhee Tyson Airport Station	FALL				61813	27.622	11.141	18.174	2 days	115					18.265	19.677	17.223	61812		not_applicable	y	22		south	11489	2016-10-24	soil	soil	y	no new	soil metagenome	male	not_applicable	UTK.DonorI	not_applicable	78.634	28.061	fair	35.941	-83.9398	19	soil.hip	y	3
soil.hip.UTK.DonorI.2016.10.25.day21	61832	50.1	0	0	McGhee Tyson Airport Station	FALL				61833	23.871	10.46	15.16	2 days	115					18.706	19.621	17.887	61832		not_applicable	y	21		south	11489	2016-10-25	soil	soil	y	no new	soil metagenome	male	not_applicable	UTK.DonorI	not_applicable	78.921	23.193	fair	35.941	-83.9398	20	soil.hip	y	3
skin.face.UTK.DonorI.2016.10.05.day1	61644	60.1	0	0	McGhee Tyson Airport Station	FALL				61645	39.245	18.725	24.59	2 days	115					18.83	21.365	18.321	61644		not_applicable	n	3		south	11489	2016-10-05	skin	skin	n	not_applicable	human metagenome	male	Homo_sapiens	UTK.DonorI	9606	69.893	19.348	fair	35.941	-83.9398	0	skin.face	y	3
skin.face.UTK.DonorI.2016.10.06.day2	61626	57.2	0	0	McGhee Tyson Airport Station	FALL				61627	36.816	15.649	21.08	2 days	115					19.289	20.074	18.764	61626		not_applicable	n	3		south	11489	2016-10-06	skin	skin	y	L&R Arm; L eye	human metagenome	male	Homo_sapiens	UTK.DonorI	9606	87.234	17.254	fair	35.941	-83.9398	1	skin.face	y	3
skin.face.UTK.DonorI.2016.10.07.day3	61646	66.8	0	0	McGhee Tyson Airport Station	FALL				61647	36.317	15.19	21.894	2 days	115					20.14	20.805	19.788	61646		not_applicable	y	3		south	11489	2016-10-07	skin	skin	y	not_applicable	human metagenome	male	Homo_sapiens	UTK.DonorI	9606	89.278	24.166	fair	35.941	-83.9398	2	skin.face	y	3
skin.face.UTK.DonorI.2016.10.08.day4	61660	64.2	0	0	McGhee Tyson Airport Station	FALL				61661	22.82	16.59	20.869	2 days	115					20.887	21.025	20.614	61660		not_applicable	y	8		south	11489	2016-10-08	skin	skin	y	Add R Leg, Ribs exposed thru left shoulder/armpit region	human metagenome	male	Homo_sapiens	UTK.DonorI	9606	87.234	36.745	fair	35.941	-83.9398	3	skin.face	y	3
skin.face.UTK.DonorI.2016.10.09.day5	61680	43	0	0	McGhee Tyson Airport Station	FALL				61681	27.988	13.526	17.87	2 days	115					19.579	20.614	19.119	61680		not_applicable	y	5		south	11489	2016-10-09	skin	skin	y	More rib exposure	human metagenome	male	Homo_sapiens	UTK.DonorI	9606	65.204	23.923	fair	35.941	-83.9398	4	skin.face	y	3
skin.face.UTK.DonorI.2016.10.10.day6	61662	48	0	0	McGhee Tyson Airport Station	FALL				61663	28.922	11.761	16.847	2 days	115					19.34	19.73	19.087	61662		not_applicable	y	10		south	11489	2016-10-10	skin	skin	y	Some skeletal elements exposed in arms and leg	human metagenome	male	Homo_sapiens	UTK.DonorI	9606	86.947	22.462	fair	35.941	-83.9398	5	skin.face	y	3
skin.face.UTK.DonorI.2016.10.11.day7	61682	52.8	0	0	McGhee Tyson Airport Station	FALL				61683	29.224	10.879	17.123	2 days	115					18.806	19.314	18.319	61682		not_applicable	y	13		south	11489	2016-10-11	skin	skin	y	not_applicable	human metagenome	male	Homo_sapiens	UTK.DonorI	9606	83.221	25.627	fair	35.941	-83.9398	6	skin.face	y	3
skin.face.UTK.DonorI.2016.10.12.day8	61696	52	0	0	McGhee Tyson Airport Station	FALL				61697	30.687	10.318	16.738	2 days	115					18.98	19.413	18.468	61696		not_applicable	y	14		south	11489	2016-10-12	skin	skin	y	L. Hand-some distal phalanges gone	human metagenome	male	Homo_sapiens	UTK.DonorI	9606	92.252	18.882	fair	35.941	-83.9398	7	skin.face	y	3
skin.face.UTK.DonorI.2016.10.13.day9	61716	55.9	0	0	McGhee Tyson Airport Station	FALL				61717	31.798	12.284	18.338	2 days	115					19.256	19.814	18.803	61716		not_applicable	y	17		south	11489	2016-10-13	skin	skin	y	not_applicable	human metagenome	male	Homo_sapiens	UTK.DonorI	9606	80.928	23.193	fair	35.941	-83.9398	8	skin.face	y	3
skin.face.UTK.DonorI.2016.10.14.day10	61698	59.4	0	0	McGhee Tyson Airport Station	FALL				61699	27.937	16.321	20.701	2 days	115					20.16	20.946	19.727	61698		not_applicable	y	14		south	11489	2016-10-14	skin	skin	y	Metacarpals exposed, 1 mand. Incisor removed and sitting on chin;	human metagenome	male	Homo_sapiens	UTK.DonorI	9606	83.794	35.473	fair	35.941	-83.9398	9	skin.face	y	3
skin.face.UTK.DonorI.2016.10.15.day11	61718	60.2	0	0	McGhee Tyson Airport Station	FALL				61719	34.101	15.327	21.571	2 days	115					20.841	21.476	20.26	61718		not_applicable	y	16		south	11489	2016-10-15	skin	skin	y	not_applicable	human metagenome	male	Homo_sapiens	UTK.DonorI	9606	90.17	30.495	fair	35.941	-83.9398	10	skin.face	y	3
skin.face.UTK.DonorI.2016.10.16.day12	61732	61	0	0	McGhee Tyson Airport Station	FALL				61733	32.821	17.721	21.917	2 days	115					21.243	21.709	20.772	61732		not_applicable	y	20		south	11489	2016-10-16	skin	skin	y	not_applicable	human metagenome	male	Homo_sapiens	UTK.DonorI	9606	85.514	28.061	fair	35.941	-83.9398	11	skin.face	y	3
skin.face.UTK.DonorI.2016.10.17.day13	61752	67.7	0	0	McGhee Tyson Airport Station	FALL				61753	32.5	15.428	21.213	2 days	115					21.479	22.509	20.722	61752		not_applicable	y	20		south	11489	2016-10-17	skin	skin	y	no new	human metagenome	male	Homo_sapiens	UTK.DonorI	9606	94.335	34.965	fair	35.941	-83.9398	12	skin.face	y	3
skin.face.UTK.DonorI.2016.10.18.day14	61734	59.9	0	0	McGhee Tyson Airport Station	FALL				61735	32.35	15.963	22.506	2 days	115					22.833	23.965	21.9	61734		not_applicable	y	20		south	11489	2016-10-18	skin	skin	y	no new	human metagenome	male	Homo_sapiens	UTK.DonorI	9606	91.657	38.524	fair	35.941	-83.9398	13	skin.face	y	3
skin.face.UTK.DonorI.2016.10.19.day15	61754	59.9	0	0	McGhee Tyson Airport Station	FALL				61755	35.954	17.356	23.482	2 days	115					23.346	24.137	22.418	61754		not_applicable	y	20		south	11489	2016-10-19	skin	skin	y	not_applicable	human metagenome	male	Homo_sapiens	UTK.DonorI	9606	91.657	33.694	fair	35.941	-83.9398	14	skin.face	y	3
skin.face.UTK.DonorI.2016.10.20.day16	61768	59	0	0	McGhee Tyson Airport Station	FALL				61769	34.004	17.97	23.498	2 days	115					23.542	24.202	22.789	61768		not_applicable	y	21		south	11489	2016-10-20	skin	skin	y	L&R Arm; L eye	human metagenome	male	Homo_sapiens	UTK.DonorI	9606	89.872	32.199	fair	35.941	-83.9398	15	skin.face	y	3
skin.face.UTK.DonorI.2016.10.21.day17	61788	75	0.05	0.127	McGhee Tyson Airport Station	FALL				61789	21.604	11.577	15.345	2 days	115					21.376	23.916	19.486	61788		not_applicable	y	20		south	11489	2016-10-21	skin	skin	y	no new	human metagenome	male	Homo_sapiens	UTK.DonorI	9606	97.309	42.338	fair	35.941	-83.9398	16	skin.face	y	3
skin.face.UTK.DonorI.2016.10.22.day18	61770	54.8	0.09	0.2286	McGhee Tyson Airport Station	FALL				61771	19.683	7.452	11.678	2 days	115					18.001	19.486	17.492	61770		not_applicable	y	20		south	11489	2016-10-22	skin	skin	y	no new	human metagenome	male	Homo_sapiens	UTK.DonorI	9606	79.208	30.738	fair	35.941	-83.9398	17	skin.face	y	3
skin.face.UTK.DonorI.2016.10.23.day19	61790	56.8	0	0	McGhee Tyson Airport Station	FALL				61791	24.268	5.184	13.486	2 days	115					16.949	18.034	15.811	61790		not_applicable	y	22		south	11489	2016-10-23	skin	skin	y	no new, foraging around body	human metagenome	male	Homo_sapiens	UTK.DonorI	9606	91.955	28.061	fair	35.941	-83.9398	18	skin.face	y	3
skin.face.UTK.DonorI.2016.10.24.day20	61804	47.2	0	0	McGhee Tyson Airport Station	FALL				61805	27.622	11.141	18.174	2 days	115					18.265	19.677	17.223	61804		not_applicable	y	22		south	11489	2016-10-24	skin	skin	y	no new	human metagenome	male	Homo_sapiens	UTK.DonorI	9606	78.634	28.061	fair	35.941	-83.9398	19	skin.face	y	3
skin.face.UTK.DonorI.2016.10.25.day21	61824	50.1	0	0	McGhee Tyson Airport Station	FALL				61825	23.871	10.46	15.16	2 days	115					18.706	19.621	17.887	61824		not_applicable	y	21		south	11489	2016-10-25	skin	skin	y	no new	human metagenome	male	Homo_sapiens	UTK.DonorI	9606	78.921	23.193	fair	35.941	-83.9398	20	skin.face	y	3
skin.hip.UTK.DonorI.2016.10.05.day1	61648	60.1	0	0	McGhee Tyson Airport Station	FALL				61649	39.245	18.725	24.59	2 days	115					18.83	21.365	18.321	61648		not_applicable	n	3		south	11489	2016-10-05	skin	skin	n	not_applicable	human metagenome	male	Homo_sapiens	UTK.DonorI	9606	69.893	19.348	fair	35.941	-83.9398	0	skin.hip	y	3
skin.hip.UTK.DonorI.2016.10.06.day2	61630	57.2	0	0	McGhee Tyson Airport Station	FALL				61631	36.816	15.649	21.08	2 days	115					19.289	20.074	18.764	61630		not_applicable	n	3		south	11489	2016-10-06	skin	skin	y	not_applicable	human metagenome	male	Homo_sapiens	UTK.DonorI	9606	87.234	17.254	fair	35.941	-83.9398	1	skin.hip	y	3
skin.hip.UTK.DonorI.2016.10.07.day3	61650	66.8	0	0	McGhee Tyson Airport Station	FALL				61651	36.317	15.19	21.894	2 days	115					20.14	20.805	19.788	61650		not_applicable	y	3		south	11489	2016-10-07	skin	skin	y	not_applicable	human metagenome	male	Homo_sapiens	UTK.DonorI	9606	89.278	24.166	fair	35.941	-83.9398	2	skin.hip	y	3
skin.hip.UTK.DonorI.2016.10.08.day4	61664	64.2	0	0	McGhee Tyson Airport Station	FALL				61665	22.82	16.59	20.869	2 days	115					20.887	21.025	20.614	61664		not_applicable	y	8		south	11489	2016-10-08	skin	skin	y	not_applicable	human metagenome	male	Homo_sapiens	UTK.DonorI	9606	87.234	36.745	fair	35.941	-83.9398	3	skin.hip	y	3
skin.hip.UTK.DonorI.2016.10.09.day5	61684	43	0	0	McGhee Tyson Airport Station	FALL				61685	27.988	13.526	17.87	2 days	115					19.579	20.614	19.119	61684		not_applicable	y	5		south	11489	2016-10-09	skin	skin	y	not_applicable	human metagenome	male	Homo_sapiens	UTK.DonorI	9606	65.204	23.923	fair	35.941	-83.9398	4	skin.hip	y	3
skin.hip.UTK.DonorI.2016.10.10.day6	61666	48	0	0	McGhee Tyson Airport Station	FALL				61667	28.922	11.761	16.847	2 days	115					19.34	19.73	19.087	61666		not_applicable	y	10		south	11489	2016-10-10	skin	skin	y	not_applicable	human metagenome	male	Homo_sapiens	UTK.DonorI	9606	86.947	22.462	fair	35.941	-83.9398	5	skin.hip	y	3
skin.hip.UTK.DonorI.2016.10.11.day7	61686	52.8	0	0	McGhee Tyson Airport Station	FALL				61687	29.224	10.879	17.123	2 days	115					18.806	19.314	18.319	61686		not_applicable	y	13		south	11489	2016-10-11	skin	skin	y	not_applicable	human metagenome	male	Homo_sapiens	UTK.DonorI	9606	83.221	25.627	fair	35.941	-83.9398	6	skin.hip	y	3
skin.hip.UTK.DonorI.2016.10.12.day8	61700	52	0	0	McGhee Tyson Airport Station	FALL				61701	30.687	10.318	16.738	2 days	115					18.98	19.413	18.468	61700		not_applicable	y	14		south	11489	2016-10-12	skin	skin	y	not_applicable	human metagenome	male	Homo_sapiens	UTK.DonorI	9606	92.252	18.882	fair	35.941	-83.9398	7	skin.hip	y	3
skin.hip.UTK.DonorI.2016.10.13.day9	61720	55.9	0	0	McGhee Tyson Airport Station	FALL				61721	31.798	12.284	18.338	2 days	115					19.256	19.814	18.803	61720		not_applicable	y	17		south	11489	2016-10-13	skin	skin	y	not_applicable	human metagenome	male	Homo_sapiens	UTK.DonorI	9606	80.928	23.193	fair	35.941	-83.9398	8	skin.hip	y	3
skin.hip.UTK.DonorI.2016.10.14.day10	61702	59.4	0	0	McGhee Tyson Airport Station	FALL				61703	27.937	16.321	20.701	2 days	115					20.16	20.946	19.727	61702		not_applicable	y	14		south	11489	2016-10-14	skin	skin	y	not_applicable	human metagenome	male	Homo_sapiens	UTK.DonorI	9606	83.794	35.473	fair	35.941	-83.9398	9	skin.hip	y	3
skin.hip.UTK.DonorI.2016.10.15.day11	61722	60.2	0	0	McGhee Tyson Airport Station	FALL				61723	34.101	15.327	21.571	2 days	115					20.841	21.476	20.26	61722		not_applicable	y	16		south	11489	2016-10-15	skin	skin	y	not_applicable	human metagenome	male	Homo_sapiens	UTK.DonorI	9606	90.17	30.495	fair	35.941	-83.9398	10	skin.hip	y	3
skin.hip.UTK.DonorI.2016.10.16.day12	61736	61	0	0	McGhee Tyson Airport Station	FALL				61737	32.821	17.721	21.917	2 days	115					21.243	21.709	20.772	61736		not_applicable	y	20		south	11489	2016-10-16	skin	skin	y	not_applicable	human metagenome	male	Homo_sapiens	UTK.DonorI	9606	85.514	28.061	fair	35.941	-83.9398	11	skin.hip	y	3
skin.hip.UTK.DonorI.2016.10.17.day13	61756	67.7	0	0	McGhee Tyson Airport Station	FALL				61757	32.5	15.428	21.213	2 days	115					21.479	22.509	20.722	61756		not_applicable	y	20		south	11489	2016-10-17	skin	skin	y	no new	human metagenome	male	Homo_sapiens	UTK.DonorI	9606	94.335	34.965	fair	35.941	-83.9398	12	skin.hip	y	3
skin.hip.UTK.DonorI.2016.10.18.day14	61738	59.9	0	0	McGhee Tyson Airport Station	FALL				61739	32.35	15.963	22.506	2 days	115					22.833	23.965	21.9	61738		not_applicable	y	20		south	11489	2016-10-18	skin	skin	y	no new	human metagenome	male	Homo_sapiens	UTK.DonorI	9606	91.657	38.524	fair	35.941	-83.9398	13	skin.hip	y	3
skin.hip.UTK.DonorI.2016.10.19.day15	61758	59.9	0	0	McGhee Tyson Airport Station	FALL				61759	35.954	17.356	23.482	2 days	115					23.346	24.137	22.418	61758		not_applicable	y	20		south	11489	2016-10-19	skin	skin	y	not_applicable	human metagenome	male	Homo_sapiens	UTK.DonorI	9606	91.657	33.694	fair	35.941	-83.9398	14	skin.hip	y	3
skin.hip.UTK.DonorI.2016.10.20.day16	61772	59	0	0	McGhee Tyson Airport Station	FALL				61773	34.004	17.97	23.498	2 days	115					23.542	24.202	22.789	61772		not_applicable	y	21		south	11489	2016-10-20	skin	skin	y	not_applicable	human metagenome	male	Homo_sapiens	UTK.DonorI	9606	89.872	32.199	fair	35.941	-83.9398	15	skin.hip	y	3
skin.hip.UTK.DonorI.2016.10.21.day17	61792	75	0.05	0.127	McGhee Tyson Airport Station	FALL				61793	21.604	11.577	15.345	2 days	115					21.376	23.916	19.486	61792		not_applicable	y	20		south	11489	2016-10-21	skin	skin	y	no new	human metagenome	male	Homo_sapiens	UTK.DonorI	9606	97.309	42.338	fair	35.941	-83.9398	16	skin.hip	y	3
skin.hip.UTK.DonorI.2016.10.22.day18	61774	54.8	0.09	0.2286	McGhee Tyson Airport Station	FALL				61775	19.683	7.452	11.678	2 days	115					18.001	19.486	17.492	61774		not_applicable	y	20		south	11489	2016-10-22	skin	skin	y	no new	human metagenome	male	Homo_sapiens	UTK.DonorI	9606	79.208	30.738	fair	35.941	-83.9398	17	skin.hip	y	3
skin.hip.UTK.DonorI.2016.10.23.day19	61794	56.8	0	0	McGhee Tyson Airport Station	FALL				61795	24.268	5.184	13.486	2 days	115					16.949	18.034	15.811	61794		not_applicable	y	22		south	11489	2016-10-23	skin	skin	y	no new, foraging around body	human metagenome	male	Homo_sapiens	UTK.DonorI	9606	91.955	28.061	fair	35.941	-83.9398	18	skin.hip	y	3
skin.hip.UTK.DonorI.2016.10.24.day20	61808	47.2	0	0	McGhee Tyson Airport Station	FALL				61809	27.622	11.141	18.174	2 days	115					18.265	19.677	17.223	61808		not_applicable	y	22		south	11489	2016-10-24	skin	skin	y	no new	human metagenome	male	Homo_sapiens	UTK.DonorI	9606	78.634	28.061	fair	35.941	-83.9398	19	skin.hip	y	3
skin.hip.UTK.DonorI.2016.10.25.day21	61828	50.1	0	0	McGhee Tyson Airport Station	FALL				61829	23.871	10.46	15.16	2 days	115					18.706	19.621	17.887	61828		not_applicable	y	21		south	11489	2016-10-25	skin	skin	y	no new	human metagenome	male	Homo_sapiens	UTK.DonorI	9606	78.921	23.193	fair	35.941	-83.9398	20	skin.hip	y	3
soil.ctrl.UTK.DonorI.2016.10.05.day1	61641	60.1	0	0	McGhee Tyson Airport Station	FALL				not_applicable	39.245	18.725	24.59	2 days	115					18.83	21.365	18.321	61641		not_applicable	n	3		south	11489	2016-10-05	soil	soil_control	n	not_applicable	soil metagenome	male	not_applicable	UTK.DonorI	not_applicable	69.893	19.348	fair	35.941	-83.9398	0	soil.ctrl	y	3
soil.ctrl.UTK.DonorI.2016.10.06.day2	61642	57.2	0	0	McGhee Tyson Airport Station	FALL				not_applicable	36.816	15.649	21.08	2 days	115					19.289	20.074	18.764	61642		not_applicable	n	3		south	11489	2016-10-06	soil	soil_control	y	not_applicable	soil metagenome	male	not_applicable	UTK.DonorI	not_applicable	87.234	17.254	fair	35.941	-83.9398	1	soil.ctrl	y	3
soil.ctrl.UTK.DonorI.2016.10.07.day3	61643	66.8	0	0	McGhee Tyson Airport Station	FALL				not_applicable	36.317	15.19	21.894	2 days	115					20.14	20.805	19.788	61643		not_applicable	y	3		south	11489	2016-10-07	soil	soil_control	y	not_applicable	soil metagenome	male	not_applicable	UTK.DonorI	not_applicable	89.278	24.166	fair	35.941	-83.9398	2	soil.ctrl	y	3
soil.ctrl.UTK.DonorI.2016.10.08.day4	61676	64.2	0	0	McGhee Tyson Airport Station	FALL				not_applicable	22.82	16.59	20.869	2 days	115					20.887	21.025	20.614	61676		not_applicable	y	8		south	11489	2016-10-08	soil	soil_control	y	not_applicable	soil metagenome	male	not_applicable	UTK.DonorI	not_applicable	87.234	36.745	fair	35.941	-83.9398	3	soil.ctrl	y	3
soil.ctrl.UTK.DonorI.2016.10.09.day5	61677	43	0	0	McGhee Tyson Airport Station	FALL				not_applicable	27.988	13.526	17.87	2 days	115					19.579	20.614	19.119	61677		not_applicable	y	5		south	11489	2016-10-09	soil	soil_control	y	not_applicable	soil metagenome	male	not_applicable	UTK.DonorI	not_applicable	65.204	23.923	fair	35.941	-83.9398	4	soil.ctrl	y	3
soil.ctrl.UTK.DonorI.2016.10.10.day6	61678	48	0	0	McGhee Tyson Airport Station	FALL				not_applicable	28.922	11.761	16.847	2 days	115					19.34	19.73	19.087	61678		not_applicable	y	10		south	11489	2016-10-10	soil	soil_control	y	not_applicable	soil metagenome	male	not_applicable	UTK.DonorI	not_applicable	86.947	22.462	fair	35.941	-83.9398	5	soil.ctrl	y	3
soil.ctrl.UTK.DonorI.2016.10.11.day7	61679	52.8	0	0	McGhee Tyson Airport Station	FALL				not_applicable	29.224	10.879	17.123	2 days	115					18.806	19.314	18.319	61679		not_applicable	y	13		south	11489	2016-10-11	soil	soil_control	y	not_applicable	soil metagenome	male	not_applicable	UTK.DonorI	not_applicable	83.221	25.627	fair	35.941	-83.9398	6	soil.ctrl	y	3
soil.ctrl.UTK.DonorI.2016.10.12.day8	61712	52	0	0	McGhee Tyson Airport Station	FALL				not_applicable	30.687	10.318	16.738	2 days	115					18.98	19.413	18.468	61712		not_applicable	y	14		south	11489	2016-10-12	soil	soil_control	y	not_applicable	soil metagenome	male	not_applicable	UTK.DonorI	not_applicable	92.252	18.882	fair	35.941	-83.9398	7	soil.ctrl	y	3
soil.ctrl.UTK.DonorI.2016.10.13.day9	61713	55.9	0	0	McGhee Tyson Airport Station	FALL				not_applicable	31.798	12.284	18.338	2 days	115					19.256	19.814	18.803	61713		not_applicable	y	17		south	11489	2016-10-13	soil	soil_control	y	not_applicable	soil metagenome	male	not_applicable	UTK.DonorI	not_applicable	80.928	23.193	fair	35.941	-83.9398	8	soil.ctrl	y	3
soil.ctrl.UTK.DonorI.2016.10.14.day10	61714	59.4	0	0	McGhee Tyson Airport Station	FALL				not_applicable	27.937	16.321	20.701	2 days	115					20.16	20.946	19.727	61714		not_applicable	y	14		south	11489	2016-10-14	soil	soil_control	y	not_applicable	soil metagenome	male	not_applicable	UTK.DonorI	not_applicable	83.794	35.473	fair	35.941	-83.9398	9	soil.ctrl	y	3
soil.ctrl.UTK.DonorI.2016.10.15.day11	61715	60.2	0	0	McGhee Tyson Airport Station	FALL				not_applicable	34.101	15.327	21.571	2 days	115					20.841	21.476	20.26	61715		not_applicable	y	16		south	11489	2016-10-15	soil	soil_control	y	not_applicable	soil metagenome	male	not_applicable	UTK.DonorI	not_applicable	90.17	30.495	fair	35.941	-83.9398	10	soil.ctrl	y	3
soil.ctrl.UTK.DonorI.2016.10.16.day12	61748	61	0	0	McGhee Tyson Airport Station	FALL				not_applicable	32.821	17.721	21.917	2 days	115					21.243	21.709	20.772	61748		not_applicable	y	20		south	11489	2016-10-16	soil	soil_control	y	not_applicable	soil metagenome	male	not_applicable	UTK.DonorI	not_applicable	85.514	28.061	fair	35.941	-83.9398	11	soil.ctrl	y	3
soil.ctrl.UTK.DonorI.2016.10.17.day13	61749	67.7	0	0	McGhee Tyson Airport Station	FALL				not_applicable	32.5	15.428	21.213	2 days	115					21.479	22.509	20.722	61749		not_applicable	y	20		south	11489	2016-10-17	soil	soil_control	y	no new	soil metagenome	male	not_applicable	UTK.DonorI	not_applicable	94.335	34.965	fair	35.941	-83.9398	12	soil.ctrl	y	3
soil.ctrl.UTK.DonorI.2016.10.18.day14	61750	59.9	0	0	McGhee Tyson Airport Station	FALL				not_applicable	32.35	15.963	22.506	2 days	115					22.833	23.965	21.9	61750		not_applicable	y	20		south	11489	2016-10-18	soil	soil_control	y	no new	soil metagenome	male	not_applicable	UTK.DonorI	not_applicable	91.657	38.524	fair	35.941	-83.9398	13	soil.ctrl	y	3
soil.ctrl.UTK.DonorI.2016.10.19.day15	61751	59.9	0	0	McGhee Tyson Airport Station	FALL				not_applicable	35.954	17.356	23.482	2 days	115					23.346	24.137	22.418	61751		not_applicable	y	20		south	11489	2016-10-19	soil	soil_control	y	not_applicable	soil metagenome	male	not_applicable	UTK.DonorI	not_applicable	91.657	33.694	fair	35.941	-83.9398	14	soil.ctrl	y	3
soil.ctrl.UTK.DonorI.2016.10.20.day16	61784	59	0	0	McGhee Tyson Airport Station	FALL				not_applicable	34.004	17.97	23.498	2 days	115					23.542	24.202	22.789	61784		not_applicable	y	21		south	11489	2016-10-20	soil	soil_control	y	not_applicable	soil metagenome	male	not_applicable	UTK.DonorI	not_applicable	89.872	32.199	fair	35.941	-83.9398	15	soil.ctrl	y	3
soil.ctrl.UTK.DonorI.2016.10.21.day17	61785	75	0.05	0.127	McGhee Tyson Airport Station	FALL				not_applicable	21.604	11.577	15.345	2 days	115					21.376	23.916	19.486	61785		not_applicable	y	20		south	11489	2016-10-21	soil	soil_control	y	no new	soil metagenome	male	not_applicable	UTK.DonorI	not_applicable	97.309	42.338	fair	35.941	-83.9398	16	soil.ctrl	y	3
soil.ctrl.UTK.DonorI.2016.10.22.day18	61786	54.8	0.09	0.2286	McGhee Tyson Airport Station	FALL				not_applicable	19.683	7.452	11.678	2 days	115					18.001	19.486	17.492	61786		not_applicable	y	20		south	11489	2016-10-22	soil	soil_control	y	no new	soil metagenome	male	not_applicable	UTK.DonorI	not_applicable	79.208	30.738	fair	35.941	-83.9398	17	soil.ctrl	y	3
soil.ctrl.UTK.DonorI.2016.10.23.day19	61787	56.8	0	0	McGhee Tyson Airport Station	FALL				not_applicable	24.268	5.184	13.486	2 days	115					16.949	18.034	15.811	61787		not_applicable	y	22		south	11489	2016-10-23	soil	soil_control	y	no new, foraging around body	soil metagenome	male	not_applicable	UTK.DonorI	not_applicable	91.955	28.061	fair	35.941	-83.9398	18	soil.ctrl	y	3
soil.ctrl.UTK.DonorI.2016.10.24.day20	61820	47.2	0	0	McGhee Tyson Airport Station	FALL				not_applicable	27.622	11.141	18.174	2 days	115					18.265	19.677	17.223	61820		not_applicable	y	22		south	11489	2016-10-24	soil	soil_control	y	no new	soil metagenome	male	not_applicable	UTK.DonorI	not_applicable	78.634	28.061	fair	35.941	-83.9398	19	soil.ctrl	y	3
soil.ctrl.UTK.DonorI.2016.10.25.day21	61821	50.1	0	0	McGhee Tyson Airport Station	FALL				not_applicable	23.871	10.46	15.16	2 days	115					18.706	19.621	17.887	61821		not_applicable	y	21		south	11489	2016-10-25	soil	soil_control	y	no new	soil metagenome	male	not_applicable	UTK.DonorI	not_applicable	78.921	23.193	fair	35.941	-83.9398	20	soil.ctrl	y	3
soil.face.UTK.DonorI.2016.10.05.day1	61656	60.1	0	0	McGhee Tyson Airport Station	FALL				61657	39.245	18.725	24.59	2 days	115					18.83	21.365	18.321	61656		not_applicable	n	3		south	11489	2016-10-05	soil	soil	n	not_applicable	soil metagenome	male	not_applicable	UTK.DonorI	not_applicable	69.893	19.348	fair	35.941	-83.9398	0	soil.face	y	3
soil.face.UTK.DonorI.2016.10.06.day2	61638	57.2	0	0	McGhee Tyson Airport Station	FALL				61639	36.816	15.649	21.08	2 days	115					19.289	20.074	18.764	61638		not_applicable	n	3		south	11489	2016-10-06	soil	soil	y	not_applicable	soil metagenome	male	not_applicable	UTK.DonorI	not_applicable	87.234	17.254	fair	35.941	-83.9398	1	soil.face	y	3
soil.face.UTK.DonorI.2016.10.07.day3	61658	66.8	0	0	McGhee Tyson Airport Station	FALL				61659	36.317	15.19	21.894	2 days	115					20.14	20.805	19.788	61658		not_applicable	y	3		south	11489	2016-10-07	soil	soil	y	not_applicable	soil metagenome	male	not_applicable	UTK.DonorI	not_applicable	89.278	24.166	fair	35.941	-83.9398	2	soil.face	y	3
soil.face.UTK.DonorI.2016.10.08.day4	61672	64.2	0	0	McGhee Tyson Airport Station	FALL				61673	22.82	16.59	20.869	2 days	115					20.887	21.025	20.614	61672		not_applicable	y	8		south	11489	2016-10-08	soil	soil	y	not_applicable	soil metagenome	male	not_applicable	UTK.DonorI	not_applicable	87.234	36.745	fair	35.941	-83.9398	3	soil.face	y	3
soil.face.UTK.DonorI.2016.10.09.day5	61692	43	0	0	McGhee Tyson Airport Station	FALL				61693	27.988	13.526	17.87	2 days	115					19.579	20.614	19.119	61692		not_applicable	y	5		south	11489	2016-10-09	soil	soil	y	not_applicable	soil metagenome	male	not_applicable	UTK.DonorI	not_applicable	65.204	23.923	fair	35.941	-83.9398	4	soil.face	y	3
soil.face.UTK.DonorI.2016.10.10.day6	61674	48	0	0	McGhee Tyson Airport Station	FALL				61675	28.922	11.761	16.847	2 days	115					19.34	19.73	19.087	61674		not_applicable	y	10		south	11489	2016-10-10	soil	soil	y	not_applicable	soil metagenome	male	not_applicable	UTK.DonorI	not_applicable	86.947	22.462	fair	35.941	-83.9398	5	soil.face	y	3
soil.face.UTK.DonorI.2016.10.11.day7	61694	52.8	0	0	McGhee Tyson Airport Station	FALL				61695	29.224	10.879	17.123	2 days	115					18.806	19.314	18.319	61694		not_applicable	y	13		south	11489	2016-10-11	soil	soil	y	not_applicable	soil metagenome	male	not_applicable	UTK.DonorI	not_applicable	83.221	25.627	fair	35.941	-83.9398	6	soil.face	y	3
soil.face.UTK.DonorI.2016.10.12.day8	61708	52	0	0	McGhee Tyson Airport Station	FALL				61709	30.687	10.318	16.738	2 days	115					18.98	19.413	18.468	61708		not_applicable	y	14		south	11489	2016-10-12	soil	soil	y	not_applicable	soil metagenome	male	not_applicable	UTK.DonorI	not_applicable	92.252	18.882	fair	35.941	-83.9398	7	soil.face	y	3
soil.face.UTK.DonorI.2016.10.13.day9	61728	55.9	0	0	McGhee Tyson Airport Station	FALL				61729	31.798	12.284	18.338	2 days	115					19.256	19.814	18.803	61728		not_applicable	y	17		south	11489	2016-10-13	soil	soil	y	not_applicable	soil metagenome	male	not_applicable	UTK.DonorI	not_applicable	80.928	23.193	fair	35.941	-83.9398	8	soil.face	y	3
soil.face.UTK.DonorI.2016.10.14.day10	61710	59.4	0	0	McGhee Tyson Airport Station	FALL				61711	27.937	16.321	20.701	2 days	115					20.16	20.946	19.727	61710		not_applicable	y	14		south	11489	2016-10-14	soil	soil	y	not_applicable	soil metagenome	male	not_applicable	UTK.DonorI	not_applicable	83.794	35.473	fair	35.941	-83.9398	9	soil.face	y	3
soil.face.UTK.DonorI.2016.10.15.day11	61730	60.2	0	0	McGhee Tyson Airport Station	FALL				61731	34.101	15.327	21.571	2 days	115					20.841	21.476	20.26	61730		not_applicable	y	16		south	11489	2016-10-15	soil	soil	y	not_applicable	soil metagenome	male	not_applicable	UTK.DonorI	not_applicable	90.17	30.495	fair	35.941	-83.9398	10	soil.face	y	3
soil.face.UTK.DonorI.2016.10.16.day12	61744	61	0	0	McGhee Tyson Airport Station	FALL				61745	32.821	17.721	21.917	2 days	115					21.243	21.709	20.772	61744		not_applicable	y	20		south	11489	2016-10-16	soil	soil	y	not_applicable	soil metagenome	male	not_applicable	UTK.DonorI	not_applicable	85.514	28.061	fair	35.941	-83.9398	11	soil.face	y	3
soil.face.UTK.DonorI.2016.10.17.day13	61764	67.7	0	0	McGhee Tyson Airport Station	FALL				61765	32.5	15.428	21.213	2 days	115					21.479	22.509	20.722	61764		not_applicable	y	20		south	11489	2016-10-17	soil	soil	y	no new	soil metagenome	male	not_applicable	UTK.DonorI	not_applicable	94.335	34.965	fair	35.941	-83.9398	12	soil.face	y	3
soil.face.UTK.DonorI.2016.10.18.day14	61746	59.9	0	0	McGhee Tyson Airport Station	FALL				61747	32.35	15.963	22.506	2 days	115					22.833	23.965	21.9	61746		not_applicable	y	20		south	11489	2016-10-18	soil	soil	y	no new	soil metagenome	male	not_applicable	UTK.DonorI	not_applicable	91.657	38.524	fair	35.941	-83.9398	13	soil.face	y	3
soil.face.UTK.DonorI.2016.10.19.day15	61766	59.9	0	0	McGhee Tyson Airport Station	FALL				61767	35.954	17.356	23.482	2 days	115					23.346	24.137	22.418	61766		not_applicable	y	20		south	11489	2016-10-19	soil	soil	y	not_applicable	soil metagenome	male	not_applicable	UTK.DonorI	not_applicable	91.657	33.694	fair	35.941	-83.9398	14	soil.face	y	3
soil.face.UTK.DonorI.2016.10.20.day16	61780	59	0	0	McGhee Tyson Airport Station	FALL				61781	34.004	17.97	23.498	2 days	115					23.542	24.202	22.789	61780		not_applicable	y	21		south	11489	2016-10-20	soil	soil	y	not_applicable	soil metagenome	male	not_applicable	UTK.DonorI	not_applicable	89.872	32.199	fair	35.941	-83.9398	15	soil.face	y	3
soil.face.UTK.DonorI.2016.10.21.day17	61800	75	0.05	0.127	McGhee Tyson Airport Station	FALL				61801	21.604	11.577	15.345	2 days	115					21.376	23.916	19.486	61800		not_applicable	y	20		south	11489	2016-10-21	soil	soil	y	no new	soil metagenome	male	not_applicable	UTK.DonorI	not_applicable	97.309	42.338	fair	35.941	-83.9398	16	soil.face	y	3
soil.face.UTK.DonorI.2016.10.22.day18	61782	54.8	0.09	0.2286	McGhee Tyson Airport Station	FALL				61783	19.683	7.452	11.678	2 days	115					18.001	19.486	17.492	61782		not_applicable	y	20		south	11489	2016-10-22	soil	soil	y	no new	soil metagenome	male	not_applicable	UTK.DonorI	not_applicable	79.208	30.738	fair	35.941	-83.9398	17	soil.face	y	3
soil.face.UTK.DonorI.2016.10.23.day19	61802	56.8	0	0	McGhee Tyson Airport Station	FALL				61803	24.268	5.184	13.486	2 days	115					16.949	18.034	15.811	61802		not_applicable	y	22		south	11489	2016-10-23	soil	soil	y	no new, foraging around body	soil metagenome	male	not_applicable	UTK.DonorI	not_applicable	91.955	28.061	fair	35.941	-83.9398	18	soil.face	y	3
soil.face.UTK.DonorI.2016.10.24.day20	61816	47.2	0	0	McGhee Tyson Airport Station	FALL				61817	27.622	11.141	18.174	2 days	115					18.265	19.677	17.223	61816		not_applicable	y	22		south	11489	2016-10-24	soil	soil	y	no new	soil metagenome	male	not_applicable	UTK.DonorI	not_applicable	78.634	28.061	fair	35.941	-83.9398	19	soil.face	y	3
soil.face.UTK.DonorI.2016.10.25.day21	61836	50.1	0	0	McGhee Tyson Airport Station	FALL				61837	23.871	10.46	15.16	2 days	115					18.706	19.621	17.887	61836		not_applicable	y	21		south	11489	2016-10-25	soil	soil	y	no new	soil metagenome	male	not_applicable	UTK.DonorI	not_applicable	78.921	23.193	fair	35.941	-83.9398	20	soil.face	y	3
soil.hip.UTK.DonorJ.2017.05.25.day1	45170	76.6	0.62	1.5748	McGhee Tyson Airport Station	SUMMER	15.5	-32.6	-42	45171	14.3	23.4	19.8	Hours to hospital cooler, 1 day to our cooler	261	0	0	0	0	-32.6	15.5	-42	45170	261		n	3		North	11489	05.25.2017	soil	soil	y	L Arm, small opening	soil metagenome	male	not_applicable	UTK.DonorJ	not_applicable	93.5	58	Fair	35.941	-83.9398	0	soil.hip	cooled	6
soil.hip.UTK.DonorJ.2017.05.26.day2	45184	67.8	0	0	McGhee Tyson Airport Station	SUMMER	17	-15.6	-42	45185	13	25.8	19.4	Hours to hospital cooler, 1 day to our cooler	261	0	0	0	0	-15.6	17	-42	45184	261		n	3		North	11489	05.26.2017	soil	soil	y	L Arm	soil metagenome	male	not_applicable	UTK.DonorJ	not_applicable	97.9	51.7	Fair	35.941	-83.9398	1	soil.hip	cooled	6
soil.hip.UTK.DonorJ.2017.05.27.day3	45204	73.1	0	0	McGhee Tyson Airport Station	SUMMER	18.8	11.1	-42	45205	17.8	27.6	22	Hours to hospital cooler, 1 day to our cooler	261	11.1	7.1	6.1	5.1	11.1	18.8	-42	45204	261		n	3		North	11489	05.27.2017	soil	soil	y	L Arm more extensive	soil metagenome	male	not_applicable	UTK.DonorJ	not_applicable	100	67.5	Fair	35.941	-83.9398	2	soil.hip	cooled	6
soil.hip.UTK.DonorJ.2017.05.28.day4	45186	82.3	0	0	McGhee Tyson Airport Station	SUMMER	19.7	-37.8	-42	45187	17	23.9	19.9	Hours to hospital cooler, 1 day to our cooler	261	11.1	7.1	6.1	5.1	-37.8	19.7	-42	45186	261		y	3		North	11489	05.28.2017	soil	soil	y	L/R Arm	soil metagenome	male	not_applicable	UTK.DonorJ	not_applicable	100	76.9	Fair	35.941	-83.9398	3	soil.hip	cooled	6
soil.hip.UTK.DonorJ.2017.05.29.day5	45206	78.2	0	0	McGhee Tyson Airport Station	SUMMER	20.3	5.4	-42	45207	19.3	24.4	21.6	Hours to hospital cooler, 1 day to our cooler	261	16.5	8.5	6.5	5.1	5.4	20.3	-42	45206	261		y	8		North	11489	05.29.2017	soil	soil	n	Nothing new	soil metagenome	male	not_applicable	UTK.DonorJ	not_applicable	100	73.8	Fair	35.941	-83.9398	4	soil.hip	cooled	6
soil.hip.UTK.DonorJ.2017.05.30.day6	45220	79.5	0.06	0.1524	McGhee Tyson Airport Station	SUMMER	21	4.9	-42	45221	17.1	27	20.6	Hours to hospital cooler, 1 day to our cooler	261	21.4	9.4	6.5	5.1	4.9	21	-42	45220	261		y	8		North	11489	05.30.2017	soil	soil	n	Nothing new	soil metagenome	male	not_applicable	UTK.DonorJ	not_applicable	100	55.9	Fair	35.941	-83.9398	5	soil.hip	cooled	6
soil.hip.UTK.DonorJ.2017.05.31.day7	45240	70.8	0.53	1.3462	McGhee Tyson Airport Station	SUMMER	21.1	-12.5	-42	45241	16.1	27.6	21.3	Hours to hospital cooler, 1 day to our cooler	261	21.4	9.4	6.5	5.1	-12.5	21.1	-42	45240	261		y	10		North	11489	05.31.2017	soil	soil	n		soil metagenome	male	not_applicable	UTK.DonorJ	not_applicable	100	52.7	Fair	35.941	-83.9398	6	soil.hip	cooled	6
soil.hip.UTK.DonorJ.2017.06.01.day8	45222	75	0	0	McGhee Tyson Airport Station	SUMMER	22.5	16.9	-42	45223	16.7	27.8	21.2	Hours to hospital cooler, 1 day to our cooler	261	38.3	22.3	18.4	5.1	16.9	22.5	-42	45222	261		y	12		North	11489	06.01.2017	soil	soil	n		soil metagenome	male	not_applicable	UTK.DonorJ	not_applicable	100	44.6	Fair	35.941	-83.9398	7	soil.hip	cooled	6
soil.hip.UTK.DonorJ.2017.06.02.day9	45242	70.3	0.02	0.0508	McGhee Tyson Airport Station	SUMMER	23.5	15.4	-42	45243	17.2	26.5	22	Hours to hospital cooler, 1 day to our cooler	261	53.7	33.7	28.8	14.5	15.4	23.5	-42	45242	261		y	14		North	11489	06.02.2017	soil	soil	y	R lower leg	soil metagenome	male	not_applicable	UTK.DonorJ	not_applicable	100	46.4	Fair	35.941	-83.9398	8	soil.hip	cooled	6
soil.hip.UTK.DonorJ.2017.06.03.day10	45256	61.3	0	0	McGhee Tyson Airport Station	SUMMER	24.2	-15.1	-42	45257	16.7	27.7	22.5	Hours to hospital cooler, 1 day to our cooler	261	53.7	33.7	28.8	14.5	-15.1	24.2	-42	45256	261		y	17		North	11489	06.03.2017	soil	soil	y	L thigh, L/R arms, groin	soil metagenome	male	not_applicable	UTK.DonorJ	not_applicable	94.4	44.1	Fair	35.941	-83.9398	9	soil.hip	cooled	6
soil.hip.UTK.DonorJ.2017.06.04.day11	45276	81.3	0	0	McGhee Tyson Airport Station	SUMMER	24.6	-31.7	-42	45277	18	26.3	21.7	Hours to hospital cooler, 1 day to our cooler	261	53.7	33.7	28.8	14.5	-31.7	24.6	-42	45276	261		y	18		North	11489	06.04.2017	soil	soil	n		soil metagenome	male	not_applicable	UTK.DonorJ	not_applicable	100	64.2	Fair	35.941	-83.9398	10	soil.hip	cooled	6
soil.hip.UTK.DonorJ.2017.06.05.day12	45258	90.4	0.18	0.4572	McGhee Tyson Airport Station	SUMMER	25.8	-20.1	-42	45259	19.9	23.1	21	Hours to hospital cooler, 1 day to our cooler	261	53.7	33.7	28.8	14.5	-20.1	25.8	-42	45258	261		y	17		North	11489	06.05.2017	soil	soil	n		soil metagenome	male	not_applicable	UTK.DonorJ	not_applicable	100	100	Fair	35.941	-83.9398	11	soil.hip	cooled	6
soil.hip.UTK.DonorJ.2017.06.06.day13	45278	78.9	1.24	3.1496	McGhee Tyson Airport Station	SUMMER	26	9.1	-42	45279	19.1	25	21.7	Hours to hospital cooler, 1 day to our cooler	261	62.8	38.8	32.9	17.6	9.1	26	-42	45278	261		y	18		North	11489	06.06.2017	soil	soil	n		soil metagenome	male	not_applicable	UTK.DonorJ	not_applicable	100	60.4	Fair	35.941	-83.9398	12	soil.hip	cooled	6
soil.hip.UTK.DonorJ.2017.06.07.day14	45292	57.2	0	0	McGhee Tyson Airport Station	SUMMER	24.8	-22.7	-42	45293	14.7	23.7	20.2	Hours to hospital cooler, 1 day to our cooler	261	62.8	38.8	32.9	17.6	-22.7	24.8	-42	45292	261		y	18		North	11489	06.07.2017	soil	soil	n		soil metagenome	male	not_applicable	UTK.DonorJ	not_applicable	93.5	45.4	Fair	35.941	-83.9398	13	soil.hip	cooled	6
soil.hip.UTK.DonorJ.2017.06.08.day15	45312	62.5	0	0	McGhee Tyson Airport Station	SUMMER	23.9	-9.9	-42	45313	16.7	24.9	20.6	Hours to hospital cooler, 1 day to our cooler	261	62.8	38.8	32.9	17.6	-9.9	23.9	-42	45312	261		y	20		North	11489	06.08.2017	soil	soil	n		soil metagenome	male	not_applicable	UTK.DonorJ	not_applicable	84.5	50.6	Fair	35.941	-83.9398	14	soil.hip	cooled	6
soil.hip.UTK.DonorJ.2017.06.09.day16	45294	60.4	0	0	McGhee Tyson Airport Station	SUMMER	24.2	12.6	-42	45295	15.7	26.6	21.5	Hours to hospital cooler, 1 day to our cooler	261	75.4	47.4	40.5	24.2	12.6	24.2	-42	45294	261		y	19		North	11489	06.09.2017	soil	soil	n		soil metagenome	male	not_applicable	UTK.DonorJ	not_applicable	94.1	43.9	Fair	35.941	-83.9398	15	soil.hip	cooled	6
soil.hip.UTK.DonorJ.2017.06.10.day17	45314	63	0	0	McGhee Tyson Airport Station	SUMMER	24.5	-12.3	-42	45315	15.9	29.1	22.6	Hours to hospital cooler, 1 day to our cooler	261	75.4	47.4	40.5	24.2	-12.3	24.5	-42	45314	261		y	20		North	11489	06.10.2017	soil	soil	n		soil metagenome	male	not_applicable	UTK.DonorJ	not_applicable	98.8	45.1	Fair	35.941	-83.9398	16	soil.hip	cooled	6
soil.hip.UTK.DonorJ.2017.06.11.day18	45328	62	0	0	McGhee Tyson Airport Station	SUMMER	25.5	-26	-42	45329	18.2	28.8	24.1	Hours to hospital cooler, 1 day to our cooler	261	75.4	47.4	40.5	24.2	-26	25.5	-42	45328	261		n	21		North	11489	06.11.2017	soil	soil	n		soil metagenome	male	not_applicable	UTK.DonorJ	not_applicable	100	48.2	Fair	35.941	-83.9398	17	soil.hip	cooled	6
soil.hip.UTK.DonorJ.2017.06.12.day19	45348	65.5	0	0	McGhee Tyson Airport Station	SUMMER	26.5	-18.7	-42	45345	21.4	29.8	25.6	Hours to hospital cooler, 1 day to our cooler	261	75.4	47.4	40.5	24.2	-18.7	26.5	-42	45348	261		y	21		North	11489	06.12.2017	soil	soil	n		soil metagenome	male	not_applicable	UTK.DonorJ	not_applicable	96.8	60.1	Fair	35.941	-83.9398	18	soil.hip	cooled	6
soil.hip.UTK.DonorJ.2017.06.13.day20	45330	73.7	0	0	McGhee Tyson Airport Station	SUMMER	27.2	0	-42	45331	20.7	31.6	25	Hours to hospital cooler, 1 day to our cooler	261	75.4	47.4	40.5	24.2	0	27.2	-42	45330	261		y	21		North	11489	06.13.2017	soil	soil	y	Abdomen	soil metagenome	male	not_applicable	UTK.DonorJ	not_applicable	100	53.5	Fair	35.941	-83.9398	19	soil.hip	cooled	6
soil.hip.UTK.DonorJ.2017.06.14.day21	45350	80.9	1.5	3.81	McGhee Tyson Airport Station	SUMMER	27.2	-9.1	-42	45351	19.6	28.4	22.4	Hours to hospital cooler, 1 day to our cooler	261	75.4	47.4	40.5	24.2	-9.1	27.2	-42	45350	261		y	22		North	11489	06.14.2017	soil	soil	y	Not new	soil metagenome	male	not_applicable	UTK.DonorJ	not_applicable	100	71.3	Fair	35.941	-83.9398	20	soil.hip	cooled	6
skin.face.UTK.DonorJ.2017.05.25.day1	45158	76.6	0.62	1.5748	McGhee Tyson Airport Station	SUMMER	15.5	-32.6	-42	45159	14.3	23.4	19.8	Hours to hospital cooler, 1 day to our cooler	261	0	0	0	0	-32.6	15.5	-42	45158	261		n	3		North	11489	05.25.2017	skin	skin	y	L Arm, small opening	skin metagenome	male	Homo_sapiens	UTK.DonorJ	9606	93.5	58	Fair	35.941	-83.9398	0	skin.face	cooled	6
skin.face.UTK.DonorJ.2017.05.26.day2	45172	67.8	0	0	McGhee Tyson Airport Station	SUMMER	17	-15.6	-42	45173	13	25.8	19.4	Hours to hospital cooler, 1 day to our cooler	261	0	0	0	0	-15.6	17	-42	45172	261		n	3		North	11489	05.26.2017	skin	skin	y	L Arm	skin metagenome	male	Homo_sapiens	UTK.DonorJ	9606	97.9	51.7	Fair	35.941	-83.9398	1	skin.face	cooled	6
skin.face.UTK.DonorJ.2017.05.27.day3	45192	73.1	0	0	McGhee Tyson Airport Station	SUMMER	18.8	11.1	-42	45193	17.8	27.6	22	Hours to hospital cooler, 1 day to our cooler	261	11.1	7.1	6.1	5.1	11.1	18.8	-42	45192	261		n	3		North	11489	05.27.2017	skin	skin	y	L Arm more extensive	skin metagenome	male	Homo_sapiens	UTK.DonorJ	9606	100	67.5	Fair	35.941	-83.9398	2	skin.face	cooled	6
skin.face.UTK.DonorJ.2017.05.28.day4	45174	82.3	0	0	McGhee Tyson Airport Station	SUMMER	19.7	-37.8	-42	45175	17	23.9	19.9	Hours to hospital cooler, 1 day to our cooler	261	11.1	7.1	6.1	5.1	-37.8	19.7	-42	45174	261		y	3		North	11489	05.28.2017	skin	skin	y	L/R Arm	skin metagenome	male	Homo_sapiens	UTK.DonorJ	9606	100	76.9	Fair	35.941	-83.9398	3	skin.face	cooled	6
skin.face.UTK.DonorJ.2017.05.29.day5	45194	78.2	0	0	McGhee Tyson Airport Station	SUMMER	20.3	5.4	-42	45195	19.3	24.4	21.6	Hours to hospital cooler, 1 day to our cooler	261	16.5	8.5	6.5	5.1	5.4	20.3	-42	45194	261		y	8		North	11489	05.29.2017	skin	skin	n	Nothing new	skin metagenome	male	Homo_sapiens	UTK.DonorJ	9606	100	73.8	Fair	35.941	-83.9398	4	skin.face	cooled	6
skin.face.UTK.DonorJ.2017.05.30.day6	45208	79.5	0.06	0.1524	McGhee Tyson Airport Station	SUMMER	21	4.9	-42	45209	17.1	27	20.6	Hours to hospital cooler, 1 day to our cooler	261	21.4	9.4	6.5	5.1	4.9	21	-42	45208	261		y	8		North	11489	05.30.2017	skin	skin	n	Nothing new	skin metagenome	male	Homo_sapiens	UTK.DonorJ	9606	100	55.9	Fair	35.941	-83.9398	5	skin.face	cooled	6
skin.face.UTK.DonorJ.2017.05.31.day7	45228	70.8	0.53	1.3462	McGhee Tyson Airport Station	SUMMER	21.1	-12.5	-42	45229	16.1	27.6	21.3	Hours to hospital cooler, 1 day to our cooler	261	21.4	9.4	6.5	5.1	-12.5	21.1	-42	45228	261		y	10		North	11489	05.31.2017	skin	skin	n		skin metagenome	male	Homo_sapiens	UTK.DonorJ	9606	100	52.7	Fair	35.941	-83.9398	6	skin.face	cooled	6
skin.face.UTK.DonorJ.2017.06.01.day8	45210	75	0	0	McGhee Tyson Airport Station	SUMMER	22.5	16.9	-42	45211	16.7	27.8	21.2	Hours to hospital cooler, 1 day to our cooler	261	38.3	22.3	18.4	5.1	16.9	22.5	-42	45210	261		y	12		North	11489	06.01.2017	skin	skin	n		skin metagenome	male	Homo_sapiens	UTK.DonorJ	9606	100	44.6	Fair	35.941	-83.9398	7	skin.face	cooled	6
skin.face.UTK.DonorJ.2017.06.02.day9	45230	70.3	0.02	0.0508	McGhee Tyson Airport Station	SUMMER	23.5	15.4	-42	45231	17.2	26.5	22	Hours to hospital cooler, 1 day to our cooler	261	53.7	33.7	28.8	14.5	15.4	23.5	-42	45230	261		y	14		North	11489	06.02.2017	skin	skin	y	R lower leg	skin metagenome	male	Homo_sapiens	UTK.DonorJ	9606	100	46.4	Fair	35.941	-83.9398	8	skin.face	cooled	6
skin.face.UTK.DonorJ.2017.06.03.day10	45244	61.3	0	0	McGhee Tyson Airport Station	SUMMER	24.2	-15.1	-42	45245	16.7	27.7	22.5	Hours to hospital cooler, 1 day to our cooler	261	53.7	33.7	28.8	14.5	-15.1	24.2	-42	45244	261		y	17		North	11489	06.03.2017	skin	skin	y	L thigh, L/R arms, groin	skin metagenome	male	Homo_sapiens	UTK.DonorJ	9606	94.4	44.1	Fair	35.941	-83.9398	9	skin.face	cooled	6
skin.face.UTK.DonorJ.2017.06.04.day11	45264	81.3	0	0	McGhee Tyson Airport Station	SUMMER	24.6	-31.7	-42	45265	18	26.3	21.7	Hours to hospital cooler, 1 day to our cooler	261	53.7	33.7	28.8	14.5	-31.7	24.6	-42	45264	261		y	18		North	11489	06.04.2017	skin	skin	n		skin metagenome	male	Homo_sapiens	UTK.DonorJ	9606	100	64.2	Fair	35.941	-83.9398	10	skin.face	cooled	6
skin.face.UTK.DonorJ.2017.06.05.day12	45246	90.4	0.18	0.4572	McGhee Tyson Airport Station	SUMMER	25.8	-20.1	-42	45247	19.9	23.1	21	Hours to hospital cooler, 1 day to our cooler	261	53.7	33.7	28.8	14.5	-20.1	25.8	-42	45246	261		y	17		North	11489	06.05.2017	skin	skin	n		skin metagenome	male	Homo_sapiens	UTK.DonorJ	9606	100	100	Fair	35.941	-83.9398	11	skin.face	cooled	6
skin.face.UTK.DonorJ.2017.06.06.day13	45266	78.9	1.24	3.1496	McGhee Tyson Airport Station	SUMMER	26	9.1	-42	45267	19.1	25	21.7	Hours to hospital cooler, 1 day to our cooler	261	62.8	38.8	32.9	17.6	9.1	26	-42	45266	261		y	18		North	11489	06.06.2017	skin	skin	n		skin metagenome	male	Homo_sapiens	UTK.DonorJ	9606	100	60.4	Fair	35.941	-83.9398	12	skin.face	cooled	6
skin.face.UTK.DonorJ.2017.06.07.day14	45280	57.2	0	0	McGhee Tyson Airport Station	SUMMER	24.8	-22.7	-42	45281	14.7	23.7	20.2	Hours to hospital cooler, 1 day to our cooler	261	62.8	38.8	32.9	17.6	-22.7	24.8	-42	45280	261		y	18		North	11489	06.07.2017	skin	skin	n		skin metagenome	male	Homo_sapiens	UTK.DonorJ	9606	93.5	45.4	Fair	35.941	-83.9398	13	skin.face	cooled	6
skin.face.UTK.DonorJ.2017.06.08.day15	45300	62.5	0	0	McGhee Tyson Airport Station	SUMMER	23.9	-9.9	-42	45301	16.7	24.9	20.6	Hours to hospital cooler, 1 day to our cooler	261	62.8	38.8	32.9	17.6	-9.9	23.9	-42	45300	261		y	20		North	11489	06.08.2017	skin	skin	n		skin metagenome	male	Homo_sapiens	UTK.DonorJ	9606	84.5	50.6	Fair	35.941	-83.9398	14	skin.face	cooled	6
skin.face.UTK.DonorJ.2017.06.09.day16	45282	60.4	0	0	McGhee Tyson Airport Station	SUMMER	24.2	12.6	-42	45283	15.7	26.6	21.5	Hours to hospital cooler, 1 day to our cooler	261	75.4	47.4	40.5	24.2	12.6	24.2	-42	45282	261		y	19		North	11489	06.09.2017	skin	skin	n		skin metagenome	male	Homo_sapiens	UTK.DonorJ	9606	94.1	43.9	Fair	35.941	-83.9398	15	skin.face	cooled	6
skin.face.UTK.DonorJ.2017.06.10.day17	45302	63	0	0	McGhee Tyson Airport Station	SUMMER	24.5	-12.3	-42	45303	15.9	29.1	22.6	Hours to hospital cooler, 1 day to our cooler	261	75.4	47.4	40.5	24.2	-12.3	24.5	-42	45302	261		y	20		North	11489	06.10.2017	skin	skin	n		skin metagenome	male	Homo_sapiens	UTK.DonorJ	9606	98.8	45.1	Fair	35.941	-83.9398	16	skin.face	cooled	6
skin.face.UTK.DonorJ.2017.06.11.day18	45316	62	0	0	McGhee Tyson Airport Station	SUMMER	25.5	-26	-42	45317	18.2	28.8	24.1	Hours to hospital cooler, 1 day to our cooler	261	75.4	47.4	40.5	24.2	-26	25.5	-42	45316	261		n	21		North	11489	06.11.2017	skin	skin	n		skin metagenome	male	Homo_sapiens	UTK.DonorJ	9606	100	48.2	Fair	35.941	-83.9398	17	skin.face	cooled	6
skin.face.UTK.DonorJ.2017.06.12.day19	45336	65.5	0	0	McGhee Tyson Airport Station	SUMMER	26.5	-18.7	-42	45337	21.4	29.8	25.6	Hours to hospital cooler, 1 day to our cooler	261	75.4	47.4	40.5	24.2	-18.7	26.5	-42	45336	261		y	21		North	11489	06.12.2017	skin	skin	n		skin metagenome	male	Homo_sapiens	UTK.DonorJ	9606	96.8	60.1	Fair	35.941	-83.9398	18	skin.face	cooled	6
skin.face.UTK.DonorJ.2017.06.13.day20	45318	73.7	0	0	McGhee Tyson Airport Station	SUMMER	27.2	0	-42	45319	20.7	31.6	25	Hours to hospital cooler, 1 day to our cooler	261	75.4	47.4	40.5	24.2	0	27.2	-42	45318	261		y	21		North	11489	06.13.2017	skin	skin	y	Abdomen	skin metagenome	male	Homo_sapiens	UTK.DonorJ	9606	100	53.5	Fair	35.941	-83.9398	19	skin.face	cooled	6
skin.face.UTK.DonorJ.2017.06.14.day21	45338	80.9	1.5	3.81	McGhee Tyson Airport Station	SUMMER	27.2	-9.1	-42	45339	19.6	28.4	22.4	Hours to hospital cooler, 1 day to our cooler	261	75.4	47.4	40.5	24.2	-9.1	27.2	-42	45338	261		y	22		North	11489	06.14.2017	skin	skin	y	Not new	skin metagenome	male	Homo_sapiens	UTK.DonorJ	9606	100	71.3	Fair	35.941	-83.9398	20	skin.face	cooled	6
skin.hip.UTK.DonorJ.2017.05.25.day1	45162	76.6	0.62	1.5748	McGhee Tyson Airport Station	SUMMER	15.5	-32.6	-42	45163	14.3	23.4	19.8	Hours to hospital cooler, 1 day to our cooler	261	0	0	0	0	-32.6	15.5	-42	45162	261		n	3		North	11489	05.25.2017	skin	skin	y	L Arm, small opening	skin metagenome	male	Homo_sapiens	UTK.DonorJ	9606	93.5	58	Fair	35.941	-83.9398	0	skin.hip	cooled	6
skin.hip.UTK.DonorJ.2017.05.26.day2	45176	67.8	0	0	McGhee Tyson Airport Station	SUMMER	17	-15.6	-42	45177	13	25.8	19.4	Hours to hospital cooler, 1 day to our cooler	261	0	0	0	0	-15.6	17	-42	45176	261		n	3		North	11489	05.26.2017	skin	skin	y	L Arm	skin metagenome	male	Homo_sapiens	UTK.DonorJ	9606	97.9	51.7	Fair	35.941	-83.9398	1	skin.hip	cooled	6
skin.hip.UTK.DonorJ.2017.05.27.day3	45196	73.1	0	0	McGhee Tyson Airport Station	SUMMER	18.8	11.1	-42	45197	17.8	27.6	22	Hours to hospital cooler, 1 day to our cooler	261	11.1	7.1	6.1	5.1	11.1	18.8	-42	45196	261		n	3		North	11489	05.27.2017	skin	skin	y	L Arm more extensive	skin metagenome	male	Homo_sapiens	UTK.DonorJ	9606	100	67.5	Fair	35.941	-83.9398	2	skin.hip	cooled	6
skin.hip.UTK.DonorJ.2017.05.28.day4	45178	82.3	0	0	McGhee Tyson Airport Station	SUMMER	19.7	-37.8	-42	45179	17	23.9	19.9	Hours to hospital cooler, 1 day to our cooler	261	11.1	7.1	6.1	5.1	-37.8	19.7	-42	45178	261		y	3		North	11489	05.28.2017	skin	skin	y	L/R Arm	skin metagenome	male	Homo_sapiens	UTK.DonorJ	9606	100	76.9	Fair	35.941	-83.9398	3	skin.hip	cooled	6
skin.hip.UTK.DonorJ.2017.05.29.day5	45198	78.2	0	0	McGhee Tyson Airport Station	SUMMER	20.3	5.4	-42	45199	19.3	24.4	21.6	Hours to hospital cooler, 1 day to our cooler	261	16.5	8.5	6.5	5.1	5.4	20.3	-42	45198	261		y	8		North	11489	05.29.2017	skin	skin	n	Nothing new	skin metagenome	male	Homo_sapiens	UTK.DonorJ	9606	100	73.8	Fair	35.941	-83.9398	4	skin.hip	cooled	6
skin.hip.UTK.DonorJ.2017.05.30.day6	45212	79.5	0.06	0.1524	McGhee Tyson Airport Station	SUMMER	21	4.9	-42	45213	17.1	27	20.6	Hours to hospital cooler, 1 day to our cooler	261	21.4	9.4	6.5	5.1	4.9	21	-42	45212	261		y	8		North	11489	05.30.2017	skin	skin	n	Nothing new	skin metagenome	male	Homo_sapiens	UTK.DonorJ	9606	100	55.9	Fair	35.941	-83.9398	5	skin.hip	cooled	6
skin.hip.UTK.DonorJ.2017.05.31.day7	45232	70.8	0.53	1.3462	McGhee Tyson Airport Station	SUMMER	21.1	-12.5	-42	45233	16.1	27.6	21.3	Hours to hospital cooler, 1 day to our cooler	261	21.4	9.4	6.5	5.1	-12.5	21.1	-42	45232	261		y	10		North	11489	05.31.2017	skin	skin	n		skin metagenome	male	Homo_sapiens	UTK.DonorJ	9606	100	52.7	Fair	35.941	-83.9398	6	skin.hip	cooled	6
skin.hip.UTK.DonorJ.2017.06.01.day8	45214	75	0	0	McGhee Tyson Airport Station	SUMMER	22.5	16.9	-42	45215	16.7	27.8	21.2	Hours to hospital cooler, 1 day to our cooler	261	38.3	22.3	18.4	5.1	16.9	22.5	-42	45214	261		y	12		North	11489	06.01.2017	skin	skin	n		skin metagenome	male	Homo_sapiens	UTK.DonorJ	9606	100	44.6	Fair	35.941	-83.9398	7	skin.hip	cooled	6
skin.hip.UTK.DonorJ.2017.06.02.day9	45234	70.3	0.02	0.0508	McGhee Tyson Airport Station	SUMMER	23.5	15.4	-42	45235	17.2	26.5	22	Hours to hospital cooler, 1 day to our cooler	261	53.7	33.7	28.8	14.5	15.4	23.5	-42	45234	261		y	14		North	11489	06.02.2017	skin	skin	y	R lower leg	skin metagenome	male	Homo_sapiens	UTK.DonorJ	9606	100	46.4	Fair	35.941	-83.9398	8	skin.hip	cooled	6
skin.hip.UTK.DonorJ.2017.06.03.day10	45248	61.3	0	0	McGhee Tyson Airport Station	SUMMER	24.2	-15.1	-42	45249	16.7	27.7	22.5	Hours to hospital cooler, 1 day to our cooler	261	53.7	33.7	28.8	14.5	-15.1	24.2	-42	45248	261		y	17		North	11489	06.03.2017	skin	skin	y	L thigh, L/R arms, groin	skin metagenome	male	Homo_sapiens	UTK.DonorJ	9606	94.4	44.1	Fair	35.941	-83.9398	9	skin.hip	cooled	6
skin.hip.UTK.DonorJ.2017.06.04.day11	45268	81.3	0	0	McGhee Tyson Airport Station	SUMMER	24.6	-31.7	-42	45269	18	26.3	21.7	Hours to hospital cooler, 1 day to our cooler	261	53.7	33.7	28.8	14.5	-31.7	24.6	-42	45268	261		y	18		North	11489	06.04.2017	skin	skin	n		skin metagenome	male	Homo_sapiens	UTK.DonorJ	9606	100	64.2	Fair	35.941	-83.9398	10	skin.hip	cooled	6
skin.hip.UTK.DonorJ.2017.06.05.day12	45250	90.4	0.18	0.4572	McGhee Tyson Airport Station	SUMMER	25.8	-20.1	-42	45251	19.9	23.1	21	Hours to hospital cooler, 1 day to our cooler	261	53.7	33.7	28.8	14.5	-20.1	25.8	-42	45250	261		y	17		North	11489	06.05.2017	skin	skin	n		skin metagenome	male	Homo_sapiens	UTK.DonorJ	9606	100	100	Fair	35.941	-83.9398	11	skin.hip	cooled	6
skin.hip.UTK.DonorJ.2017.06.06.day13	45270	78.9	1.24	3.1496	McGhee Tyson Airport Station	SUMMER	26	9.1	-42	45271	19.1	25	21.7	Hours to hospital cooler, 1 day to our cooler	261	62.8	38.8	32.9	17.6	9.1	26	-42	45270	261		y	18		North	11489	06.06.2017	skin	skin	n		skin metagenome	male	Homo_sapiens	UTK.DonorJ	9606	100	60.4	Fair	35.941	-83.9398	12	skin.hip	cooled	6
skin.hip.UTK.DonorJ.2017.06.07.day14	45284	57.2	0	0	McGhee Tyson Airport Station	SUMMER	24.8	-22.7	-42	45285	14.7	23.7	20.2	Hours to hospital cooler, 1 day to our cooler	261	62.8	38.8	32.9	17.6	-22.7	24.8	-42	45284	261		y	18		North	11489	06.07.2017	skin	skin	n		skin metagenome	male	Homo_sapiens	UTK.DonorJ	9606	93.5	45.4	Fair	35.941	-83.9398	13	skin.hip	cooled	6
skin.hip.UTK.DonorJ.2017.06.08.day15	45304	62.5	0	0	McGhee Tyson Airport Station	SUMMER	23.9	-9.9	-42	45305	16.7	24.9	20.6	Hours to hospital cooler, 1 day to our cooler	261	62.8	38.8	32.9	17.6	-9.9	23.9	-42	45304	261		y	20		North	11489	06.08.2017	skin	skin	n		skin metagenome	male	Homo_sapiens	UTK.DonorJ	9606	84.5	50.6	Fair	35.941	-83.9398	14	skin.hip	cooled	6
skin.hip.UTK.DonorJ.2017.06.09.day16	45286	60.4	0	0	McGhee Tyson Airport Station	SUMMER	24.2	12.6	-42	45287	15.7	26.6	21.5	Hours to hospital cooler, 1 day to our cooler	261	75.4	47.4	40.5	24.2	12.6	24.2	-42	45286	261		y	19		North	11489	06.09.2017	skin	skin	n		skin metagenome	male	Homo_sapiens	UTK.DonorJ	9606	94.1	43.9	Fair	35.941	-83.9398	15	skin.hip	cooled	6
skin.hip.UTK.DonorJ.2017.06.10.day17	45306	63	0	0	McGhee Tyson Airport Station	SUMMER	24.5	-12.3	-42	45307	15.9	29.1	22.6	Hours to hospital cooler, 1 day to our cooler	261	75.4	47.4	40.5	24.2	-12.3	24.5	-42	45306	261		y	20		North	11489	06.10.2017	skin	skin	n		skin metagenome	male	Homo_sapiens	UTK.DonorJ	9606	98.8	45.1	Fair	35.941	-83.9398	16	skin.hip	cooled	6
skin.hip.UTK.DonorJ.2017.06.11.day18	45320	62	0	0	McGhee Tyson Airport Station	SUMMER	25.5	-26	-42	45321	18.2	28.8	24.1	Hours to hospital cooler, 1 day to our cooler	261	75.4	47.4	40.5	24.2	-26	25.5	-42	45320	261		n	21		North	11489	06.11.2017	skin	skin	n		skin metagenome	male	Homo_sapiens	UTK.DonorJ	9606	100	48.2	Fair	35.941	-83.9398	17	skin.hip	cooled	6
skin.hip.UTK.DonorJ.2017.06.12.day19	45340	65.5	0	0	McGhee Tyson Airport Station	SUMMER	26.5	-18.7	-42	45341	21.4	29.8	25.6	Hours to hospital cooler, 1 day to our cooler	261	75.4	47.4	40.5	24.2	-18.7	26.5	-42	45340	261		y	21		North	11489	06.12.2017	skin	skin	n		skin metagenome	male	Homo_sapiens	UTK.DonorJ	9606	96.8	60.1	Fair	35.941	-83.9398	18	skin.hip	cooled	6
skin.hip.UTK.DonorJ.2017.06.13.day20	45322	73.7	0	0	McGhee Tyson Airport Station	SUMMER	27.2	0	-42	45323	20.7	31.6	25	Hours to hospital cooler, 1 day to our cooler	261	75.4	47.4	40.5	24.2	0	27.2	-42	45322	261		y	21		North	11489	06.13.2017	skin	skin	y	Abdomen	skin metagenome	male	Homo_sapiens	UTK.DonorJ	9606	100	53.5	Fair	35.941	-83.9398	19	skin.hip	cooled	6
skin.hip.UTK.DonorJ.2017.06.14.day21	45342	80.9	1.5	3.81	McGhee Tyson Airport Station	SUMMER	27.2	-9.1	-42	45343	19.6	28.4	22.4	Hours to hospital cooler, 1 day to our cooler	261	75.4	47.4	40.5	24.2	-9.1	27.2	-42	45342	261		y	22		North	11489	06.14.2017	skin	skin	y	Not new	skin metagenome	male	Homo_sapiens	UTK.DonorJ	9606	100	71.3	Fair	35.941	-83.9398	20	skin.hip	cooled	6
soil.ctrl.UTK.DonorJ.2017.05.25.day1	45155	76.6	0.62	1.5748	McGhee Tyson Airport Station	SUMMER	15.5	-32.6	-42	not_applicable	14.3	23.4	19.8	Hours to hospital cooler, 1 day to our cooler	261	0	0	0	0	-32.6	15.5	-42	45155	261		n	3		North	11489	05.25.2017	soil	soil_control	y	L Arm, small opening	soil metagenome	male	not_applicable	UTK.DonorJ	not_applicable	93.5	58	Fair	35.941	-83.9398	0	soil.ctrl	cooled	6
soil.ctrl.UTK.DonorJ.2017.05.26.day2	45188	67.8	0	0	McGhee Tyson Airport Station	SUMMER	17	-15.6	-42	not_applicable	13	25.8	19.4	Hours to hospital cooler, 1 day to our cooler	261	0	0	0	0	-15.6	17	-42	45188	261		n	3		North	11489	05.26.2017	soil	soil_control	y	L Arm	soil metagenome	male	not_applicable	UTK.DonorJ	not_applicable	97.9	51.7	Fair	35.941	-83.9398	1	soil.ctrl	cooled	6
soil.ctrl.UTK.DonorJ.2017.05.27.day3	45189	73.1	0	0	McGhee Tyson Airport Station	SUMMER	18.8	11.1	-42	not_applicable	17.8	27.6	22	Hours to hospital cooler, 1 day to our cooler	261	11.1	7.1	6.1	5.1	11.1	18.8	-42	45189	261		n	3		North	11489	05.27.2017	soil	soil_control	y	L Arm more extensive	soil metagenome	male	not_applicable	UTK.DonorJ	not_applicable	100	67.5	Fair	35.941	-83.9398	2	soil.ctrl	cooled	6
soil.ctrl.UTK.DonorJ.2017.05.28.day4	45190	82.3	0	0	McGhee Tyson Airport Station	SUMMER	19.7	-37.8	-42	not_applicable	17	23.9	19.9	Hours to hospital cooler, 1 day to our cooler	261	11.1	7.1	6.1	5.1	-37.8	19.7	-42	45190	261		y	3		North	11489	05.28.2017	soil	soil_control	y	L/R Arm	soil metagenome	male	not_applicable	UTK.DonorJ	not_applicable	100	76.9	Fair	35.941	-83.9398	3	soil.ctrl	cooled	6
soil.ctrl.UTK.DonorJ.2017.05.29.day5	45191	78.2	0	0	McGhee Tyson Airport Station	SUMMER	20.3	5.4	-42	not_applicable	19.3	24.4	21.6	Hours to hospital cooler, 1 day to our cooler	261	16.5	8.5	6.5	5.1	5.4	20.3	-42	45191	261		y	8		North	11489	05.29.2017	soil	soil_control	n	Nothing new	soil metagenome	male	not_applicable	UTK.DonorJ	not_applicable	100	73.8	Fair	35.941	-83.9398	4	soil.ctrl	cooled	6
soil.ctrl.UTK.DonorJ.2017.05.30.day6	45224	79.5	0.06	0.1524	McGhee Tyson Airport Station	SUMMER	21	4.9	-42	not_applicable	17.1	27	20.6	Hours to hospital cooler, 1 day to our cooler	261	21.4	9.4	6.5	5.1	4.9	21	-42	45224	261		y	8		North	11489	05.30.2017	soil	soil_control	n	Nothing new	soil metagenome	male	not_applicable	UTK.DonorJ	not_applicable	100	55.9	Fair	35.941	-83.9398	5	soil.ctrl	cooled	6
soil.ctrl.UTK.DonorJ.2017.05.31.day7	45225	70.8	0.53	1.3462	McGhee Tyson Airport Station	SUMMER	21.1	-12.5	-42	not_applicable	16.1	27.6	21.3	Hours to hospital cooler, 1 day to our cooler	261	21.4	9.4	6.5	5.1	-12.5	21.1	-42	45225	261		y	10		North	11489	05.31.2017	soil	soil_control	n		soil metagenome	male	not_applicable	UTK.DonorJ	not_applicable	100	52.7	Fair	35.941	-83.9398	6	soil.ctrl	cooled	6
soil.ctrl.UTK.DonorJ.2017.06.01.day8	45226	75	0	0	McGhee Tyson Airport Station	SUMMER	22.5	16.9	-42	not_applicable	16.7	27.8	21.2	Hours to hospital cooler, 1 day to our cooler	261	38.3	22.3	18.4	5.1	16.9	22.5	-42	45226	261		y	12		North	11489	06.01.2017	soil	soil_control	n		soil metagenome	male	not_applicable	UTK.DonorJ	not_applicable	100	44.6	Fair	35.941	-83.9398	7	soil.ctrl	cooled	6
soil.ctrl.UTK.DonorJ.2017.06.02.day9	45227	70.3	0.02	0.0508	McGhee Tyson Airport Station	SUMMER	23.5	15.4	-42	not_applicable	17.2	26.5	22	Hours to hospital cooler, 1 day to our cooler	261	53.7	33.7	28.8	14.5	15.4	23.5	-42	45227	261		y	14		North	11489	06.02.2017	soil	soil_control	y	R lower leg	soil metagenome	male	not_applicable	UTK.DonorJ	not_applicable	100	46.4	Fair	35.941	-83.9398	8	soil.ctrl	cooled	6
soil.ctrl.UTK.DonorJ.2017.06.03.day10	45260	61.3	0	0	McGhee Tyson Airport Station	SUMMER	24.2	-15.1	-42	not_applicable	16.7	27.7	22.5	Hours to hospital cooler, 1 day to our cooler	261	53.7	33.7	28.8	14.5	-15.1	24.2	-42	45260	261		y	17		North	11489	06.03.2017	soil	soil_control	y	L thigh, L/R arms, groin	soil metagenome	male	not_applicable	UTK.DonorJ	not_applicable	94.4	44.1	Fair	35.941	-83.9398	9	soil.ctrl	cooled	6
soil.ctrl.UTK.DonorJ.2017.06.04.day11	45261	81.3	0	0	McGhee Tyson Airport Station	SUMMER	24.6	-31.7	-42	not_applicable	18	26.3	21.7	Hours to hospital cooler, 1 day to our cooler	261	53.7	33.7	28.8	14.5	-31.7	24.6	-42	45261	261		y	18		North	11489	06.04.2017	soil	soil_control	n		soil metagenome	male	not_applicable	UTK.DonorJ	not_applicable	100	64.2	Fair	35.941	-83.9398	10	soil.ctrl	cooled	6
soil.ctrl.UTK.DonorJ.2017.06.05.day12	45262	90.4	0.18	0.4572	McGhee Tyson Airport Station	SUMMER	25.8	-20.1	-42	not_applicable	19.9	23.1	21	Hours to hospital cooler, 1 day to our cooler	261	53.7	33.7	28.8	14.5	-20.1	25.8	-42	45262	261		y	17		North	11489	06.05.2017	soil	soil_control	n		soil metagenome	male	not_applicable	UTK.DonorJ	not_applicable	100	100	Fair	35.941	-83.9398	11	soil.ctrl	cooled	6
soil.ctrl.UTK.DonorJ.2017.06.06.day13	45263	78.9	1.24	3.1496	McGhee Tyson Airport Station	SUMMER	26	9.1	-42	not_applicable	19.1	25	21.7	Hours to hospital cooler, 1 day to our cooler	261	62.8	38.8	32.9	17.6	9.1	26	-42	45263	261		y	18		North	11489	06.06.2017	soil	soil_control	n		soil metagenome	male	not_applicable	UTK.DonorJ	not_applicable	100	60.4	Fair	35.941	-83.9398	12	soil.ctrl	cooled	6
soil.ctrl.UTK.DonorJ.2017.06.07.day14	45296	57.2	0	0	McGhee Tyson Airport Station	SUMMER	24.8	-22.7	-42	not_applicable	14.7	23.7	20.2	Hours to hospital cooler, 1 day to our cooler	261	62.8	38.8	32.9	17.6	-22.7	24.8	-42	45296	261		y	18		North	11489	06.07.2017	soil	soil_control	n		soil metagenome	male	not_applicable	UTK.DonorJ	not_applicable	93.5	45.4	Fair	35.941	-83.9398	13	soil.ctrl	cooled	6
soil.ctrl.UTK.DonorJ.2017.06.08.day15	45297	62.5	0	0	McGhee Tyson Airport Station	SUMMER	23.9	-9.9	-42	not_applicable	16.7	24.9	20.6	Hours to hospital cooler, 1 day to our cooler	261	62.8	38.8	32.9	17.6	-9.9	23.9	-42	45297	261		y	20		North	11489	06.08.2017	soil	soil_control	n		soil metagenome	male	not_applicable	UTK.DonorJ	not_applicable	84.5	50.6	Fair	35.941	-83.9398	14	soil.ctrl	cooled	6
soil.ctrl.UTK.DonorJ.2017.06.09.day16	45298	60.4	0	0	McGhee Tyson Airport Station	SUMMER	24.2	12.6	-42	not_applicable	15.7	26.6	21.5	Hours to hospital cooler, 1 day to our cooler	261	75.4	47.4	40.5	24.2	12.6	24.2	-42	45298	261		y	19		North	11489	06.09.2017	soil	soil_control	n		soil metagenome	male	not_applicable	UTK.DonorJ	not_applicable	94.1	43.9	Fair	35.941	-83.9398	15	soil.ctrl	cooled	6
soil.ctrl.UTK.DonorJ.2017.06.10.day17	45299	63	0	0	McGhee Tyson Airport Station	SUMMER	24.5	-12.3	-42	not_applicable	15.9	29.1	22.6	Hours to hospital cooler, 1 day to our cooler	261	75.4	47.4	40.5	24.2	-12.3	24.5	-42	45299	261		y	20		North	11489	06.10.2017	soil	soil_control	n		soil metagenome	male	not_applicable	UTK.DonorJ	not_applicable	98.8	45.1	Fair	35.941	-83.9398	16	soil.ctrl	cooled	6
soil.ctrl.UTK.DonorJ.2017.06.11.day18	45332	62	0	0	McGhee Tyson Airport Station	SUMMER	25.5	-26	-42	not_applicable	18.2	28.8	24.1	Hours to hospital cooler, 1 day to our cooler	261	75.4	47.4	40.5	24.2	-26	25.5	-42	45332	261		n	21		North	11489	06.11.2017	soil	soil_control	n		soil metagenome	male	not_applicable	UTK.DonorJ	not_applicable	100	48.2	Fair	35.941	-83.9398	17	soil.ctrl	cooled	6
soil.ctrl.UTK.DonorJ.2017.06.12.day19	45333	65.5	0	0	McGhee Tyson Airport Station	SUMMER	26.5	-18.7	-42	not_applicable	21.4	29.8	25.6	Hours to hospital cooler, 1 day to our cooler	261	75.4	47.4	40.5	24.2	-18.7	26.5	-42	45333	261		y	21		North	11489	06.12.2017	soil	soil_control	n		soil metagenome	male	not_applicable	UTK.DonorJ	not_applicable	96.8	60.1	Fair	35.941	-83.9398	18	soil.ctrl	cooled	6
soil.ctrl.UTK.DonorJ.2017.06.13.day20	45334	73.7	0	0	McGhee Tyson Airport Station	SUMMER	27.2	0	-42	not_applicable	20.7	31.6	25	Hours to hospital cooler, 1 day to our cooler	261	75.4	47.4	40.5	24.2	0	27.2	-42	45334	261		y	21		North	11489	06.13.2017	soil	soil_control	y	Abdomen	soil metagenome	male	not_applicable	UTK.DonorJ	not_applicable	100	53.5	Fair	35.941	-83.9398	19	soil.ctrl	cooled	6
soil.ctrl.UTK.DonorJ.2017.06.14.day21	45335	80.9	1.5	3.81	McGhee Tyson Airport Station	SUMMER	27.2	-9.1	-42	not_applicable	19.6	28.4	22.4	Hours to hospital cooler, 1 day to our cooler	261	75.4	47.4	40.5	24.2	-9.1	27.2	-42	45335	261		y	22		North	11489	06.14.2017	soil	soil_control	y	Not new	soil metagenome	male	not_applicable	UTK.DonorJ	not_applicable	100	71.3	Fair	35.941	-83.9398	20	soil.ctrl	cooled	6
soil.face.UTK.DonorJ.2017.05.25.day1	45166	76.6	0.62	1.5748	McGhee Tyson Airport Station	SUMMER	15.5	-32.6	-42	45167	14.3	23.4	19.8	Hours to hospital cooler, 1 day to our cooler	261	0	0	0	0	-32.6	15.5	-42	45166	261		n	3		North	11489	05.25.2017	soil	soil	y	L Arm, small opening	soil metagenome	male	not_applicable	UTK.DonorJ	not_applicable	93.5	58	Fair	35.941	-83.9398	0	soil.face	cooled	6
soil.face.UTK.DonorJ.2017.05.26.day2	45180	67.8	0	0	McGhee Tyson Airport Station	SUMMER	17	-15.6	-42	45181	13	25.8	19.4	Hours to hospital cooler, 1 day to our cooler	261	0	0	0	0	-15.6	17	-42	45180	261		n	3		North	11489	05.26.2017	soil	soil	y	L Arm	soil metagenome	male	not_applicable	UTK.DonorJ	not_applicable	97.9	51.7	Fair	35.941	-83.9398	1	soil.face	cooled	6
soil.face.UTK.DonorJ.2017.05.27.day3	45200	73.1	0	0	McGhee Tyson Airport Station	SUMMER	18.8	11.1	-42	45201	17.8	27.6	22	Hours to hospital cooler, 1 day to our cooler	261	11.1	7.1	6.1	5.1	11.1	18.8	-42	45200	261		n	3		North	11489	05.27.2017	soil	soil	y	L Arm more extensive	soil metagenome	male	not_applicable	UTK.DonorJ	not_applicable	100	67.5	Fair	35.941	-83.9398	2	soil.face	cooled	6
soil.face.UTK.DonorJ.2017.05.28.day4	45182	82.3	0	0	McGhee Tyson Airport Station	SUMMER	19.7	-37.8	-42	45183	17	23.9	19.9	Hours to hospital cooler, 1 day to our cooler	261	11.1	7.1	6.1	5.1	-37.8	19.7	-42	45182	261		y	3		North	11489	05.28.2017	soil	soil	y	L/R Arm	soil metagenome	male	not_applicable	UTK.DonorJ	not_applicable	100	76.9	Fair	35.941	-83.9398	3	soil.face	cooled	6
soil.face.UTK.DonorJ.2017.05.29.day5	45202	78.2	0	0	McGhee Tyson Airport Station	SUMMER	20.3	5.4	-42	45203	19.3	24.4	21.6	Hours to hospital cooler, 1 day to our cooler	261	16.5	8.5	6.5	5.1	5.4	20.3	-42	45202	261		y	8		North	11489	05.29.2017	soil	soil	n	Nothing new	soil metagenome	male	not_applicable	UTK.DonorJ	not_applicable	100	73.8	Fair	35.941	-83.9398	4	soil.face	cooled	6
soil.face.UTK.DonorJ.2017.05.30.day6	45216	79.5	0.06	0.1524	McGhee Tyson Airport Station	SUMMER	21	4.9	-42	45217	17.1	27	20.6	Hours to hospital cooler, 1 day to our cooler	261	21.4	9.4	6.5	5.1	4.9	21	-42	45216	261		y	8		North	11489	05.30.2017	soil	soil	n	Nothing new	soil metagenome	male	not_applicable	UTK.DonorJ	not_applicable	100	55.9	Fair	35.941	-83.9398	5	soil.face	cooled	6
soil.face.UTK.DonorJ.2017.05.31.day7	45236	70.8	0.53	1.3462	McGhee Tyson Airport Station	SUMMER	21.1	-12.5	-42	45237	16.1	27.6	21.3	Hours to hospital cooler, 1 day to our cooler	261	21.4	9.4	6.5	5.1	-12.5	21.1	-42	45236	261		y	10		North	11489	05.31.2017	soil	soil	n		soil metagenome	male	not_applicable	UTK.DonorJ	not_applicable	100	52.7	Fair	35.941	-83.9398	6	soil.face	cooled	6
soil.face.UTK.DonorJ.2017.06.01.day8	45218	75	0	0	McGhee Tyson Airport Station	SUMMER	22.5	16.9	-42	45219	16.7	27.8	21.2	Hours to hospital cooler, 1 day to our cooler	261	38.3	22.3	18.4	5.1	16.9	22.5	-42	45218	261		y	12		North	11489	06.01.2017	soil	soil	n		soil metagenome	male	not_applicable	UTK.DonorJ	not_applicable	100	44.6	Fair	35.941	-83.9398	7	soil.face	cooled	6
soil.face.UTK.DonorJ.2017.06.02.day9	45238	70.3	0.02	0.0508	McGhee Tyson Airport Station	SUMMER	23.5	15.4	-42	45239	17.2	26.5	22	Hours to hospital cooler, 1 day to our cooler	261	53.7	33.7	28.8	14.5	15.4	23.5	-42	45238	261		y	14		North	11489	06.02.2017	soil	soil	y	R lower leg	soil metagenome	male	not_applicable	UTK.DonorJ	not_applicable	100	46.4	Fair	35.941	-83.9398	8	soil.face	cooled	6
soil.face.UTK.DonorJ.2017.06.03.day10	45252	61.3	0	0	McGhee Tyson Airport Station	SUMMER	24.2	-15.1	-42	45253	16.7	27.7	22.5	Hours to hospital cooler, 1 day to our cooler	261	53.7	33.7	28.8	14.5	-15.1	24.2	-42	45252	261		y	17		North	11489	06.03.2017	soil	soil	y	L thigh, L/R arms, groin	soil metagenome	male	not_applicable	UTK.DonorJ	not_applicable	94.4	44.1	Fair	35.941	-83.9398	9	soil.face	cooled	6
soil.face.UTK.DonorJ.2017.06.04.day11	45272	81.3	0	0	McGhee Tyson Airport Station	SUMMER	24.6	-31.7	-42	45273	18	26.3	21.7	Hours to hospital cooler, 1 day to our cooler	261	53.7	33.7	28.8	14.5	-31.7	24.6	-42	45272	261		y	18		North	11489	06.04.2017	soil	soil	n		soil metagenome	male	not_applicable	UTK.DonorJ	not_applicable	100	64.2	Fair	35.941	-83.9398	10	soil.face	cooled	6
soil.face.UTK.DonorJ.2017.06.05.day12	45254	90.4	0.18	0.4572	McGhee Tyson Airport Station	SUMMER	25.8	-20.1	-42	45255	19.9	23.1	21	Hours to hospital cooler, 1 day to our cooler	261	53.7	33.7	28.8	14.5	-20.1	25.8	-42	45254	261		y	17		North	11489	06.05.2017	soil	soil	n		soil metagenome	male	not_applicable	UTK.DonorJ	not_applicable	100	100	Fair	35.941	-83.9398	11	soil.face	cooled	6
soil.face.UTK.DonorJ.2017.06.06.day13	45274	78.9	1.24	3.1496	McGhee Tyson Airport Station	SUMMER	26	9.1	-42	45275	19.1	25	21.7	Hours to hospital cooler, 1 day to our cooler	261	62.8	38.8	32.9	17.6	9.1	26	-42	45274	261		y	18		North	11489	06.06.2017	soil	soil	n		soil metagenome	male	not_applicable	UTK.DonorJ	not_applicable	100	60.4	Fair	35.941	-83.9398	12	soil.face	cooled	6
soil.face.UTK.DonorJ.2017.06.07.day14	45288	57.2	0	0	McGhee Tyson Airport Station	SUMMER	24.8	-22.7	-42	45289	14.7	23.7	20.2	Hours to hospital cooler, 1 day to our cooler	261	62.8	38.8	32.9	17.6	-22.7	24.8	-42	45288	261		y	18		North	11489	06.07.2017	soil	soil	n		soil metagenome	male	not_applicable	UTK.DonorJ	not_applicable	93.5	45.4	Fair	35.941	-83.9398	13	soil.face	cooled	6
soil.face.UTK.DonorJ.2017.06.08.day15	45308	62.5	0	0	McGhee Tyson Airport Station	SUMMER	23.9	-9.9	-42	45309	16.7	24.9	20.6	Hours to hospital cooler, 1 day to our cooler	261	62.8	38.8	32.9	17.6	-9.9	23.9	-42	45308	261		y	20		North	11489	06.08.2017	soil	soil	n		soil metagenome	male	not_applicable	UTK.DonorJ	not_applicable	84.5	50.6	Fair	35.941	-83.9398	14	soil.face	cooled	6
soil.face.UTK.DonorJ.2017.06.09.day16	45290	60.4	0	0	McGhee Tyson Airport Station	SUMMER	24.2	12.6	-42	45291	15.7	26.6	21.5	Hours to hospital cooler, 1 day to our cooler	261	75.4	47.4	40.5	24.2	12.6	24.2	-42	45290	261		y	19		North	11489	06.09.2017	soil	soil	n		soil metagenome	male	not_applicable	UTK.DonorJ	not_applicable	94.1	43.9	Fair	35.941	-83.9398	15	soil.face	cooled	6
soil.face.UTK.DonorJ.2017.06.10.day17	45310	63	0	0	McGhee Tyson Airport Station	SUMMER	24.5	-12.3	-42	45311	15.9	29.1	22.6	Hours to hospital cooler, 1 day to our cooler	261	75.4	47.4	40.5	24.2	-12.3	24.5	-42	45310	261		y	20		North	11489	06.10.2017	soil	soil	n		soil metagenome	male	not_applicable	UTK.DonorJ	not_applicable	98.8	45.1	Fair	35.941	-83.9398	16	soil.face	cooled	6
soil.face.UTK.DonorJ.2017.06.11.day18	45324	62	0	0	McGhee Tyson Airport Station	SUMMER	25.5	-26	-42	45325	18.2	28.8	24.1	Hours to hospital cooler, 1 day to our cooler	261	75.4	47.4	40.5	24.2	-26	25.5	-42	45324	261		n	21		North	11489	06.11.2017	soil	soil	n		soil metagenome	male	not_applicable	UTK.DonorJ	not_applicable	100	48.2	Fair	35.941	-83.9398	17	soil.face	cooled	6
soil.face.UTK.DonorJ.2017.06.12.day19	45344	65.5	0	0	McGhee Tyson Airport Station	SUMMER	26.5	-18.7	-42	45345	21.4	29.8	25.6	Hours to hospital cooler, 1 day to our cooler	261	75.4	47.4	40.5	24.2	-18.7	26.5	-42	45344	261		y	21		North	11489	06.12.2017	soil	soil	n		soil metagenome	male	not_applicable	UTK.DonorJ	not_applicable	96.8	60.1	Fair	35.941	-83.9398	18	soil.face	cooled	6
soil.face.UTK.DonorJ.2017.06.13.day20	45326	73.7	0	0	McGhee Tyson Airport Station	SUMMER	27.2	0	-42	45327	20.7	31.6	25	Hours to hospital cooler, 1 day to our cooler	261	75.4	47.4	40.5	24.2	0	27.2	-42	45326	261		y	21		North	11489	06.13.2017	soil	soil	y	Abdomen	soil metagenome	male	not_applicable	UTK.DonorJ	not_applicable	100	53.5	Fair	35.941	-83.9398	19	soil.face	cooled	6
soil.face.UTK.DonorJ.2017.06.14.day21	45346	80.9	1.5	3.81	McGhee Tyson Airport Station	SUMMER	27.2	-9.1	-42	45347	19.6	28.4	22.4	Hours to hospital cooler, 1 day to our cooler	261	75.4	47.4	40.5	24.2	-9.1	27.2	-42	45346	261		y	22		North	11489	06.14.2017	soil	soil	y	Not new	soil metagenome	male	not_applicable	UTK.DonorJ	not_applicable	100	71.3	Fair	35.941	-83.9398	20	soil.face	cooled	6
soil.hip.UTK.DonorK.2017.05.25.day1	45400	67.8	0	0	McGhee Tyson Airport Station	SUMMER				45401	14.2	23.4	19.7	Hours to hospital cooler, 5 days to our cooler	212	0	0	0	0	-7	15.9	-42	45400			n	3		North	11489	05.26.2017	soil	soil	n		soil metagenome	male	not_applicable	UTK.DonorK	not_applicable	92.8	54.7	Fair	35.941	-83.9398	0	soil.hip	cooled	2
soil.hip.UTK.DonorK.2017.05.26.day2	45420	67.8	0	0	McGhee Tyson Airport Station	SUMMER	16.4	15.3	14.5	45421	12.9	26.9	19.4	Hours to hospital cooler, 5 days to our cooler	212	90.7	58.7	50.8	33.5	15.3	16.4	14.5	45420	212		n	3		North	11489	05.26.2017	soil	soil	n		soil metagenome	male	not_applicable	UTK.DonorK	not_applicable	96.1	49.4	Fair	35.941	-83.9398	1	soil.hip	cooled	2
soil.hip.UTK.DonorK.2017.05.27.day3	45402	73.1	0	0	McGhee Tyson Airport Station	SUMMER	18.3	17.3	16.4	45403	17.8	28.6	22.2	Hours to hospital cooler, 5 days to our cooler	212	108	72	63.1	44.8	17.3	18.3	16.4	45402	212		y	3		North	11489	05.27.2017	soil	soil	y	L Arm	soil metagenome	male	not_applicable	UTK.DonorK	not_applicable	100	62.5	Fair	35.941	-83.9398	2	soil.hip	cooled	2
soil.hip.UTK.DonorK.2017.05.28.day4	45422	82.3	0	0	McGhee Tyson Airport Station	SUMMER	18.8	18.6	18.3	45423	16.8	25	20.1	Hours to hospital cooler, 5 days to our cooler	212	126.6	86.6	76.7	57.4	18.6	18.8	18.3	45422	212		y	3		North	11489	05.28.2017	soil	soil	y	R Arm	soil metagenome	male	not_applicable	UTK.DonorK	not_applicable	100	70.2	Fair	35.941	-83.9398	3	soil.hip	cooled	2
soil.hip.UTK.DonorK.2017.05.29.day5	45364	78.2	0	0	McGhee Tyson Airport Station	SUMMER	19.4	19.1	18.8	45365	19.2	24.4	21.5	Hours to hospital cooler, 5 days to our cooler	212	145.7	101.7	90.8	70.5	19.1	19.4	18.8	45364	212		y	8		North	11489	05.29.2017	soil	soil	y	R Arm	soil metagenome	male	not_applicable	UTK.DonorK	not_applicable	99.4	70	Fair	35.941	-83.9398	4	soil.hip	cooled	2
soil.hip.UTK.DonorK.2017.05.30.day6	45384	79.5	0.06	0.1524	McGhee Tyson Airport Station	SUMMER	20.2	19.7	19.4	45385	17.1	27.9	20.6	Hours to hospital cooler, 5 days to our cooler	212	165.4	117.4	105.5	84.2	19.7	20.2	19.4	45384	212		y	9		North	11489	05.30.2017	soil	soil	y	L Arm (New)	soil metagenome	male	not_applicable	UTK.DonorK	not_applicable	100	49.4	Fair	35.941	-83.9398	5	soil.hip	cooled	2
soil.hip.UTK.DonorK.2017.05.31.day7	45366	70.8	0.53	1.3462	McGhee Tyson Airport Station	SUMMER	21	20.5	20.2	45367	16	27.9	21.2	Hours to hospital cooler, 5 days to our cooler	212	185.9	133.9	121	98.7	20.5	21	20.2	45366	212		y	12		North	11489	05.31.2017	soil	soil	n		soil metagenome	male	not_applicable	UTK.DonorK	not_applicable	100	49.9	Fair	35.941	-83.9398	6	soil.hip	cooled	2
soil.hip.UTK.DonorK.2017.06.01.day8	45386	75	0	0	McGhee Tyson Airport Station	SUMMER	21.8	21.4	21	45387	16.6	28.7	21.1	Hours to hospital cooler, 5 days to our cooler	212	207.3	151.3	137.4	114.1	21.4	21.8	21	45386	212		y	13		North	11489	06.01.2017	soil	soil	n		soil metagenome	male	not_applicable	UTK.DonorK	not_applicable	100	41.3	Fair	35.941	-83.9398	7	soil.hip	cooled	2
soil.hip.UTK.DonorK.2017.06.02.day9	45436	70.3	0.02	0.0508	McGhee Tyson Airport Station	SUMMER	22.6	22.1	21.8	45437	17.1	27.2	22	Hours to hospital cooler, 5 days to our cooler	212	229.4	169.4	154.5	130.2	22.1	22.6	21.8	45436	212		y	14		North	11489	06.02.2017	soil	soil	n		soil metagenome	male	not_applicable	UTK.DonorK	not_applicable	100	43.1	Fair	35.941	-83.9398	8	soil.hip	cooled	2
soil.hip.UTK.DonorK.2017.06.03.day10	45456	61.3	0	0	McGhee Tyson Airport Station	SUMMER	23.2	22.8	22.6	45457	16.5	29	22.5	Hours to hospital cooler, 5 days to our cooler	212	252.2	188.2	172.3	147	22.8	23.2	22.6	45456	212		y	16		North	11489	06.03.2017	soil	soil	n		soil metagenome	male	not_applicable	UTK.DonorK	not_applicable	91.6	39.3	Fair	35.941	-83.9398	9	soil.hip	cooled	2
soil.hip.UTK.DonorK.2017.06.04.day11	45438	81.3	0	0	McGhee Tyson Airport Station	SUMMER	23.7	23.4	23.2	45439	17.8	26.4	21.5	Hours to hospital cooler, 5 days to our cooler	212	275.6	207.6	190.7	164.4	23.4	23.7	23.2	45438	212		y	18		North	11489	06.04.2017	soil	soil	n		soil metagenome	male	not_applicable	UTK.DonorK	not_applicable	100	61.4	Fair	35.941	-83.9398	10	soil.hip	cooled	2
soil.hip.UTK.DonorK.2017.06.05.day12	45458	90.4	0.18	0.4572	McGhee Tyson Airport Station	SUMMER	23.8	23.7	23.5	45459	20.1	22.6	20.8	Hours to hospital cooler, 5 days to our cooler	212	299.3	227.3	209.4	182.1	23.7	23.8	23.5	45458	212		y	17		North	11489	06.05.2017	soil	soil	n		soil metagenome	male	not_applicable	UTK.DonorK	not_applicable	100	100	Fair	35.941	-83.9398	11	soil.hip	cooled	2
soil.hip.UTK.DonorK.2017.06.06.day13	54544	78.9	1.24	3.1496	McGhee Tyson Airport Station	SUMMER	23.5	23.3	23.2	54545	19	25.5	21.8	Hours to hospital cooler, 5 days to our cooler	212	322.6	246.6	227.7	199.4	23.3	23.5	23.2	54544	212		y	18		North	11489	06.06.2017	soil	soil	n		soil metagenome	male	not_applicable	UTK.DonorK	not_applicable	100	59.4	Fair	35.941	-83.9398	12	soil.hip	cooled	2
soil.hip.UTK.DonorK.2017.06.07.day14	54564	57.2	0	0	McGhee Tyson Airport Station	SUMMER	23.4	23	22.8	54565	14.5	24.3	20.1	Hours to hospital cooler, 5 days to our cooler	212	345.6	265.6	245.7	216.4	23	23.4	22.8	54564	212		y	19		North	11489	06.07.2017	soil	soil	n		soil metagenome	male	not_applicable	UTK.DonorK	not_applicable	91.6	44.4	Fair	35.941	-83.9398	13	soil.hip	cooled	2
soil.hip.UTK.DonorK.2017.06.08.day15	54546	62.5	0	0	McGhee Tyson Airport Station	SUMMER	23.2	23	22.9	54547	16.7	25.7	20.6	Hours to hospital cooler, 5 days to our cooler	212	368.6	284.6	263.7	233.4	23	23.2	22.9	54546	212		y	19		North	11489	06.08.2017	soil	soil	n		soil metagenome	male	not_applicable	UTK.DonorK	not_applicable	82.8	44.9	Fair	35.941	-83.9398	14	soil.hip	cooled	2
soil.hip.UTK.DonorK.2017.06.09.day16	54566	60.4	0	0	McGhee Tyson Airport Station	SUMMER	23.7	23.4	23.2	54567	15.7	27.4	21.6	Hours to hospital cooler, 5 days to our cooler	212	392	304	282.1	250.8	23.4	23.7	23.2	54566	212		y	19		North	11489	06.09.2017	soil	soil	n		soil metagenome	male	not_applicable	UTK.DonorK	not_applicable	91.6	40.1	Fair	35.941	-83.9398	15	soil.hip	cooled	2
soil.hip.UTK.DonorK.2017.06.10.day17	54580	63	0	0	McGhee Tyson Airport Station	SUMMER	24.4	23.8	23.5	54581	15.8	30	22.7	Hours to hospital cooler, 5 days to our cooler	212	415.8	323.8	300.9	268.6	23.8	24.4	23.5	54580	212		y	20		North	11489	06.10.2017	soil	soil	n		soil metagenome	male	not_applicable	UTK.DonorK	not_applicable	96.1	40.8	Fair	35.941	-83.9398	16	soil.hip	cooled	2
soil.hip.UTK.DonorK.2017.06.11.day18	54592	62	0	0	McGhee Tyson Airport Station	SUMMER	25.6	24.8	24.4	54593	18.2	30.8	24.3	Hours to hospital cooler, 5 days to our cooler	212	440.6	344.6	320.7	287.4	24.8	25.6	24.4	54592	212		y	20		North	11489	06.11.2017	soil	soil	n		soil metagenome	male	not_applicable	UTK.DonorK	not_applicable	97.6	42.9	Fair	35.941	-83.9398	17	soil.hip	cooled	2
soil.hip.UTK.DonorK.2017.06.12.day19	54582	65.5	0	0	McGhee Tyson Airport Station	SUMMER	26.6	26	25.6	54583	21.2	30.4	25.8	Hours to hospital cooler, 5 days to our cooler	212	466.6	366.6	341.7	307.4	26	26.6	25.6	54582	212		y	20		North	11489	06.12.2017	soil	soil	n		soil metagenome	male	not_applicable	UTK.DonorK	not_applicable	92.5	56	Fair	35.941	-83.9398	18	soil.hip	cooled	2
soil.hip.UTK.DonorK.2017.06.13.day20	54602	73.7	0	0	McGhee Tyson Airport Station	SUMMER	27.5	27	26.6	54603	20.7	33.1	25.1	Hours to hospital cooler, 5 days to our cooler	212	493.6	389.6	363.7	328.4	27	27.5	26.6	54602	212		y	20		North	11489	06.13.2017	soil	soil	n		soil metagenome	male	not_applicable	UTK.DonorK	not_applicable	100	46.4	Fair	35.941	-83.9398	19	soil.hip	cooled	2
soil.hip.UTK.DonorK.2017.06.14.day21	54616	80.9	1.5	3.81	McGhee Tyson Airport Station	SUMMER	27.4	26.7	26.2	54617	19.5	28.8	22.2	Hours to hospital cooler, 5 days to our cooler	212	520.3	412.3	385.4	349.1	26.7	27.4	26.2	54616	212		y	20		North	11489	06.14.2017	soil	soil	n		soil metagenome	male	not_applicable	UTK.DonorK	not_applicable	100	67.7	Fair	35.941	-83.9398	20	soil.hip	cooled	2
skin.face.UTK.DonorK.2017.05.25.day1	45388	67.8	0	0	McGhee Tyson Airport Station	SUMMER				45389	14.2	23.4	19.7	Hours to hospital cooler, 5 days to our cooler	212	0	0	0	0	-7	15.9	-42	45388			n	3		North	11489	05.26.2017	skin	skin	n		skin metagenome	male	Homo_sapiens	UTK.DonorK	9606	92.8	54.7	Fair	35.941	-83.9398	0	skin.face	cooled	2
skin.face.UTK.DonorK.2017.05.27.day3	45390	73.1	0	0	McGhee Tyson Airport Station	SUMMER	18.3	17.3	16.4	45391	17.8	28.6	22.2	Hours to hospital cooler, 5 days to our cooler	212	92.7	60.7	52.8	35.5	17.3	18.3	16.4	45390	212		y	3		North	11489	05.27.2017	skin	skin	y	L Arm	skin metagenome	male	Homo_sapiens	UTK.DonorK	9606	100	62.5	Fair	35.941	-83.9398	2	skin.face	cooled	2
skin.face.UTK.DonorK.2017.05.28.day4	45410	82.3	0	0	McGhee Tyson Airport Station	SUMMER	18.8	18.6	18.3	45411	16.8	25	20.1	Hours to hospital cooler, 5 days to our cooler	212	111.3	75.3	66.4	48.1	18.6	18.8	18.3	45410	212		y	3		North	11489	05.28.2017	skin	skin	y	R Arm	skin metagenome	male	Homo_sapiens	UTK.DonorK	9606	100	70.2	Fair	35.941	-83.9398	3	skin.face	cooled	2
skin.face.UTK.DonorK.2017.05.29.day5	45352	78.2	0	0	McGhee Tyson Airport Station	SUMMER	19.4	19.1	18.8	45353	19.2	24.4	21.5	Hours to hospital cooler, 5 days to our cooler	212	130.4	90.4	80.5	61.2	19.1	19.4	18.8	45352	212		y	8		North	11489	05.29.2017	skin	skin	y	R Arm	skin metagenome	male	Homo_sapiens	UTK.DonorK	9606	99.4	70	Fair	35.941	-83.9398	4	skin.face	cooled	2
skin.face.UTK.DonorK.2017.05.30.day6	45372	79.5	0.06	0.1524	McGhee Tyson Airport Station	SUMMER	20.2	19.7	19.4	45373	17.1	27.9	20.6	Hours to hospital cooler, 5 days to our cooler	212	150.1	106.1	95.2	74.9	19.7	20.2	19.4	45372	212		y	9		North	11489	05.30.2017	skin	skin	y	L Arm (New)	skin metagenome	male	Homo_sapiens	UTK.DonorK	9606	100	49.4	Fair	35.941	-83.9398	5	skin.face	cooled	2
skin.face.UTK.DonorK.2017.05.31.day7	45354	70.8	0.53	1.3462	McGhee Tyson Airport Station	SUMMER	21	20.5	20.2	45355	16	27.9	21.2	Hours to hospital cooler, 5 days to our cooler	212	170.6	122.6	110.7	89.4	20.5	21	20.2	45354	212		y	12		North	11489	05.31.2017	skin	skin	n		skin metagenome	male	Homo_sapiens	UTK.DonorK	9606	100	49.9	Fair	35.941	-83.9398	6	skin.face	cooled	2
skin.face.UTK.DonorK.2017.06.01.day8	45374	75	0	0	McGhee Tyson Airport Station	SUMMER	21.8	21.4	21	45375	16.6	28.7	21.1	Hours to hospital cooler, 5 days to our cooler	212	192	140	127.1	104.8	21.4	21.8	21	45374	212		y	13		North	11489	06.01.2017	skin	skin	n		skin metagenome	male	Homo_sapiens	UTK.DonorK	9606	100	41.3	Fair	35.941	-83.9398	7	skin.face	cooled	2
skin.face.UTK.DonorK.2017.06.02.day9	45424	70.3	0.02	0.0508	McGhee Tyson Airport Station	SUMMER	22.6	22.1	21.8	45425	17.1	27.2	22	Hours to hospital cooler, 5 days to our cooler	212	214.1	158.1	144.2	120.9	22.1	22.6	21.8	45424	212		y	14		North	11489	06.02.2017	skin	skin	n		skin metagenome	male	Homo_sapiens	UTK.DonorK	9606	100	43.1	Fair	35.941	-83.9398	8	skin.face	cooled	2
skin.face.UTK.DonorK.2017.06.03.day10	45444	61.3	0	0	McGhee Tyson Airport Station	SUMMER	23.2	22.8	22.6	45445	16.5	29	22.5	Hours to hospital cooler, 5 days to our cooler	212	236.9	176.9	162	137.7	22.8	23.2	22.6	45444	212		y	16		North	11489	06.03.2017	skin	skin	n		skin metagenome	male	Homo_sapiens	UTK.DonorK	9606	91.6	39.3	Fair	35.941	-83.9398	9	skin.face	cooled	2
skin.face.UTK.DonorK.2017.06.04.day11	45426	81.3	0	0	McGhee Tyson Airport Station	SUMMER	23.7	23.4	23.2	45427	17.8	26.4	21.5	Hours to hospital cooler, 5 days to our cooler	212	260.3	196.3	180.4	155.1	23.4	23.7	23.2	45426	212		y	18		North	11489	06.04.2017	skin	skin	n		skin metagenome	male	Homo_sapiens	UTK.DonorK	9606	100	61.4	Fair	35.941	-83.9398	10	skin.face	cooled	2
skin.face.UTK.DonorK.2017.06.05.day12	45446	90.4	0.18	0.4572	McGhee Tyson Airport Station	SUMMER	23.8	23.7	23.5	45447	20.1	22.6	20.8	Hours to hospital cooler, 5 days to our cooler	212	284	216	199.1	172.8	23.7	23.8	23.5	45446	212		y	17		North	11489	06.05.2017	skin	skin	n		skin metagenome	male	Homo_sapiens	UTK.DonorK	9606	100	100	Fair	35.941	-83.9398	11	skin.face	cooled	2
skin.face.UTK.DonorK.2017.06.06.day13	54532	78.9	1.24	3.1496	McGhee Tyson Airport Station	SUMMER	23.5	23.3	23.2	54533	19	25.5	21.8	Hours to hospital cooler, 5 days to our cooler	212	307.3	235.3	217.4	190.1	23.3	23.5	23.2	54532	212		y	18		North	11489	06.06.2017	skin	skin	n		skin metagenome	male	Homo_sapiens	UTK.DonorK	9606	100	59.4	Fair	35.941	-83.9398	12	skin.face	cooled	2
skin.face.UTK.DonorK.2017.06.07.day14	54552	57.2	0	0	McGhee Tyson Airport Station	SUMMER	23.4	23	22.8	54553	14.5	24.3	20.1	Hours to hospital cooler, 5 days to our cooler	212	330.3	254.3	235.4	207.1	23	23.4	22.8	54552	212		y	19		North	11489	06.07.2017	skin	skin	n		skin metagenome	male	Homo_sapiens	UTK.DonorK	9606	91.6	44.4	Fair	35.941	-83.9398	13	skin.face	cooled	2
skin.face.UTK.DonorK.2017.06.08.day15	54534	62.5	0	0	McGhee Tyson Airport Station	SUMMER	23.2	23	22.9	54535	16.7	25.7	20.6	Hours to hospital cooler, 5 days to our cooler	212	353.3	273.3	253.4	224.1	23	23.2	22.9	54534	212		y	19		North	11489	06.08.2017	skin	skin	n		skin metagenome	male	Homo_sapiens	UTK.DonorK	9606	82.8	44.9	Fair	35.941	-83.9398	14	skin.face	cooled	2
skin.face.UTK.DonorK.2017.06.09.day16	54554	60.4	0	0	McGhee Tyson Airport Station	SUMMER	23.7	23.4	23.2	54555	15.7	27.4	21.6	Hours to hospital cooler, 5 days to our cooler	212	376.7	292.7	271.8	241.5	23.4	23.7	23.2	54554	212		y	19		North	11489	06.09.2017	skin	skin	n		skin metagenome	male	Homo_sapiens	UTK.DonorK	9606	91.6	40.1	Fair	35.941	-83.9398	15	skin.face	cooled	2
skin.face.UTK.DonorK.2017.06.10.day17	54568	63	0	0	McGhee Tyson Airport Station	SUMMER	24.4	23.8	23.5	54569	15.8	30	22.7	Hours to hospital cooler, 5 days to our cooler	212	400.5	312.5	290.6	259.3	23.8	24.4	23.5	54568	212		y	20		North	11489	06.10.2017	skin	skin	n		skin metagenome	male	Homo_sapiens	UTK.DonorK	9606	96.1	40.8	Fair	35.941	-83.9398	16	skin.face	cooled	2
skin.face.UTK.DonorK.2017.06.11.day18	54588	62	0	0	McGhee Tyson Airport Station	SUMMER	25.6	24.8	24.4	54589	18.2	30.8	24.3	Hours to hospital cooler, 5 days to our cooler	212	425.3	333.3	310.4	278.1	24.8	25.6	24.4	54588	212		y	20		North	11489	06.11.2017	skin	skin	n		skin metagenome	male	Homo_sapiens	UTK.DonorK	9606	97.6	42.9	Fair	35.941	-83.9398	17	skin.face	cooled	2
skin.face.UTK.DonorK.2017.06.12.day19	54570	65.5	0	0	McGhee Tyson Airport Station	SUMMER	26.6	26	25.6	54571	21.2	30.4	25.8	Hours to hospital cooler, 5 days to our cooler	212	451.3	355.3	331.4	298.1	26	26.6	25.6	54570	212		y	20		North	11489	06.12.2017	skin	skin	n		skin metagenome	male	Homo_sapiens	UTK.DonorK	9606	92.5	56	Fair	35.941	-83.9398	18	skin.face	cooled	2
skin.face.UTK.DonorK.2017.06.13.day20	54590	73.7	0	0	McGhee Tyson Airport Station	SUMMER	27.5	27	26.6	54591	20.7	33.1	25.1	Hours to hospital cooler, 5 days to our cooler	212	478.3	378.3	353.4	319.1	27	27.5	26.6	54590	212		y	20		North	11489	06.13.2017	skin	skin	n		skin metagenome	male	Homo_sapiens	UTK.DonorK	9606	100	46.4	Fair	35.941	-83.9398	19	skin.face	cooled	2
skin.face.UTK.DonorK.2017.06.14.day21	54604	80.9	1.5	3.81	McGhee Tyson Airport Station	SUMMER	27.4	26.7	26.2	54605	19.5	28.8	22.2	Hours to hospital cooler, 5 days to our cooler	212	505	401	375.1	339.8	26.7	27.4	26.2	54604	212		y	20		North	11489	06.14.2017	skin	skin	n		skin metagenome	male	Homo_sapiens	UTK.DonorK	9606	100	67.7	Fair	35.941	-83.9398	20	skin.face	cooled	2
skin.hip.UTK.DonorK.2017.05.25.day1	45392	67.8	0	0	McGhee Tyson Airport Station	SUMMER				45393	14.2	23.4	19.7	Hours to hospital cooler, 5 days to our cooler	212	0	0	0	0	-7	15.9	-42	45392			n	3		North	11489	05.26.2017	skin	skin	n		skin metagenome	male	Homo_sapiens	UTK.DonorK	9606	92.8	54.7	Fair	35.941	-83.9398	0	skin.hip	cooled	2
skin.hip.UTK.DonorK.2017.05.27.day3	45394	73.1	0	0	McGhee Tyson Airport Station	SUMMER	18.3	17.3	16.4	45395	17.8	28.6	22.2	Hours to hospital cooler, 5 days to our cooler	212	92.7	60.7	52.8	35.5	17.3	18.3	16.4	45394	212		y	3		North	11489	05.27.2017	skin	skin	y	L Arm	skin metagenome	male	Homo_sapiens	UTK.DonorK	9606	100	62.5	Fair	35.941	-83.9398	2	skin.hip	cooled	2
skin.hip.UTK.DonorK.2017.05.28.day4	45414	82.3	0	0	McGhee Tyson Airport Station	SUMMER	18.8	18.6	18.3	45415	16.8	25	20.1	Hours to hospital cooler, 5 days to our cooler	212	111.3	75.3	66.4	48.1	18.6	18.8	18.3	45414	212		y	3		North	11489	05.28.2017	skin	skin	y	R Arm	skin metagenome	male	Homo_sapiens	UTK.DonorK	9606	100	70.2	Fair	35.941	-83.9398	3	skin.hip	cooled	2
skin.hip.UTK.DonorK.2017.05.29.day5	45356	78.2	0	0	McGhee Tyson Airport Station	SUMMER	19.4	19.1	18.8	45357	19.2	24.4	21.5	Hours to hospital cooler, 5 days to our cooler	212	130.4	90.4	80.5	61.2	19.1	19.4	18.8	45356	212		y	8		North	11489	05.29.2017	skin	skin	y	R Arm	skin metagenome	male	Homo_sapiens	UTK.DonorK	9606	99.4	70	Fair	35.941	-83.9398	4	skin.hip	cooled	2
skin.hip.UTK.DonorK.2017.05.30.day6	45376	79.5	0.06	0.1524	McGhee Tyson Airport Station	SUMMER	20.2	19.7	19.4	45377	17.1	27.9	20.6	Hours to hospital cooler, 5 days to our cooler	212	150.1	106.1	95.2	74.9	19.7	20.2	19.4	45376	212		y	9		North	11489	05.30.2017	skin	skin	y	L Arm (New)	skin metagenome	male	Homo_sapiens	UTK.DonorK	9606	100	49.4	Fair	35.941	-83.9398	5	skin.hip	cooled	2
skin.hip.UTK.DonorK.2017.05.31.day7	45358	70.8	0.53	1.3462	McGhee Tyson Airport Station	SUMMER	21	20.5	20.2	45359	16	27.9	21.2	Hours to hospital cooler, 5 days to our cooler	212	170.6	122.6	110.7	89.4	20.5	21	20.2	45358	212		y	12		North	11489	05.31.2017	skin	skin	n		skin metagenome	male	Homo_sapiens	UTK.DonorK	9606	100	49.9	Fair	35.941	-83.9398	6	skin.hip	cooled	2
skin.hip.UTK.DonorK.2017.06.01.day8	45378	75	0	0	McGhee Tyson Airport Station	SUMMER	21.8	21.4	21	45379	16.6	28.7	21.1	Hours to hospital cooler, 5 days to our cooler	212	192	140	127.1	104.8	21.4	21.8	21	45378	212		y	13		North	11489	06.01.2017	skin	skin	n		skin metagenome	male	Homo_sapiens	UTK.DonorK	9606	100	41.3	Fair	35.941	-83.9398	7	skin.hip	cooled	2
skin.hip.UTK.DonorK.2017.06.02.day9	45428	70.3	0.02	0.0508	McGhee Tyson Airport Station	SUMMER	22.6	22.1	21.8	45429	17.1	27.2	22	Hours to hospital cooler, 5 days to our cooler	212	214.1	158.1	144.2	120.9	22.1	22.6	21.8	45428	212		y	14		North	11489	06.02.2017	skin	skin	n		skin metagenome	male	Homo_sapiens	UTK.DonorK	9606	100	43.1	Fair	35.941	-83.9398	8	skin.hip	cooled	2
skin.hip.UTK.DonorK.2017.06.03.day10	45448	61.3	0	0	McGhee Tyson Airport Station	SUMMER	23.2	22.8	22.6	45449	16.5	29	22.5	Hours to hospital cooler, 5 days to our cooler	212	236.9	176.9	162	137.7	22.8	23.2	22.6	45448	212		y	16		North	11489	06.03.2017	skin	skin	n		skin metagenome	male	Homo_sapiens	UTK.DonorK	9606	91.6	39.3	Fair	35.941	-83.9398	9	skin.hip	cooled	2
skin.hip.UTK.DonorK.2017.06.04.day11	45430	81.3	0	0	McGhee Tyson Airport Station	SUMMER	23.7	23.4	23.2	45431	17.8	26.4	21.5	Hours to hospital cooler, 5 days to our cooler	212	260.3	196.3	180.4	155.1	23.4	23.7	23.2	45430	212		y	18		North	11489	06.04.2017	skin	skin	n		skin metagenome	male	Homo_sapiens	UTK.DonorK	9606	100	61.4	Fair	35.941	-83.9398	10	skin.hip	cooled	2
skin.hip.UTK.DonorK.2017.06.05.day12	45450	90.4	0.18	0.4572	McGhee Tyson Airport Station	SUMMER	23.8	23.7	23.5	45451	20.1	22.6	20.8	Hours to hospital cooler, 5 days to our cooler	212	284	216	199.1	172.8	23.7	23.8	23.5	45450	212		y	17		North	11489	06.05.2017	skin	skin	n		skin metagenome	male	Homo_sapiens	UTK.DonorK	9606	100	100	Fair	35.941	-83.9398	11	skin.hip	cooled	2
skin.hip.UTK.DonorK.2017.06.06.day13	54536	78.9	1.24	3.1496	McGhee Tyson Airport Station	SUMMER	23.5	23.3	23.2	54537	19	25.5	21.8	Hours to hospital cooler, 5 days to our cooler	212	307.3	235.3	217.4	190.1	23.3	23.5	23.2	54536	212		y	18		North	11489	06.06.2017	skin	skin	n		skin metagenome	male	Homo_sapiens	UTK.DonorK	9606	100	59.4	Fair	35.941	-83.9398	12	skin.hip	cooled	2
skin.hip.UTK.DonorK.2017.06.07.day14	54556	57.2	0	0	McGhee Tyson Airport Station	SUMMER	23.4	23	22.8	54557	14.5	24.3	20.1	Hours to hospital cooler, 5 days to our cooler	212	330.3	254.3	235.4	207.1	23	23.4	22.8	54556	212		y	19		North	11489	06.07.2017	skin	skin	n		skin metagenome	male	Homo_sapiens	UTK.DonorK	9606	91.6	44.4	Fair	35.941	-83.9398	13	skin.hip	cooled	2
skin.hip.UTK.DonorK.2017.06.08.day15	54538	62.5	0	0	McGhee Tyson Airport Station	SUMMER	23.2	23	22.9	54539	16.7	25.7	20.6	Hours to hospital cooler, 5 days to our cooler	212	353.3	273.3	253.4	224.1	23	23.2	22.9	54538	212		y	19		North	11489	06.08.2017	skin	skin	n		skin metagenome	male	Homo_sapiens	UTK.DonorK	9606	82.8	44.9	Fair	35.941	-83.9398	14	skin.hip	cooled	2
skin.hip.UTK.DonorK.2017.06.09.day16	54558	60.4	0	0	McGhee Tyson Airport Station	SUMMER	23.7	23.4	23.2	54559	15.7	27.4	21.6	Hours to hospital cooler, 5 days to our cooler	212	376.7	292.7	271.8	241.5	23.4	23.7	23.2	54558	212		y	19		North	11489	06.09.2017	skin	skin	n		skin metagenome	male	Homo_sapiens	UTK.DonorK	9606	91.6	40.1	Fair	35.941	-83.9398	15	skin.hip	cooled	2
skin.hip.UTK.DonorK.2017.06.10.day17	54572	63	0	0	McGhee Tyson Airport Station	SUMMER	24.4	23.8	23.5	54573	15.8	30	22.7	Hours to hospital cooler, 5 days to our cooler	212	400.5	312.5	290.6	259.3	23.8	24.4	23.5	54572	212		y	20		North	11489	06.10.2017	skin	skin	n		skin metagenome	male	Homo_sapiens	UTK.DonorK	9606	96.1	40.8	Fair	35.941	-83.9398	16	skin.hip	cooled	2
skin.hip.UTK.DonorK.2017.06.11.day18	54600	62	0	0	McGhee Tyson Airport Station	SUMMER	25.6	24.8	24.4	54601	18.2	30.8	24.3	Hours to hospital cooler, 5 days to our cooler	212	425.3	333.3	310.4	278.1	24.8	25.6	24.4	54600	212		y	20		North	11489	06.11.2017	skin	skin	n		skin metagenome	male	Homo_sapiens	UTK.DonorK	9606	97.6	42.9	Fair	35.941	-83.9398	17	skin.hip	cooled	2
skin.hip.UTK.DonorK.2017.06.12.day19	54574	65.5	0	0	McGhee Tyson Airport Station	SUMMER	26.6	26	25.6	54575	21.2	30.4	25.8	Hours to hospital cooler, 5 days to our cooler	212	451.3	355.3	331.4	298.1	26	26.6	25.6	54574	212		y	20		North	11489	06.12.2017	skin	skin	n		skin metagenome	male	Homo_sapiens	UTK.DonorK	9606	92.5	56	Fair	35.941	-83.9398	18	skin.hip	cooled	2
skin.hip.UTK.DonorK.2017.06.13.day20	54594	73.7	0	0	McGhee Tyson Airport Station	SUMMER	27.5	27	26.6	54595	20.7	33.1	25.1	Hours to hospital cooler, 5 days to our cooler	212	478.3	378.3	353.4	319.1	27	27.5	26.6	54594	212		y	20		North	11489	06.13.2017	skin	skin	n		skin metagenome	male	Homo_sapiens	UTK.DonorK	9606	100	46.4	Fair	35.941	-83.9398	19	skin.hip	cooled	2
skin.hip.UTK.DonorK.2017.06.14.day21	54608	80.9	1.5	3.81	McGhee Tyson Airport Station	SUMMER	27.4	26.7	26.2	54609	19.5	28.8	22.2	Hours to hospital cooler, 5 days to our cooler	212	505	401	375.1	339.8	26.7	27.4	26.2	54608	212		y	20		North	11489	06.14.2017	skin	skin	n		skin metagenome	male	Homo_sapiens	UTK.DonorK	9606	100	67.7	Fair	35.941	-83.9398	20	skin.hip	cooled	2
soil.ctrl.UTK.DonorK.2017.05.25.day1	45404	67.8	0	0	McGhee Tyson Airport Station	SUMMER				not_applicable	14.2	23.4	19.7	Hours to hospital cooler, 5 days to our cooler	212	0	0	0	0	-7	15.9	-42	45404			n	3		North	11489	05.26.2017	soil	soil_control	n		soil metagenome	male	not_applicable	UTK.DonorK	not_applicable	92.8	54.7	Fair	35.941	-83.9398	0	soil.ctrl	cooled	2
soil.ctrl.UTK.DonorK.2017.05.26.day2	45405	67.8	0	0	McGhee Tyson Airport Station	SUMMER	16.4	15.3	14.5	not_applicable	12.9	26.9	19.4	Hours to hospital cooler, 5 days to our cooler	212	90.7	58.7	50.8	33.5	15.3	16.4	14.5	45405	212		n	3		North	11489	05.26.2017	soil	soil_control	n		soil metagenome	male	not_applicable	UTK.DonorK	not_applicable	96.1	49.4	Fair	35.941	-83.9398	1	soil.ctrl	cooled	2
soil.ctrl.UTK.DonorK.2017.05.27.day3	45406	73.1	0	0	McGhee Tyson Airport Station	SUMMER	18.3	17.3	16.4	not_applicable	17.8	28.6	22.2	Hours to hospital cooler, 5 days to our cooler	212	108	72	63.1	44.8	17.3	18.3	16.4	45406	212		y	3		North	11489	05.27.2017	soil	soil_control	y	L Arm	soil metagenome	male	not_applicable	UTK.DonorK	not_applicable	100	62.5	Fair	35.941	-83.9398	2	soil.ctrl	cooled	2
soil.ctrl.UTK.DonorK.2017.05.28.day4	45407	82.3	0	0	McGhee Tyson Airport Station	SUMMER	18.8	18.6	18.3	not_applicable	16.8	25	20.1	Hours to hospital cooler, 5 days to our cooler	212	126.6	86.6	76.7	57.4	18.6	18.8	18.3	45407	212		y	3		North	11489	05.28.2017	soil	soil_control	y	R Arm	soil metagenome	male	not_applicable	UTK.DonorK	not_applicable	100	70.2	Fair	35.941	-83.9398	3	soil.ctrl	cooled	2
soil.ctrl.UTK.DonorK.2017.05.29.day5	45368	78.2	0	0	McGhee Tyson Airport Station	SUMMER	19.4	19.1	18.8	not_applicable	19.2	24.4	21.5	Hours to hospital cooler, 5 days to our cooler	212	145.7	101.7	90.8	70.5	19.1	19.4	18.8	45368	212		y	8		North	11489	05.29.2017	soil	soil_control	y	R Arm	soil metagenome	male	not_applicable	UTK.DonorK	not_applicable	99.4	70	Fair	35.941	-83.9398	4	soil.ctrl	cooled	2
soil.ctrl.UTK.DonorK.2017.05.30.day6	45369	79.5	0.06	0.1524	McGhee Tyson Airport Station	SUMMER	20.2	19.7	19.4	not_applicable	17.1	27.9	20.6	Hours to hospital cooler, 5 days to our cooler	212	165.4	117.4	105.5	84.2	19.7	20.2	19.4	45369	212		y	9		North	11489	05.30.2017	soil	soil_control	y	L Arm (New)	soil metagenome	male	not_applicable	UTK.DonorK	not_applicable	100	49.4	Fair	35.941	-83.9398	5	soil.ctrl	cooled	2
soil.ctrl.UTK.DonorK.2017.05.31.day7	45370	70.8	0.53	1.3462	McGhee Tyson Airport Station	SUMMER	21	20.5	20.2	not_applicable	16	27.9	21.2	Hours to hospital cooler, 5 days to our cooler	212	185.9	133.9	121	98.7	20.5	21	20.2	45370	212		y	12		North	11489	05.31.2017	soil	soil_control	n		soil metagenome	male	not_applicable	UTK.DonorK	not_applicable	100	49.9	Fair	35.941	-83.9398	6	soil.ctrl	cooled	2
soil.ctrl.UTK.DonorK.2017.06.01.day8	45371	75	0	0	McGhee Tyson Airport Station	SUMMER	21.8	21.4	21	not_applicable	16.6	28.7	21.1	Hours to hospital cooler, 5 days to our cooler	212	207.3	151.3	137.4	114.1	21.4	21.8	21	45371	212		y	13		North	11489	06.01.2017	soil	soil_control	n		soil metagenome	male	not_applicable	UTK.DonorK	not_applicable	100	41.3	Fair	35.941	-83.9398	7	soil.ctrl	cooled	2
soil.ctrl.UTK.DonorK.2017.06.02.day9	45440	70.3	0.02	0.0508	McGhee Tyson Airport Station	SUMMER	22.6	22.1	21.8	not_applicable	17.1	27.2	22	Hours to hospital cooler, 5 days to our cooler	212	229.4	169.4	154.5	130.2	22.1	22.6	21.8	45440	212		y	14		North	11489	06.02.2017	soil	soil_control	n		soil metagenome	male	not_applicable	UTK.DonorK	not_applicable	100	43.1	Fair	35.941	-83.9398	8	soil.ctrl	cooled	2
soil.ctrl.UTK.DonorK.2017.06.03.day10	45441	61.3	0	0	McGhee Tyson Airport Station	SUMMER	23.2	22.8	22.6	not_applicable	16.5	29	22.5	Hours to hospital cooler, 5 days to our cooler	212	252.2	188.2	172.3	147	22.8	23.2	22.6	45441	212		y	16		North	11489	06.03.2017	soil	soil_control	n		soil metagenome	male	not_applicable	UTK.DonorK	not_applicable	91.6	39.3	Fair	35.941	-83.9398	9	soil.ctrl	cooled	2
[truncated: 2,661 more rows]
[truncated: 23 more columns]

## Sheet: TS2_metab_skin_ancombc
Metabolite ID	Best Hit	Log-fold Change				P-value				Q-value				Standard Error				W-value
[truncated: 436 more rows]

[truncated: 25 more sheets: TS3_metab_soil_ancombc, TS4_metagenome_samples, TS5_MAG_assembly_stats, TS6_MAG_abundances, TS7_ATPm_AA_LME, TS8_ATPm_carb_LME, TS9_ATPm_lipid_LME, TS14_exchange_counts, TS15_16S_vol_LME, TS16_16S_richness_LME, TS25_late-associated-correl, TS26_intial-associated-correlat, TS27_Network_Decomposer_Tax, TS28_decomposer_sources, TS29_late_crossfeeding_totals, TS30_late_decomp_oblitimonas_CF, TS31_late_decomp_arg-orn_CF, TS32_model_validation_results, TS33_host_decomposers, TS34_average_DD_per_body …]
