# Supplementary material for: A conserved interdomain microbial network underpins cadaver decomposition despite environmental variables
Source: Nat Microbiol. 2024 Feb 12;9(3):595–613. doi: 10.1038/s41564-023-01580-y (PMC10914610; doi:10.1038/s41564-023-01580-y)
Supplement: Supplementary file 4 — SD for Fig. 1. Sample type counts and sample metadata. SD for Fig. 2. ATP per C-mol for each substrate by sample and pairwise beta-NTI calculations. SD for Fig. 3. SMETANA MIP and MRO score calculations, predicted cross-fed metabolites, Faith’s PD calculations and joint-RPCA distance matrix/ordination. SD for Fig. 4. Joint-RPCA distance matrix/ordination and multi-omic log ratios. SD for Fig. 5. Late decomposition multi-omic correlations. SD for Fig. 6. Random forest predictions, 16S rRNA model important features and 16S rRNA SILVA-L7 feature table. SD for ED Fig. 1. Site weather data. SD for ED Fig. 2. Metabolite feature table, chemical formulas and Van Krevelen metabolite classifications. SD for ED Fig. 3. MAG taxonomy and feature table, amino acid and carbohydrate ATP per C-mol per MAG and sample. SD for ED Fig. 4. 16S rRNA calculated richness. SD for ED Fig. 5. Initial/early decomposition multi-omic correlations. SD for ED Fig. 6. Top rank taxa for phylogenetic tree comparing ASVs found during decomposition and in the EMP and AGP datasets. SD for ED Fig. 9. 16S rRNA random forest validation predictions [file 41564_2023_1580_MOESM4_ESM.xlsx]

## Sheet: fig_1b
data_type	total	sample_site	set
16S	2056	soil	real
18S	1935	soil	real
MetaG	569	soil	real
Metab	746	soil	real
16S	1498	skin	real
18S	1454	skin	real
MetaG	0	skin	real
Metab	748	skin	real
16S	2268	soil	ideal
18S	2268	soil	ideal
MetaG	765	soil	ideal
Metab	765	soil	ideal
16S	1512	skin	ideal
18S	1512	skin	ideal
MetaG	0	skin	ideal
Metab	756	skin	ideal

## Sheet: fig_1c
sample_name	swab_barcode1	season	swab_barcode2	soil_control	swab_barcode_used	megyesi_score	sample_type	sample_type_soil_control	host_subject_id	host_subject_id2	days_since_placement	description	body_site	add_0c	facility
soil.ctrl.CMU.16.12.2016.10.day.day1	62058	FALL	not_applicable	y	62058	7	soil	soil_control	16-12	FIRS1	0	soil.ctrl	not applicable	0	FIRS
soil.ctrl.CMU.16.12.2016.10.day.day2	55378	FALL	not_applicable	y	55378	6.5	soil	soil_control	16-12	FIRS1	1	soil.ctrl	not applicable	5.55	FIRS
soil.ctrl.CMU.16.12.2016.10.day.day3	55379	FALL	not_applicable	y	55379	6.5	soil	soil_control	16-12	FIRS1	2	soil.ctrl	not applicable	11.1	FIRS
soil.ctrl.CMU.16.12.2016.10.day.day4	55412	FALL	not_applicable	y	55412	6	soil	soil_control	16-12	FIRS1	3	soil.ctrl	not applicable	14.4	FIRS
soil.ctrl.CMU.16.12.2016.10.day.day5	55413	FALL	not_applicable	y	55413	10	soil	soil_control	16-12	FIRS1	4	soil.ctrl	not applicable	16.9	FIRS
soil.ctrl.CMU.16.12.2016.10.day.day6	55414	FALL	not_applicable	y	55414	12	soil	soil_control	16-12	FIRS1	5	soil.ctrl	not applicable	20.8	FIRS
soil.ctrl.CMU.16.12.2016.10.day.day7	55415	FALL	not_applicable	y	55415	12	soil	soil_control	16-12	FIRS1	6	soil.ctrl	not applicable	25.8	FIRS
soil.ctrl.CMU.16.12.2016.10.day.day8	55448	FALL	not_applicable	y	55448	8.5	soil	soil_control	16-12	FIRS1	7	soil.ctrl	not applicable	26.1	FIRS
soil.ctrl.CMU.16.12.2016.10.day.day9	55449	FALL	not_applicable	y	55449	12.5	soil	soil_control	16-12	FIRS1	8	soil.ctrl	not applicable	26.1	FIRS
soil.ctrl.CMU.16.12.2016.10.day.day10	55450	FALL	not_applicable	y	55450	12	soil	soil_control	16-12	FIRS1	9	soil.ctrl	not applicable	26.1	FIRS
soil.ctrl.CMU.16.12.2016.11.day.day11	55451	FALL	not_applicable	y	55451	8.5	soil	soil_control	16-12	FIRS1	10	soil.ctrl	not applicable	26.1	FIRS
soil.ctrl.CMU.16.12.2016.11.day.day12	55484	FALL	not_applicable	y	55484	11.5	soil	soil_control	16-12	FIRS1	11	soil.ctrl	not applicable	26.1	FIRS
soil.ctrl.CMU.16.12.2016.11.day.day13	55485	FALL	not_applicable	y	55485	13	soil	soil_control	16-12	FIRS1	12	soil.ctrl	not applicable	26.1	FIRS
soil.ctrl.CMU.16.12.2016.11.day.day14	55486	FALL	not_applicable	y	55486	13	soil	soil_control	16-12	FIRS1	13	soil.ctrl	not applicable	26.1	FIRS
soil.ctrl.CMU.16.12.2016.11.day.day15	55487	FALL	not_applicable	y	55487	12	soil	soil_control	16-12	FIRS1	14	soil.ctrl	not applicable	27.5	FIRS
soil.ctrl.CMU.16.12.2016.11.day.day16	55520	FALL	not_applicable	y	55520	15	soil	soil_control	16-12	FIRS1	15	soil.ctrl	not applicable	27.5	FIRS
soil.ctrl.CMU.16.12.2016.11.day.day17	55521	FALL	not_applicable	y	55521	12	soil	soil_control	16-12	FIRS1	16	soil.ctrl	not applicable	27.5	FIRS
soil.ctrl.CMU.16.12.2016.11.day.day18	55522	FALL	not_applicable	y	55522	13	soil	soil_control	16-12	FIRS1	17	soil.ctrl	not applicable	27.5	FIRS
soil.ctrl.CMU.16.12.2016.11.day.day19	55523	FALL	not_applicable	y	55523	12.5	soil	soil_control	16-12	FIRS1	18	soil.ctrl	not applicable	27.5	FIRS
soil.ctrl.CMU.16.12.2016.11.day.day20	55556	FALL	not_applicable	y	55556	16	soil	soil_control	16-12	FIRS1	19	soil.ctrl	not applicable	27.5	FIRS
soil.ctrl.CMU.16.12.2016.11.day.day21	55557	FALL	not_applicable	y	55557	13	soil	soil_control	16-12	FIRS1	20	soil.ctrl	not applicable	31.1	FIRS
soil.ctrl.CMU.16.14.2016.11.day.day1	55558	FALL	not_applicable	y	55558	3.5	soil	soil_control	16-14	FIRS2	0	soil.ctrl	not applicable	0	FIRS
soil.ctrl.CMU.16.14.2016.11.day.day2	55559	FALL	not_applicable	y	55559	4	soil	soil_control	16-14	FIRS2	1	soil.ctrl	not applicable	0	FIRS
soil.ctrl.CMU.16.14.2016.12.day.day3	54516	FALL	not_applicable	y	54516	6	soil	soil_control	16-14	FIRS2	2	soil.ctrl	not applicable	0	FIRS
soil.ctrl.CMU.16.14.2016.12.day.day4	54506	FALL	not_applicable	y	54506	6	soil	soil_control	16-14	FIRS2	3	soil.ctrl	not applicable	0	FIRS
soil.ctrl.CMU.16.14.2016.12.day.day5	54523	FALL	not_applicable	y	54523	8	soil	soil_control	16-14	FIRS2	4	soil.ctrl	not applicable	0	FIRS
soil.ctrl.CMU.16.14.2016.12.day.day6	55584	FALL	not_applicable	y	55584	9	soil	soil_control	16-14	FIRS2	5	soil.ctrl	not applicable	0	FIRS
soil.ctrl.CMU.16.14.2016.12.day.day7	55579	FALL	not_applicable	y	55579	8	soil	soil_control	16-14	FIRS2	6	soil.ctrl	not applicable	1.4	FIRS
soil.ctrl.CMU.16.14.2016.12.day.day8	55598	FALL	not_applicable	y	55598	10	soil	soil_control	16-14	FIRS2	7	soil.ctrl	not applicable	1.4	FIRS
soil.ctrl.CMU.16.14.2016.12.day.day9	45083	FALL	not_applicable	y	45083	8.5	soil	soil_control	16-14	FIRS2	8	soil.ctrl	not applicable	1.4	FIRS
soil.ctrl.CMU.16.14.2016.12.day.day10	45063	FALL	not_applicable	y	45063	9	soil	soil_control	16-14	FIRS2	9	soil.ctrl	not applicable	1.4	FIRS
soil.ctrl.CMU.16.14.2016.12.day.day11	60416	FALL	not_applicable	y	60416	7.5	soil	soil_control	16-14	FIRS2	10	soil.ctrl	not applicable	1.4	FIRS
soil.ctrl.CMU.16.14.2016.12.day.day12	60417	FALL	not_applicable	y	60417	9	soil	soil_control	16-14	FIRS2	11	soil.ctrl	not applicable	1.4	FIRS
soil.ctrl.CMU.16.14.2016.12.day.day13	60418	FALL	not_applicable	y	60418	9	soil	soil_control	16-14	FIRS2	12	soil.ctrl	not applicable	5	FIRS
soil.ctrl.CMU.16.14.2016.12.day.day14	60419	FALL	not_applicable	y	60419	8.5	soil	soil_control	16-14	FIRS2	13	soil.ctrl	not applicable	6.95	FIRS
soil.ctrl.CMU.16.14.2016.12.day.day15	60452	FALL	not_applicable	y	60452	9	soil	soil_control	16-14	FIRS2	14	soil.ctrl	not applicable	6.95	FIRS
soil.ctrl.CMU.16.14.2016.12.day.day16	60453	FALL	not_applicable	y	60453	10	soil	soil_control	16-14	FIRS2	15	soil.ctrl	not applicable	8.05	FIRS
soil.ctrl.CMU.16.14.2016.12.day.day17	60454	FALL	not_applicable	y	60454	10.5	soil	soil_control	16-14	FIRS2	16	soil.ctrl	not applicable	12.75	FIRS
soil.ctrl.CMU.16.14.2016.12.day.day18	60455	FALL	not_applicable	y	60455	13	soil	soil_control	16-14	FIRS2	17	soil.ctrl	not applicable	19.4	FIRS
soil.ctrl.CMU.16.14.2016.12.day.day19	60488	FALL	not_applicable	y	60488	9	soil	soil_control	16-14	FIRS2	18	soil.ctrl	not applicable	19.4	FIRS
soil.ctrl.CMU.16.14.2016.12.day.day20	60489	FALL	not_applicable	y	60489	9	soil	soil_control	16-14	FIRS2	19	soil.ctrl	not applicable	19.4	FIRS
soil.ctrl.CMU.16.14.2016.12.day.day21	60490	FALL	not_applicable	y	60490	10	soil	soil_control	16-14	FIRS2	20	soil.ctrl	not applicable	19.4	FIRS
soil.ctrl.CMU.17.12.2017.10.10.day1	45694	FALL	not_applicable	y	45694	5	soil	soil_control	17-12	FIRS3	0	soil.ctrl	not applicable	0	FIRS
soil.ctrl.CMU.17.12.2017.10.11.day2	45695	FALL	not_applicable	y	45695	5	soil	soil_control	17-12	FIRS3	1	soil.ctrl	not applicable	12.8	FIRS
soil.ctrl.CMU.17.12.2017.10.12.day3	45728	FALL	not_applicable	y	45728	4	soil	soil_control	17-12	FIRS3	2	soil.ctrl	not applicable	28.65	FIRS
soil.ctrl.CMU.17.12.2017.10.13.day4	45729	FALL	not_applicable	y	45729	8	soil	soil_control	17-12	FIRS3	3	soil.ctrl	not applicable	41.7	FIRS
soil.ctrl.CMU.17.12.2017.10.14.day5	45730	FALL	not_applicable	y	45730	9	soil	soil_control	17-12	FIRS3	4	soil.ctrl	not applicable	50.05	FIRS
soil.ctrl.CMU.17.12.2017.10.16.day7	45764	FALL	not_applicable	y	45764	9	soil	soil_control	17-12	FIRS3	6	soil.ctrl	not applicable	68.95	FIRS
soil.ctrl.CMU.17.12.2017.10.17.day8	45765	FALL	not_applicable	y	45765	9	soil	soil_control	17-12	FIRS3	7	soil.ctrl	not applicable	80.35	FIRS
soil.ctrl.CMU.17.12.2017.10.18.day9	45766	FALL	not_applicable	y	45766	9	soil	soil_control	17-12	FIRS3	8	soil.ctrl	not applicable	93.95	FIRS
soil.ctrl.CMU.17.12.2017.10.19.day10	45767	FALL	not_applicable	y	45767	10	soil	soil_control	17-12	FIRS3	9	soil.ctrl	not applicable	107.85	FIRS
soil.ctrl.CMU.17.12.2017.10.20.day11	45800	FALL	not_applicable	y	45800	10	soil	soil_control	17-12	FIRS3	10	soil.ctrl	not applicable	125.05	FIRS
soil.ctrl.CMU.17.12.2017.10.21.day12	45801	FALL	not_applicable	y	45801	13	soil	soil_control	17-12	FIRS3	11	soil.ctrl	not applicable	132.55	FIRS
soil.ctrl.CMU.17.12.2017.10.22.day13	45802	FALL	not_applicable	y	45802	13	soil	soil_control	17-12	FIRS3	12	soil.ctrl	not applicable	141.75	FIRS
soil.ctrl.CMU.17.12.2017.10.23.day14	45803	FALL	not_applicable	y	45803	13	soil	soil_control	17-12	FIRS3	13	soil.ctrl	not applicable	153.7	FIRS
soil.ctrl.CMU.17.12.2017.10.24.day15	45116	FALL	not_applicable	y	45116	13	soil	soil_control	17-12	FIRS3	14	soil.ctrl	not applicable	166.75	FIRS
soil.ctrl.CMU.17.12.2017.10.25.day16	45117	FALL	not_applicable	y	45117	13	soil	soil_control	17-12	FIRS3	15	soil.ctrl	not applicable	179	FIRS
soil.ctrl.CMU.17.12.2017.10.26.day17	45118	FALL	not_applicable	y	45118	13	soil	soil_control	17-12	FIRS3	16	soil.ctrl	not applicable	190.95	FIRS
soil.ctrl.CMU.17.12.2017.10.27.day18	45119	FALL	not_applicable	y	45119	13	soil	soil_control	17-12	FIRS3	17	soil.ctrl	not applicable	200.4	FIRS
soil.ctrl.CMU.17.12.2017.10.28.day19	45152	FALL	not_applicable	y	45152	13	soil	soil_control	17-12	FIRS3	18	soil.ctrl	not applicable	211.5	FIRS
soil.ctrl.CMU.17.12.2017.10.29.day20	45153	FALL	not_applicable	y	45153	14	soil	soil_control	17-12	FIRS3	19	soil.ctrl	not applicable	222.9	FIRS
soil.ctrl.CMU.17.12.2017.10.30.day21	45154	FALL	not_applicable	y	45154	13	soil	soil_control	17-12	FIRS3	20	soil.ctrl	not applicable	232.9	FIRS
soil.ctrlCMU.17.04.2017.03.day1	64163	WINTER	not_applicable	y	64163	5	soil	soil_control	Mr 17-04	FIRS10	0	soil.ctrl	not applicable	0	FIRS
soil.ctrlCMU.17.04.2017.03.day2	64196	WINTER	not_applicable	y	64196	5	soil	soil_control	Mr 17-04	FIRS10	1	soil.ctrl	not applicable	12.5	FIRS
soil.ctrlCMU.17.04.2017.03.day3	64197	WINTER	not_applicable	y	64197	7	soil	soil_control	Mr 17-04	FIRS10	2	soil.ctrl	not applicable	24.15	FIRS
soil.ctrlCMU.17.04.2017.03.day4	64198	WINTER	not_applicable	y	64198	7	soil	soil_control	Mr 17-04	FIRS10	3	soil.ctrl	not applicable	34.15	FIRS
soil.ctrlCMU.17.04.2017.03.day5	64199	WINTER	not_applicable	y	64199	7	soil	soil_control	Mr 17-04	FIRS10	4	soil.ctrl	not applicable	46.95	FIRS
soil.ctrlCMU.17.04.2017.03.day6	64232	WINTER	not_applicable	y	64232	8	soil	soil_control	Mr 17-04	FIRS10	5	soil.ctrl	not applicable	61.65	FIRS
soil.ctrlCMU.17.04.2017.03.day7	64233	WINTER	not_applicable	y	64233	10	soil	soil_control	Mr 17-04	FIRS10	6	soil.ctrl	not applicable	76.65	FIRS
soil.ctrlCMU.17.04.2017.03.day8	64234	WINTER	not_applicable	y	64234	11	soil	soil_control	Mr 17-04	FIRS10	7	soil.ctrl	not applicable	92.2	FIRS
soil.ctrlCMU.17.04.2017.03.day9	64235	WINTER	not_applicable	y	64235	12	soil	soil_control	Mr 17-04	FIRS10	8	soil.ctrl	not applicable	109.7	FIRS
soil.ctrlCMU.17.04.2017.03.day10	64268	WINTER	not_applicable	y	64268	14	soil	soil_control	Mr 17-04	FIRS10	9	soil.ctrl	not applicable	127.45	FIRS
soil.ctrlCMU.17.04.2017.03.day11	64269	WINTER	not_applicable	y	64269	15	soil	soil_control	Mr 17-04	FIRS10	10	soil.ctrl	not applicable	144.95	FIRS
soil.ctrlCMU.17.04.2017.03.day12	64270	WINTER	not_applicable	y	64270	13	soil	soil_control	Mr 17-04	FIRS10	11	soil.ctrl	not applicable	162.45	FIRS
soil.ctrlCMU.17.04.2017.03.day13	64271	WINTER	not_applicable	y	64271	16	soil	soil_control	Mr 17-04	FIRS10	12	soil.ctrl	not applicable	180.25	FIRS
soil.ctrlCMU.17.04.2017.03.day14	64304	WINTER	not_applicable	y	64304	15	soil	soil_control	Mr 17-04	FIRS10	13	soil.ctrl	not applicable	191.65	FIRS
soil.ctrlCMU.17.04.2017.03.day15	64305	WINTER	not_applicable	y	64305	16	soil	soil_control	Mr 17-04	FIRS10	14	soil.ctrl	not applicable	202.45	FIRS
soil.ctrlCMU.17.04.2017.03.day16	64306	WINTER	not_applicable	y	64306	16	soil	soil_control	Mr 17-04	FIRS10	15	soil.ctrl	not applicable	213.25	FIRS
soil.ctrlCMU.17.04.2017.03.day17	64307	WINTER	not_applicable	y	64307	18	soil	soil_control	Mr 17-04	FIRS10	16	soil.ctrl	not applicable	224.05	FIRS
soil.ctrlCMU.17.04.2017.03.day18	64340	WINTER	not_applicable	y	64340	13	soil	soil_control	Mr 17-04	FIRS10	17	soil.ctrl	not applicable	235.2	FIRS
soil.ctrlCMU.17.04.2017.03.day19	64341	WINTER	not_applicable	y	64341	20	soil	soil_control	Mr 17-04	FIRS10	18	soil.ctrl	not applicable	243.55	FIRS
soil.ctrlCMU.17.04.2017.03.day20	64342	WINTER	not_applicable	y	64342	17	soil	soil_control	Mr 17-04	FIRS10	19	soil.ctrl	not applicable	254.4	FIRS
soil.ctrlCMU.17.04.2017.03.day21	64343	WINTER	not_applicable	y	64343	20	soil	soil_control	Mr 17-04	FIRS10	20	soil.ctrl	not applicable	267.15	FIRS
soil.ctrlCMU.16.15.2016.12.day1	61822	WINTER	not_applicable	y	61822	4.5	soil	soil_control	Mr. 16-15	FIRS11	0	soil.ctrl	not applicable	0	FIRS
soil.ctrlCMU.16.15.2016.12.day2	61823	WINTER	not_applicable	y	61823	4	soil	soil_control	Mr. 16-15	FIRS11	1	soil.ctrl	not applicable	0	FIRS
soil.ctrlCMU.16.15.2016.12.day3	60388	WINTER	not_applicable	y	60388	6	soil	soil_control	Mr. 16-15	FIRS11	2	soil.ctrl	not applicable	1.1	FIRS
soil.ctrlCMU.16.15.2016.12.day4	60389	WINTER	not_applicable	y	60389	7	soil	soil_control	Mr. 16-15	FIRS11	3	soil.ctrl	not applicable	5.8	FIRS
soil.ctrlCMU.16.15.2016.12.day5	60394	WINTER	not_applicable	y	60394	7	soil	soil_control	Mr. 16-15	FIRS11	4	soil.ctrl	not applicable	12.45	FIRS
soil.ctrlCMU.16.15.2016.12.day6	60395	WINTER	not_applicable	y	60395	6	soil	soil_control	Mr. 16-15	FIRS11	5	soil.ctrl	not applicable	12.45	FIRS
soil.ctrlCMU.16.15.2016.12.day7	63603	WINTER	not_applicable	y	63603	10	soil	soil_control	Mr. 16-15	FIRS11	6	soil.ctrl	not applicable	12.45	FIRS
soil.ctrlCMU.16.15.2016.12.day8	61856	WINTER	not_applicable	y	61856	10.5	soil	soil_control	Mr. 16-15	FIRS11	7	soil.ctrl	not applicable	12.45	FIRS
soil.ctrlCMU.16.15.2016.12.day9	61857	WINTER	not_applicable	y	61857	9	soil	soil_control	Mr. 16-15	FIRS11	8	soil.ctrl	not applicable	12.45	FIRS
soil.ctrlCMU.16.15.2016.12.day10	61858	WINTER	not_applicable	y	61858	9.5	soil	soil_control	Mr. 16-15	FIRS11	9	soil.ctrl	not applicable	12.45	FIRS
soil.ctrlCMU.16.15.2016.12.day11	61859	WINTER	not_applicable	y	61859	10	soil	soil_control	Mr. 16-15	FIRS11	10	soil.ctrl	not applicable	12.45	FIRS
soil.ctrlCMU.16.15.2016.12.day12	61892	WINTER	not_applicable	y	61892	10	soil	soil_control	Mr. 16-15	FIRS11	11	soil.ctrl	not applicable	12.7	FIRS
soil.ctrlCMU.16.15.2016.12.day13	61893	WINTER	not_applicable	y	61893	10	soil	soil_control	Mr. 16-15	FIRS11	12	soil.ctrl	not applicable	17.15	FIRS
soil.ctrlCMU.16.15.2016.12.day14	61894	WINTER	not_applicable	y	61894	10	soil	soil_control	Mr. 16-15	FIRS11	13	soil.ctrl	not applicable	18.8	FIRS
soil.ctrlCMU.16.15.2016.12.day15	61895	WINTER	not_applicable	y	61895	10	soil	soil_control	Mr. 16-15	FIRS11	14	soil.ctrl	not applicable	18.8	FIRS
soil.ctrlCMU.16.15.2016.12.day16	61928	WINTER	not_applicable	y	61928	11	soil	soil_control	Mr. 16-15	FIRS11	15	soil.ctrl	not applicable	18.8	FIRS
soil.ctrlCMU.16.15.2016.12.day17	61929	WINTER	not_applicable	y	61929	12	soil	soil_control	Mr. 16-15	FIRS11	16	soil.ctrl	not applicable	18.8	FIRS
soil.ctrlCMU.16.15.2016.12.day18	61930	WINTER	not_applicable	y	61930	12	soil	soil_control	Mr. 16-15	FIRS11	17	soil.ctrl	not applicable	19.35	FIRS
soil.ctrlCMU.16.15.2016.12.day19	61931	WINTER	not_applicable	y	61931	10	soil	soil_control	Mr. 16-15	FIRS11	18	soil.ctrl	not applicable	19.35	FIRS
soil.ctrlCMU.16.15.2016.12.day20	61964	WINTER	not_applicable	y	61964	11	soil	soil_control	Mr. 16-15	FIRS11	19	soil.ctrl	not applicable	19.35	FIRS
soil.ctrlCMU.16.15.2017.01.day21	61965	WINTER	not_applicable	y	61965	9	soil	soil_control	Mr. 16-15	FIRS11	20	soil.ctrl	not applicable	19.35	FIRS
soil.ctrlCMU.17.01.2017.01.day1	61966	WINTER	not_applicable	y	61966	3.5	soil	soil_control	Mrs. 17-01	FIRS12	0	soil.ctrl	not applicable	0	FIRS
soil.ctrlCMU.17.01.2017.01.day2	61967	WINTER	not_applicable	y	61967	Body covered in snow	soil	soil_control	Mrs. 17-01	FIRS12	1	soil.ctrl	not applicable	0	FIRS
soil.ctrlCMU.17.01.2017.01.day3	62000	WINTER	not_applicable	y	62000	Body covered in snow	soil	soil_control	Mrs. 17-01	FIRS12	2	soil.ctrl	not applicable	0	FIRS
soil.ctrlCMU.17.01.2017.01.day4	62001	WINTER	not_applicable	y	62001	Body covered in snow	soil	soil_control	Mrs. 17-01	FIRS12	3	soil.ctrl	not applicable	0	FIRS
soil.ctrlCMU.17.01.2017.01.day5	62002	WINTER	not_applicable	y	62002	Body covered in snow	soil	soil_control	Mrs. 17-01	FIRS12	4	soil.ctrl	not applicable	0	FIRS
soil.ctrlCMU.17.01.2017.01.day6	62003	WINTER	not_applicable	y	na	No data collected due to ice storm	soil	soil_control	Mrs. 17-01	FIRS12	5	soil.ctrl	not applicable	0	FIRS
soil.ctrlCMU.17.01.2017.01.day7	62003	WINTER	not_applicable	y	62003	Body covered in snow	soil	soil_control	Mrs. 17-01	FIRS12	6	soil.ctrl	not applicable	0.85	FIRS
soil.ctrlCMU.17.01.2017.01.day8	62036	WINTER	not_applicable	y	62036	7	soil	soil_control	Mrs. 17-01	FIRS12	7	soil.ctrl	not applicable	6.15	FIRS
soil.ctrlCMU.17.01.2017.01.day9	62037	WINTER	not_applicable	y	62037	7	soil	soil_control	Mrs. 17-01	FIRS12	8	soil.ctrl	not applicable	8.65	FIRS
soil.ctrlCMU.17.01.2017.01.day10	62038	WINTER	not_applicable	y	62038	7.5	soil	soil_control	Mrs. 17-01	FIRS12	9	soil.ctrl	not applicable	12.25	FIRS
soil.ctrlCMU.17.01.2017.01.day11	62039	WINTER	not_applicable	y	62039	8	soil	soil_control	Mrs. 17-01	FIRS12	10	soil.ctrl	not applicable	16.4	FIRS
soil.ctrlCMU.17.01.2017.01.day12	64088	WINTER	not_applicable	y	64088	9	soil	soil_control	Mrs. 17-01	FIRS12	11	soil.ctrl	not applicable	20.3	FIRS
soil.ctrlCMU.17.01.2017.01.day13	64089	WINTER	not_applicable	y	64089	6	soil	soil_control	Mrs. 17-01	FIRS12	12	soil.ctrl	not applicable	22.8	FIRS
soil.ctrlCMU.17.01.2017.01.day14	64090	WINTER	not_applicable	y	64090	10	soil	soil_control	Mrs. 17-01	FIRS12	13	soil.ctrl	not applicable	24.75	FIRS
soil.ctrlCMU.17.01.2017.01.day15	64091	WINTER	not_applicable	y	64091	7.5	soil	soil_control	Mrs. 17-01	FIRS12	14	soil.ctrl	not applicable	26.7	FIRS
soil.ctrlCMU.17.01.2017.01.day16	64124	WINTER	not_applicable	y	64124	8.5	soil	soil_control	Mrs. 17-01	FIRS12	15	soil.ctrl	not applicable	26.7	FIRS
soil.ctrlCMU.17.01.2017.01.day17	64125	WINTER	not_applicable	y		7.5	soil	soil_control	Mrs. 17-01	FIRS12	16	soil.ctrl	not applicable	27.8	FIRS
soil.ctrlCMU.17.01.2017.01.day18	64126	WINTER	not_applicable	y	64126	10	soil	soil_control	Mrs. 17-01	FIRS12	17	soil.ctrl	not applicable	28.65	FIRS
soil.ctrlCMU.17.01.2017.01.day19	64127	WINTER	not_applicable	y	64127	10	soil	soil_control	Mrs. 17-01	FIRS12	18	soil.ctrl	not applicable	28.95	FIRS
soil.ctrlCMU.17.01.2017.01.day20	64160	WINTER	not_applicable	y	64160	8.5	soil	soil_control	Mrs. 17-01	FIRS12	19	soil.ctrl	not applicable	33.4	FIRS
soil.ctrlCMU.17.01.2017.01.day21	64161	WINTER	not_applicable	y	64161	10	soil	soil_control	Mrs. 17-01	FIRS12	20	soil.ctrl	not applicable	33.65	FIRS
soil.ctrlCMU.17.01.2017.01.day22	64162	WINTER	not_applicable	y	64162	10	soil	soil_control	Mrs. 17-01	FIRS12	21	soil.ctrl	not applicable	33.65	FIRS
soil.ctrl.UTK.K016.04.2016.09.26.day1	61247	FALL	not_applicable	y	61247	4	soil	soil_control	UTK.K016.04	ARF1	0	soil.ctrl	not_applicable	0	ARF
soil.ctrl.UTK.K016.04.2016.09.27.day2	61280	FALL	not_applicable	y	61280	4	soil	soil_control	UTK.K016.04	ARF1	1	soil.ctrl	not_applicable	21.3	ARF
soil.ctrl.UTK.K016.04.2016.09.28.day3	61281	FALL	not_applicable	y	61281	4	soil	soil_control	UTK.K016.04	ARF1	2	soil.ctrl	not_applicable	41.7	ARF
soil.ctrl.UTK.K016.04.2016.09.29.day4	61282	FALL	not_applicable	y	61282	7	soil	soil_control	UTK.K016.04	ARF1	3	soil.ctrl	not_applicable	60.4	ARF
soil.ctrl.UTK.K016.04.2016.09.30.day5	61283	FALL	not_applicable	y	61283	7	soil	soil_control	UTK.K016.04	ARF1	4	soil.ctrl	not_applicable	76.2	ARF
soil.ctrl.UTK.K016.04.2016.10.01.day6	61316	FALL	not_applicable	y	61316	10	soil	soil_control	UTK.K016.04	ARF1	5	soil.ctrl	not_applicable	92.6	ARF
soil.ctrl.UTK.K016.04.2016.10.02.day7	61317	FALL	not_applicable	y	61317	14	soil	soil_control	UTK.K016.04	ARF1	6	soil.ctrl	not_applicable	111.5	ARF
soil.ctrl.UTK.K016.04.2016.10.03.day8	61318	FALL	not_applicable	y	61318	12	soil	soil_control	UTK.K016.04	ARF1	7	soil.ctrl	not_applicable	130.7	ARF
soil.ctrl.UTK.K016.04.2016.10.04.day9	61319	FALL	not_applicable	y	61319	15	soil	soil_control	UTK.K016.04	ARF1	8	soil.ctrl	not_applicable	152.3	ARF
soil.ctrl.UTK.K016.04.2016.10.05.day10	61352	FALL	not_applicable	y	61352	16	soil	soil_control	UTK.K016.04	ARF1	9	soil.ctrl	not_applicable	173.7	ARF
soil.ctrl.UTK.K016.04.2016.10.06.day11	61353	FALL	not_applicable	y	61353	16	soil	soil_control	UTK.K016.04	ARF1	10	soil.ctrl	not_applicable	194.1	ARF
soil.ctrl.UTK.K016.04.2016.10.07.day12	61354	FALL	not_applicable	y	61354	15	soil	soil_control	UTK.K016.04	ARF1	11	soil.ctrl	not_applicable	214.5	ARF
soil.ctrl.UTK.K016.04.2016.10.08.day13	61355	FALL	not_applicable	y	61355	17	soil	soil_control	UTK.K016.04	ARF1	12	soil.ctrl	not_applicable	236.2	ARF
soil.ctrl.UTK.K016.04.2016.10.09.day14	61388	FALL	not_applicable	y	61388	16	soil	soil_control	UTK.K016.04	ARF1	13	soil.ctrl	not_applicable	253.1	ARF
soil.ctrl.UTK.K016.04.2016.10.10.day15	61389	FALL	not_applicable	y	61389	17	soil	soil_control	UTK.K016.04	ARF1	14	soil.ctrl	not_applicable	269.7	ARF
soil.ctrl.UTK.K016.04.2016.10.11.day16	61390	FALL	not_applicable	y	61390	18	soil	soil_control	UTK.K016.04	ARF1	15	soil.ctrl	not_applicable	286.1	ARF
soil.ctrl.UTK.K016.04.2016.10.12.day17	61391	FALL	not_applicable	y	61391	17	soil	soil_control	UTK.K016.04	ARF1	16	soil.ctrl	not_applicable	302.8	ARF
soil.ctrl.UTK.K016.04.2016.10.13.day18	61424	FALL	not_applicable	y	61424	21	soil	soil_control	UTK.K016.04	ARF1	17	soil.ctrl	not_applicable	320.1	ARF
soil.ctrl.UTK.K016.04.2016.10.14.day19	61425	FALL	not_applicable	y	61425	20	soil	soil_control	UTK.K016.04	ARF1	18	soil.ctrl	not_applicable	340.2	ARF
soil.ctrl.UTK.K016.04.2016.10.15.day20	61426	FALL	not_applicable	y	61426	20	soil	soil_control	UTK.K016.04	ARF1	19	soil.ctrl	not_applicable	361.3	ARF
soil.ctrl.UTK.K016.04.2016.10.16.day21	61427	FALL	not_applicable	y	61427	20	soil	soil_control	UTK.K016.04	ARF1	20	soil.ctrl	not_applicable	383	ARF
soil.ctrl.UTK.K016.05.2016.09.26.day1	61460	FALL	not_applicable	y	61460	3	soil	soil_control	UTK.K016.05	ARF2	0	soil.ctrl	not_applicable	0	ARF
soil.ctrl.UTK.K016.05.2016.09.27.day2	61461	FALL	not_applicable	y	61461	3	soil	soil_control	UTK.K016.05	ARF2	1	soil.ctrl	not_applicable	21.3	ARF
soil.ctrl.UTK.K016.05.2016.09.28.day3	61462	FALL	not_applicable	y	61462	3	soil	soil_control	UTK.K016.05	ARF2	2	soil.ctrl	not_applicable	41.7	ARF
soil.ctrl.UTK.K016.05.2016.09.29.day4	61463	FALL	not_applicable	y	61463	3	soil	soil_control	UTK.K016.05	ARF2	3	soil.ctrl	not_applicable	60.4	ARF
soil.ctrl.UTK.K016.05.2016.09.30.day5	61496	FALL	not_applicable	y	61496	5	soil	soil_control	UTK.K016.05	ARF2	4	soil.ctrl	not_applicable	76.2	ARF
soil.ctrl.UTK.K016.05.2016.10.01.day6	61497	FALL	not_applicable	y	61497	13	soil	soil_control	UTK.K016.05	ARF2	5	soil.ctrl	not_applicable	92.6	ARF
soil.ctrl.UTK.K016.05.2016.10.02.day7	61498	FALL	not_applicable	y	61498	18	soil	soil_control	UTK.K016.05	ARF2	6	soil.ctrl	not_applicable	111.5	ARF
soil.ctrl.UTK.K016.05.2016.10.03.day8	61499	FALL	not_applicable	y	61499	11	soil	soil_control	UTK.K016.05	ARF2	7	soil.ctrl	not_applicable	130.7	ARF
soil.ctrl.UTK.K016.05.2016.10.04.day9	61532	FALL	not_applicable	y	61532	19	soil	soil_control	UTK.K016.05	ARF2	8	soil.ctrl	not_applicable	152.3	ARF
soil.ctrl.UTK.K016.05.2016.10.05.day10	61533	FALL	not_applicable	y	61533	19	soil	soil_control	UTK.K016.05	ARF2	9	soil.ctrl	not_applicable	173.7	ARF
soil.ctrl.UTK.K016.05.2016.10.06.day11	61534	FALL	not_applicable	y	61534	19	soil	soil_control	UTK.K016.05	ARF2	10	soil.ctrl	not_applicable	194.1	ARF
soil.ctrl.UTK.K016.05.2016.10.07.day12	61535	FALL	not_applicable	y	61535	19	soil	soil_control	UTK.K016.05	ARF2	11	soil.ctrl	not_applicable	214.5	ARF
soil.ctrl.UTK.K016.05.2016.10.08.day13	61568	FALL	not_applicable	y	61568	20	soil	soil_control	UTK.K016.05	ARF2	12	soil.ctrl	not_applicable	236.2	ARF
soil.ctrl.UTK.K016.05.2016.10.09.day14	61569	FALL	not_applicable	y	61569	21	soil	soil_control	UTK.K016.05	ARF2	13	soil.ctrl	not_applicable	253.1	ARF
soil.ctrl.UTK.K016.05.2016.10.10.day15	61570	FALL	not_applicable	y	61570	20	soil	soil_control	UTK.K016.05	ARF2	14	soil.ctrl	not_applicable	269.7	ARF
soil.ctrl.UTK.K016.05.2016.10.11.day16	61571	FALL	not_applicable	y	61571	21	soil	soil_control	UTK.K016.05	ARF2	15	soil.ctrl	not_applicable	286.1	ARF
soil.ctrl.UTK.K016.05.2016.10.12.day17	61604	FALL	not_applicable	y	61604	20	soil	soil_control	UTK.K016.05	ARF2	16	soil.ctrl	not_applicable	302.8	ARF
soil.ctrl.UTK.K016.05.2016.10.13.day18	61605	FALL	not_applicable	y	61605	20	soil	soil_control	UTK.K016.05	ARF2	17	soil.ctrl	not_applicable	320.1	ARF
soil.ctrl.UTK.K016.05.2016.10.14.day19	61606	FALL	not_applicable	y	61606	23	soil	soil_control	UTK.K016.05	ARF2	18	soil.ctrl	not_applicable	340.2	ARF
soil.ctrl.UTK.K016.05.2016.10.15.day20	61607	FALL	not_applicable	y	61607	23	soil	soil_control	UTK.K016.05	ARF2	19	soil.ctrl	not_applicable	361.3	ARF
soil.ctrl.UTK.K016.05.2016.10.16.day21	61640	FALL	not_applicable	y	61640	23	soil	soil_control	UTK.K016.05	ARF2	20	soil.ctrl	not_applicable	383	ARF
soil.ctrl.UTK.K016.06.2016.10.05.day1	61641	FALL	not_applicable	y	61641	3	soil	soil_control	UTK.K016.06	ARF3	0	soil.ctrl	not_applicable	0	ARF
soil.ctrl.UTK.K016.06.2016.10.06.day2	61642	FALL	not_applicable	y	61642	3	soil	soil_control	UTK.K016.06	ARF3	1	soil.ctrl	not_applicable	20.4	ARF
soil.ctrl.UTK.K016.06.2016.10.07.day3	61643	FALL	not_applicable	y	61643	3	soil	soil_control	UTK.K016.06	ARF3	2	soil.ctrl	not_applicable	40.8	ARF
soil.ctrl.UTK.K016.06.2016.10.08.day4	61676	FALL	not_applicable	y	61676	8	soil	soil_control	UTK.K016.06	ARF3	3	soil.ctrl	not_applicable	62.5	ARF
soil.ctrl.UTK.K016.06.2016.10.09.day5	61677	FALL	not_applicable	y	61677	5	soil	soil_control	UTK.K016.06	ARF3	4	soil.ctrl	not_applicable	79.4	ARF
soil.ctrl.UTK.K016.06.2016.10.10.day6	61678	FALL	not_applicable	y	61678	10	soil	soil_control	UTK.K016.06	ARF3	5	soil.ctrl	not_applicable	96	ARF
soil.ctrl.UTK.K016.06.2016.10.11.day7	61679	FALL	not_applicable	y	61679	13	soil	soil_control	UTK.K016.06	ARF3	6	soil.ctrl	not_applicable	112.4	ARF
soil.ctrl.UTK.K016.06.2016.10.12.day8	61712	FALL	not_applicable	y	61712	14	soil	soil_control	UTK.K016.06	ARF3	7	soil.ctrl	not_applicable	129.1	ARF
soil.ctrl.UTK.K016.06.2016.10.13.day9	61713	FALL	not_applicable	y	61713	17	soil	soil_control	UTK.K016.06	ARF3	8	soil.ctrl	not_applicable	146.4	ARF
soil.ctrl.UTK.K016.06.2016.10.14.day10	61714	FALL	not_applicable	y	61714	14	soil	soil_control	UTK.K016.06	ARF3	9	soil.ctrl	not_applicable	166.5	ARF
soil.ctrl.UTK.K016.06.2016.10.15.day11	61715	FALL	not_applicable	y	61715	16	soil	soil_control	UTK.K016.06	ARF3	10	soil.ctrl	not_applicable	187.6	ARF
soil.ctrl.UTK.K016.06.2016.10.16.day12	61748	FALL	not_applicable	y	61748	20	soil	soil_control	UTK.K016.06	ARF3	11	soil.ctrl	not_applicable	209.3	ARF
soil.ctrl.UTK.K016.06.2016.10.17.day13	61749	FALL	not_applicable	y	61749	20	soil	soil_control	UTK.K016.06	ARF3	12	soil.ctrl	not_applicable	229.7	ARF
soil.ctrl.UTK.K016.06.2016.10.18.day14	61750	FALL	not_applicable	y	61750	20	soil	soil_control	UTK.K016.06	ARF3	13	soil.ctrl	not_applicable	252.1	ARF
soil.ctrl.UTK.K016.06.2016.10.19.day15	61751	FALL	not_applicable	y	61751	20	soil	soil_control	UTK.K016.06	ARF3	14	soil.ctrl	not_applicable	276	ARF
soil.ctrl.UTK.K016.06.2016.10.20.day16	61784	FALL	not_applicable	y	61784	21	soil	soil_control	UTK.K016.06	ARF3	15	soil.ctrl	not_applicable	299.7	ARF
soil.ctrl.UTK.K016.06.2016.10.21.day17	61785	FALL	not_applicable	y	61785	20	soil	soil_control	UTK.K016.06	ARF3	16	soil.ctrl	not_applicable	316.6	ARF
soil.ctrl.UTK.K016.06.2016.10.22.day18	61786	FALL	not_applicable	y	61786	20	soil	soil_control	UTK.K016.06	ARF3	17	soil.ctrl	not_applicable	328.2	ARF
soil.ctrl.UTK.K016.06.2016.10.23.day19	61787	FALL	not_applicable	y	61787	22	soil	soil_control	UTK.K016.06	ARF3	18	soil.ctrl	not_applicable	340	ARF
soil.ctrl.UTK.K016.06.2016.10.24.day20	61820	FALL	not_applicable	y	61820	22	soil	soil_control	UTK.K016.06	ARF3	19	soil.ctrl	not_applicable	357.1	ARF
soil.ctrl.UTK.K016.06.2016.10.25.day21	61821	FALL	not_applicable	y	61821	21	soil	soil_control	UTK.K016.06	ARF3	20	soil.ctrl	not_applicable	373.2	ARF
soil.ctrl.UTK.K016.01.2016.04.05.day1	25820	SPRING	not_applicable			3	soil	soil_control	UTK.K016.01	ARF4	0	soil.ctrl	not_applicable	0	ARF
soil.ctrl.UTK.K016.01.2016.04.06.day2	25821	SPRING	not_applicable			3	soil	soil_control	UTK.K016.01	ARF4	1	soil.ctrl	not_applicable	10.5556	ARF
soil.ctrl.UTK.K016.01.2016.04.07.day3	25822	SPRING	not_applicable			3	soil	soil_control	UTK.K016.01	ARF4	2	soil.ctrl	not_applicable	23.0556	ARF
soil.ctrl.UTK.K016.01.2016.04.08.day4	25823	SPRING	not_applicable			3	soil	soil_control	UTK.K016.01	ARF4	3	soil.ctrl	not_applicable	33.0556	ARF
soil.ctrl.UTK.K016.01.2016.04.09.day5	25856	SPRING	not_applicable			3	soil	soil_control	UTK.K016.01	ARF4	4	soil.ctrl	not_applicable	40.5556	ARF
soil.ctrl.UTK.K016.01.2016.04.10.day6	25857	SPRING	not_applicable			3	soil	soil_control	UTK.K016.01	ARF4	5	soil.ctrl	not_applicable	48.3333	ARF
soil.ctrl.UTK.K016.01.2016.04.11.day7	25858	SPRING	not_applicable			3	soil	soil_control	UTK.K016.01	ARF4	6	soil.ctrl	not_applicable	62.5	ARF
soil.ctrl.UTK.K016.01.2016.04.12.day8	25859	SPRING	not_applicable			3	soil	soil_control	UTK.K016.01	ARF4	7	soil.ctrl	not_applicable	76.3889	ARF
soil.ctrl.UTK.K016.01.2016.04.13.day9	25892	SPRING	not_applicable			3	soil	soil_control	UTK.K016.01	ARF4	8	soil.ctrl	not_applicable	90.2778	ARF
soil.ctrl.UTK.K016.01.2016.04.14.day10	25893	SPRING	not_applicable			3	soil	soil_control	UTK.K016.01	ARF4	9	soil.ctrl	not_applicable	108.889	ARF
soil.ctrl.UTK.K016.01.2016.04.15.day11	25894	SPRING	not_applicable			8	soil	soil_control	UTK.K016.01	ARF4	10	soil.ctrl	not_applicable	126.667	ARF
soil.ctrl.UTK.K016.01.2016.04.16.day12	25895	SPRING	not_applicable			9	soil	soil_control	UTK.K016.01	ARF4	11	soil.ctrl	not_applicable	141.667	ARF
soil.ctrl.UTK.K016.01.2016.04.17.day13	25928	SPRING	not_applicable			12	soil	soil_control	UTK.K016.01	ARF4	12	soil.ctrl	not_applicable	157.778	ARF
soil.ctrl.UTK.K016.01.2016.04.18.day14	25929	SPRING	not_applicable			14	soil	soil_control	UTK.K016.01	ARF4	13	soil.ctrl	not_applicable	176.944	ARF
soil.ctrl.UTK.K016.01.2016.04.19.day15	25930	SPRING	not_applicable			16	soil	soil_control	UTK.K016.01	ARF4	14	soil.ctrl	not_applicable	197.5	ARF
soil.ctrl.UTK.K016.01.2016.04.20.day16	25931	SPRING	not_applicable			20	soil	soil_control	UTK.K016.01	ARF4	15	soil.ctrl	not_applicable	220.833	ARF
soil.ctrl.UTK.K016.01.2016.04.21.day17	25964	SPRING	not_applicable			23	soil	soil_control	UTK.K016.01	ARF4	16	soil.ctrl	not_applicable	242.222	ARF
soil.ctrl.UTK.K016.01.2016.04.22.day18	25965	SPRING	not_applicable			21	soil	soil_control	UTK.K016.01	ARF4	17	soil.ctrl	not_applicable	260	ARF
soil.ctrl.UTK.K016.01.2016.04.23.day19	25966	SPRING	not_applicable			23	soil	soil_control	UTK.K016.01	ARF4	18	soil.ctrl	not_applicable	276.111	ARF
soil.ctrl.UTK.K016.01.2016.04.24.day20	25967	SPRING	not_applicable			23	soil	soil_control	UTK.K016.01	ARF4	19	soil.ctrl	not_applicable	293.611	ARF
soil.ctrl.UTK.K016.01.2016.04.25.day21	25678	SPRING	not_applicable			23	soil	soil_control	UTK.K016.01	ARF4	20	soil.ctrl	not_applicable	313.889	ARF
soil.ctrl.UTK.K016.02.2016.04.13.day1	43280	SPRING	not_applicable			3	soil	soil_control	UTK.K016.02	ARF5	0	soil.ctrl	not_applicable	0	ARF
soil.ctrl.UTK.K016.02.2016.04.14.day2	43281	SPRING	not_applicable			3	soil	soil_control	UTK.K016.02	ARF5	1	soil.ctrl	not_applicable	18.6111	ARF
soil.ctrl.UTK.K016.02.2016.04.15.day3	43282	SPRING	not_applicable			3	soil	soil_control	UTK.K016.02	ARF5	2	soil.ctrl	not_applicable	36.3889	ARF
soil.ctrl.UTK.K016.02.2016.04.16.day4	43283	SPRING	not_applicable			3	soil	soil_control	UTK.K016.02	ARF5	3	soil.ctrl	not_applicable	51.3889	ARF
soil.ctrl.UTK.K016.02.2016.04.17.day5	43316	SPRING	not_applicable			3	soil	soil_control	UTK.K016.02	ARF5	4	soil.ctrl	not_applicable	67.5	ARF
soil.ctrl.UTK.K016.02.2016.04.18.day6	43317	SPRING	not_applicable			5	soil	soil_control	UTK.K016.02	ARF5	5	soil.ctrl	not_applicable	86.6667	ARF
soil.ctrl.UTK.K016.02.2016.04.19.day7	43318	SPRING	not_applicable			5	soil	soil_control	UTK.K016.02	ARF5	6	soil.ctrl	not_applicable	107.222	ARF
soil.ctrl.UTK.K016.02.2016.04.20.day8	43319	SPRING	not_applicable			13	soil	soil_control	UTK.K016.02	ARF5	7	soil.ctrl	not_applicable	130.556	ARF
soil.ctrl.UTK.K016.02.2016.04.21.day9	43352	SPRING	not_applicable			20	soil	soil_control	UTK.K016.02	ARF5	8	soil.ctrl	not_applicable	151.944	ARF
soil.ctrl.UTK.K016.02.2016.04.22.day10	43353	SPRING	not_applicable			20	soil	soil_control	UTK.K016.02	ARF5	9	soil.ctrl	not_applicable	169.722	ARF
soil.ctrl.UTK.K016.02.2016.04.23.day11	43354	SPRING	not_applicable			24	soil	soil_control	UTK.K016.02	ARF5	10	soil.ctrl	not_applicable	185.833	ARF
soil.ctrl.UTK.K016.02.2016.04.24.day12	43355	SPRING	not_applicable			21	soil	soil_control	UTK.K016.02	ARF5	11	soil.ctrl	not_applicable	203.333	ARF
soil.ctrl.UTK.K016.02.2016.04.25.day13	43388	SPRING	not_applicable			25	soil	soil_control	UTK.K016.02	ARF5	12	soil.ctrl	not_applicable	223.611	ARF
soil.ctrl.UTK.K016.02.2016.04.26.day14	43389	SPRING	not_applicable			25	soil	soil_control	UTK.K016.02	ARF5	13	soil.ctrl	not_applicable	245.556	ARF
soil.ctrl.UTK.K016.02.2016.04.27.day15	43390	SPRING	not_applicable			25	soil	soil_control	UTK.K016.02	ARF5	14	soil.ctrl	not_applicable	269.444	ARF
soil.ctrl.UTK.K016.02.2016.04.28.day16	43391	SPRING	not_applicable			25	soil	soil_control	UTK.K016.02	ARF5	15	soil.ctrl	not_applicable	292.222	ARF
soil.ctrl.UTK.K016.02.2016.04.29.day17	43424	SPRING	not_applicable			25	soil	soil_control	UTK.K016.02	ARF5	16	soil.ctrl	not_applicable	313.333	ARF
soil.ctrl.UTK.K016.02.2016.04.30.day18	43425	SPRING	not_applicable			25	soil	soil_control	UTK.K016.02	ARF5	17	soil.ctrl	not_applicable	332.778	ARF
soil.ctrl.UTK.K016.02.2016.05.01.day19	43426	SPRING	not_applicable			25	soil	soil_control	UTK.K016.02	ARF5	18	soil.ctrl	not_applicable	354.722	ARF
soil.ctrl.UTK.K016.02.2016.05.02.day20	43427	SPRING	not_applicable			25	soil	soil_control	UTK.K016.02	ARF5	19	soil.ctrl	not_applicable	375.833	ARF
soil.ctrl.UTK.K016.02.2016.05.03.day21	25679	SPRING	not_applicable			25	soil	soil_control	UTK.K016.02	ARF5	20	soil.ctrl	not_applicable	394.444	ARF
soil.ctrl.UTK.K016.03.2016.05.06.day1	43460	SPRING	not_applicable			3	soil	soil_control	UTK.K016.03	ARF6	0	soil.ctrl	not_applicable	0	ARF
soil.ctrl.UTK.K016.03.2016.05.07.day2	43461	SPRING	not_applicable			3	soil	soil_control	UTK.K016.03	ARF6	1	soil.ctrl	not_applicable	18.6111	ARF
soil.ctrl.UTK.K016.03.2016.05.08.day3	43462	SPRING	not_applicable			3	soil	soil_control	UTK.K016.03	ARF6	2	soil.ctrl	not_applicable	41.3889	ARF
soil.ctrl.UTK.K016.03.2016.05.09.day4	43463	SPRING	not_applicable			3	soil	soil_control	UTK.K016.03	ARF6	3	soil.ctrl	not_applicable	63.3333	ARF
soil.ctrl.UTK.K016.03.2016.05.10.day5	43496	SPRING	not_applicable			3	soil	soil_control	UTK.K016.03	ARF6	4	soil.ctrl	not_applicable	86.1111	ARF
soil.ctrl.UTK.K016.03.2016.05.11.day6	43497	SPRING	not_applicable			3	soil	soil_control	UTK.K016.03	ARF6	5	soil.ctrl	not_applicable	109.722	ARF
soil.ctrl.UTK.K016.03.2016.05.12.day7	43498	SPRING	not_applicable			8	soil	soil_control	UTK.K016.03	ARF6	6	soil.ctrl	not_applicable	133.333	ARF
soil.ctrl.UTK.K016.03.2016.05.13.day8	43499	SPRING	not_applicable			11	soil	soil_control	UTK.K016.03	ARF6	7	soil.ctrl	not_applicable	152.5	ARF
soil.ctrl.UTK.K016.03.2016.05.14.day9	43532	SPRING	43533			15	soil	soil_control	UTK.K016.03	ARF6	8	soil.ctrl	not_applicable	168.611	ARF
soil.ctrl.UTK.K016.03.2016.05.15.day10	43533	SPRING	not_applicable			16	soil	soil_control	UTK.K016.03	ARF6	9	soil.ctrl	not_applicable	180.556	ARF
soil.ctrl.UTK.K016.03.2016.05.16.day11	43534	SPRING	not_applicable			20	soil	soil_control	UTK.K016.03	ARF6	10	soil.ctrl	not_applicable	193.889	ARF
soil.ctrl.UTK.K016.03.2016.05.17.day12	43535	SPRING	not_applicable			23	soil	soil_control	UTK.K016.03	ARF6	11	soil.ctrl	not_applicable	213.056	ARF
soil.ctrl.UTK.K016.03.2016.05.18.day13	43568	SPRING	not_applicable			23	soil	soil_control	UTK.K016.03	ARF6	12	soil.ctrl	not_applicable	231.389	ARF
soil.ctrl.UTK.K016.03.2016.05.19.day14	43569	SPRING	not_applicable			24	soil	soil_control	UTK.K016.03	ARF6	13	soil.ctrl	not_applicable	250.833	ARF
soil.ctrl.UTK.K016.03.2016.05.20.day15	43570	SPRING	not_applicable			24	soil	soil_control	UTK.K016.03	ARF6	14	soil.ctrl	not_applicable	268.889	ARF
soil.ctrl.UTK.K016.03.2016.05.21.day16	43571	SPRING	not_applicable			24	soil	soil_control	UTK.K016.03	ARF6	15	soil.ctrl	not_applicable	289.167	ARF
soil.ctrl.UTK.K016.03.2016.05.22.day17	43604	SPRING	not_applicable			24	soil	soil_control	UTK.K016.03	ARF6	16	soil.ctrl	not_applicable	308.056	ARF
soil.ctrl.UTK.K016.03.2016.05.23.day18	43605	SPRING	not_applicable			24	soil	soil_control	UTK.K016.03	ARF6	17	soil.ctrl	not_applicable	326.111	ARF
soil.ctrl.UTK.K016.03.2016.05.24.day19	43606	SPRING	not_applicable			24	soil	soil_control	UTK.K016.03	ARF6	18	soil.ctrl	not_applicable	345.278	ARF
soil.ctrl.UTK.K016.03.2016.05.25.day20	43607	SPRING	not_applicable			24	soil	soil_control	UTK.K016.03	ARF6	19	soil.ctrl	not_applicable	366.944	ARF
soil.ctrl.UTK.K016.03.2016.05.26.day21	43640	SPRING	not_applicable			24	soil	soil_control	UTK.K016.03	ARF6	20	soil.ctrl	not_applicable	390.278	ARF
soil.ctrl.UTK.K016.10.2017.05.25.day1	45155	SUMMER	not_applicable	y	45155	3	soil	soil_control	UTK.K016.10	ARF7	0	soil.ctrl	not_applicable	0	ARF
soil.ctrl.UTK.K016.10.2017.05.26.day2	45188	SUMMER	not_applicable	n	45188	3	soil	soil_control	UTK.K016.10	ARF7	1	soil.ctrl	not_applicable	18.3	ARF
soil.ctrl.UTK.K016.10.2017.05.27.day3	45189	SUMMER	not_applicable	n	45189	3	soil	soil_control	UTK.K016.10	ARF7	2	soil.ctrl	not_applicable	41.5	ARF
soil.ctrl.UTK.K016.10.2017.05.28.day4	45190	SUMMER	not_applicable	n	45190	3	soil	soil_control	UTK.K016.10	ARF7	3	soil.ctrl	not_applicable	62.3	ARF
soil.ctrl.UTK.K016.10.2017.05.29.day5	45191	SUMMER	not_applicable	n	45191	8	soil	soil_control	UTK.K016.10	ARF7	4	soil.ctrl	not_applicable	84.2	ARF
soil.ctrl.UTK.K016.10.2017.05.30.day6	45224	SUMMER	not_applicable	n	45224	8	soil	soil_control	UTK.K016.10	ARF7	5	soil.ctrl	not_applicable	105.8	ARF
soil.ctrl.UTK.K016.10.2017.05.31.day7	45225	SUMMER	not_applicable	n	45225	10	soil	soil_control	UTK.K016.10	ARF7	6	soil.ctrl	not_applicable	126.4	ARF
soil.ctrl.UTK.K016.10.2017.06.01.day8	45226	SUMMER	not_applicable	y	45226	12	soil	soil_control	UTK.K016.10	ARF7	7	soil.ctrl	not_applicable	148.5	ARF
soil.ctrl.UTK.K016.10.2017.06.02.day9	45227	SUMMER	not_applicable	n	45227	14	soil	soil_control	UTK.K016.10	ARF7	8	soil.ctrl	not_applicable	170.3	ARF
soil.ctrl.UTK.K016.10.2017.06.03.day10	45260	SUMMER	not_applicable	n	45260	17	soil	soil_control	UTK.K016.10	ARF7	9	soil.ctrl	not_applicable	193.3	ARF
soil.ctrl.UTK.K016.10.2017.06.04.day11	45261	SUMMER	not_applicable	n	45261	18	soil	soil_control	UTK.K016.10	ARF7	10	soil.ctrl	not_applicable	215.2	ARF
soil.ctrl.UTK.K016.10.2017.06.05.day12	45262	SUMMER	not_applicable	n	45262	17	soil	soil_control	UTK.K016.10	ARF7	11	soil.ctrl	not_applicable	236.6	ARF
soil.ctrl.UTK.K016.10.2017.06.06.day13	45263	SUMMER	not_applicable	n	45263	18	soil	soil_control	UTK.K016.10	ARF7	12	soil.ctrl	not_applicable	258.6	ARF
soil.ctrl.UTK.K016.10.2017.06.07.day14	45296	SUMMER	not_applicable	y	45296	18	soil	soil_control	UTK.K016.10	ARF7	13	soil.ctrl	not_applicable	278.9	ARF
soil.ctrl.UTK.K016.10.2017.06.08.day15	45297	SUMMER	not_applicable	y	45297	20	soil	soil_control	UTK.K016.10	ARF7	14	soil.ctrl	not_applicable	298.6	ARF
soil.ctrl.UTK.K016.10.2017.06.09.day16	45298	SUMMER	not_applicable	y	45298	19	soil	soil_control	UTK.K016.10	ARF7	15	soil.ctrl	not_applicable	319.6	ARF
soil.ctrl.UTK.K016.10.2017.06.10.day17	45299	SUMMER	not_applicable	y	45299	20	soil	soil_control	UTK.K016.10	ARF7	16	soil.ctrl	not_applicable	341.7	ARF
soil.ctrl.UTK.K016.10.2017.06.11.day18	45332	SUMMER	not_applicable	y	45332	21	soil	soil_control	UTK.K016.10	ARF7	17	soil.ctrl	not_applicable	366.3	ARF
soil.ctrl.UTK.K016.10.2017.06.12.day19	45333	SUMMER	not_applicable	y	45333	21	soil	soil_control	UTK.K016.10	ARF7	18	soil.ctrl	not_applicable	392.2	ARF
soil.ctrl.UTK.K016.10.2017.06.13.day20	45334	SUMMER	not_applicable	n	45334	21	soil	soil_control	UTK.K016.10	ARF7	19	soil.ctrl	not_applicable	417.9	ARF
soil.ctrl.UTK.K016.10.2017.06.14.day21	45335	SUMMER	not_applicable	y	45335	22	soil	soil_control	UTK.K016.10	ARF7	20	soil.ctrl	not_applicable	441.3	ARF
soil.ctrl.UTK.K016.11.2017.05.25.day1	45404	SUMMER	not_applicable	y	45404	3	soil	soil_control	UTK.K016.11	ARF8	0	soil.ctrl	not_applicable	0	ARF
soil.ctrl.UTK.K016.11.2017.05.26.day2	45405	SUMMER	not_applicable	n	45405	3	soil	soil_control	UTK.K016.11	ARF8	1	soil.ctrl	not_applicable	18.3	ARF
soil.ctrl.UTK.K016.11.2017.05.27.day3	45406	SUMMER	not_applicable	n	45406	3	soil	soil_control	UTK.K016.11	ARF8	2	soil.ctrl	not_applicable	41.5	ARF
soil.ctrl.UTK.K016.11.2017.05.28.day4	45407	SUMMER	not_applicable	n	45407	3	soil	soil_control	UTK.K016.11	ARF8	3	soil.ctrl	not_applicable	62.3	ARF
soil.ctrl.UTK.K016.11.2017.05.29.day5	45368	SUMMER	not_applicable	n	45368	8	soil	soil_control	UTK.K016.11	ARF8	4	soil.ctrl	not_applicable	84.2	ARF
soil.ctrl.UTK.K016.11.2017.05.30.day6	45369	SUMMER	not_applicable	n	45369	9	soil	soil_control	UTK.K016.11	ARF8	5	soil.ctrl	not_applicable	105.8	ARF
soil.ctrl.UTK.K016.11.2017.05.31.day7	45370	SUMMER	not_applicable	n	45370	12	soil	soil_control	UTK.K016.11	ARF8	6	soil.ctrl	not_applicable	126.4	ARF
soil.ctrl.UTK.K016.11.2017.06.01.day8	45371	SUMMER	not_applicable	y	45371	13	soil	soil_control	UTK.K016.11	ARF8	7	soil.ctrl	not_applicable	148.5	ARF
soil.ctrl.UTK.K016.11.2017.06.02.day9	45440	SUMMER	not_applicable	n	45440	14	soil	soil_control	UTK.K016.11	ARF8	8	soil.ctrl	not_applicable	170.3	ARF
soil.ctrl.UTK.K016.11.2017.06.03.day10	45441	SUMMER	not_applicable	n	45441	16	soil	soil_control	UTK.K016.11	ARF8	9	soil.ctrl	not_applicable	193.3	ARF
soil.ctrl.UTK.K016.11.2017.06.04.day11	45442	SUMMER	not_applicable	n	45442	18	soil	soil_control	UTK.K016.11	ARF8	10	soil.ctrl	not_applicable	215.2	ARF
soil.ctrl.UTK.K016.11.2017.06.05.day12	45443	SUMMER	not_applicable	n	45443	17	soil	soil_control	UTK.K016.11	ARF8	11	soil.ctrl	not_applicable	236.6	ARF
soil.ctrl.UTK.K016.11.2017.06.06.day13	54548	SUMMER	not_applicable	n	54548	18	soil	soil_control	UTK.K016.11	ARF8	12	soil.ctrl	not_applicable	258.6	ARF
soil.ctrl.UTK.K016.11.2017.06.07.day14	54549	SUMMER	not_applicable	y	54549	19	soil	soil_control	UTK.K016.11	ARF8	13	soil.ctrl	not_applicable	278.9	ARF
soil.ctrl.UTK.K016.11.2017.06.08.day15	54550	SUMMER	not_applicable	n	54550	19	soil	soil_control	UTK.K016.11	ARF8	14	soil.ctrl	not_applicable	298.6	ARF
soil.ctrl.UTK.K016.11.2017.06.09.day16	54551	SUMMER	not_applicable	n	54551	19	soil	soil_control	UTK.K016.11	ARF8	15	soil.ctrl	not_applicable	319.6	ARF
soil.ctrl.UTK.K016.11.2017.06.10.day17	54584	SUMMER	not_applicable	n	54584	20	soil	soil_control	UTK.K016.11	ARF8	16	soil.ctrl	not_applicable	341.7	ARF
soil.ctrl.UTK.K016.11.2017.06.11.day18	54585	SUMMER	not_applicable	n	54585	20	soil	soil_control	UTK.K016.11	ARF8	17	soil.ctrl	not_applicable	366.3	ARF
soil.ctrl.UTK.K016.11.2017.06.12.day19	54586	SUMMER	not_applicable	n	54586	20	soil	soil_control	UTK.K016.11	ARF8	18	soil.ctrl	not_applicable	392.2	ARF
soil.ctrl.UTK.K016.11.2017.06.13.day20	54587	SUMMER	not_applicable	n	54587	20	soil	soil_control	UTK.K016.11	ARF8	19	soil.ctrl	not_applicable	417.9	ARF
soil.ctrl.UTK.K016.11.2017.06.14.day21	54620	SUMMER	not_applicable	y	54620	20	soil	soil_control	UTK.K016.11	ARF8	20	soil.ctrl	not_applicable	441.3	ARF
soil.ctrl.UTK.K016.12.2017.05.25.day1	54621	SUMMER	not_applicable	y	54621	3	soil	soil_control	UTK.K016.12	ARF9	0	soil.ctrl	not_applicable	0	ARF
soil.ctrl.UTK.K016.12.2017.05.26.day2	54622	SUMMER	not_applicable	n	54622	3	soil	soil_control	UTK.K016.12	ARF9	1	soil.ctrl	not_applicable	18.3	ARF
soil.ctrl.UTK.K016.12.2017.05.27.day3	54623	SUMMER	not_applicable	n	54623	3	soil	soil_control	UTK.K016.12	ARF9	2	soil.ctrl	not_applicable	41.5	ARF
soil.ctrl.UTK.K016.12.2017.05.28.day4	54656	SUMMER	not_applicable	n	54656	3	soil	soil_control	UTK.K016.12	ARF9	3	soil.ctrl	not_applicable	62.3	ARF
soil.ctrl.UTK.K016.12.2017.05.29.day5	54657	SUMMER	not_applicable	n	54657	8	soil	soil_control	UTK.K016.12	ARF9	4	soil.ctrl	not_applicable	84.2	ARF
soil.ctrl.UTK.K016.12.2017.05.30.day6	54658	SUMMER	not_applicable	n	54658	8	soil	soil_control	UTK.K016.12	ARF9	5	soil.ctrl	not_applicable	105.8	ARF
soil.ctrl.UTK.K016.12.2017.05.31.day7	54659	SUMMER	not_applicable	n	54659	12	soil	soil_control	UTK.K016.12	ARF9	6	soil.ctrl	not_applicable	126.4	ARF
soil.ctrl.UTK.K016.12.2017.06.01.day8	54692	SUMMER	not_applicable	y	54692	13	soil	soil_control	UTK.K016.12	ARF9	7	soil.ctrl	not_applicable	148.5	ARF
soil.ctrl.UTK.K016.12.2017.06.02.day9	54693	SUMMER	not_applicable	n	54693	15	soil	soil_control	UTK.K016.12	ARF9	8	soil.ctrl	not_applicable	170.3	ARF
soil.ctrl.UTK.K016.12.2017.06.03.day10	54694	SUMMER	not_applicable	n	54694	15	soil	soil_control	UTK.K016.12	ARF9	9	soil.ctrl	not_applicable	193.3	ARF
soil.ctrl.UTK.K016.12.2017.06.04.day11	54695	SUMMER	not_applicable	n	54695	17	soil	soil_control	UTK.K016.12	ARF9	10	soil.ctrl	not_applicable	215.2	ARF
soil.ctrl.UTK.K016.12.2017.06.05.day12	54728	SUMMER	not_applicable	n	54728	16	soil	soil_control	UTK.K016.12	ARF9	11	soil.ctrl	not_applicable	236.6	ARF
soil.ctrl.UTK.K016.12.2017.06.06.day13	54729	SUMMER	not_applicable	n	54729	17	soil	soil_control	UTK.K016.12	ARF9	12	soil.ctrl	not_applicable	258.6	ARF
soil.ctrl.UTK.K016.12.2017.06.07.day14	54730	SUMMER	not_applicable	y	54730	18	soil	soil_control	UTK.K016.12	ARF9	13	soil.ctrl	not_applicable	278.9	ARF
soil.ctrl.UTK.K016.12.2017.06.08.day15	54731	SUMMER	not_applicable	n	54731	18	soil	soil_control	UTK.K016.12	ARF9	14	soil.ctrl	not_applicable	298.6	ARF
soil.ctrl.UTK.K016.12.2017.06.09.day16	54764	SUMMER	not_applicable	n	54764	18	soil	soil_control	UTK.K016.12	ARF9	15	soil.ctrl	not_applicable	319.6	ARF
soil.ctrl.UTK.K016.12.2017.06.10.day17	54765	SUMMER	not_applicable	n	54765	19	soil	soil_control	UTK.K016.12	ARF9	16	soil.ctrl	not_applicable	341.7	ARF
soil.ctrl.UTK.K016.12.2017.06.11.day18	54766	SUMMER	not_applicable	n	54766	18	soil	soil_control	UTK.K016.12	ARF9	17	soil.ctrl	not_applicable	366.3	ARF
soil.ctrl.UTK.K016.12.2017.06.12.day19	54767	SUMMER	not_applicable	n	54767	19	soil	soil_control	UTK.K016.12	ARF9	18	soil.ctrl	not_applicable	392.2	ARF
soil.ctrl.UTK.K016.12.2017.06.13.day20	54800	SUMMER	not_applicable	n	54800	18	soil	soil_control	UTK.K016.12	ARF9	19	soil.ctrl	not_applicable	417.9	ARF
soil.ctrl.UTK.K016.12.2017.06.14.day21	54801	SUMMER	not_applicable	y	54801	19	soil	soil_control	UTK.K016.12	ARF9	20	soil.ctrl	not_applicable	441.3	ARF
soil.ctrl.UTK.K016.07.2017.Jan.06.day1	64557	WINTER	not_applicable	y	64557	3	soil	soil_control	K016.07	ARF10	0	soil.ctrl	not_applicable	0	ARF
soil.ctrl.UTK.K016.07.2017.Jan.08.day2	64558	WINTER	not_applicable	y	64558	3	soil	soil_control	K016.07	ARF10	2	soil.ctrl	not_applicable	0	ARF
soil.ctrl.UTK.K016.07.2017.Jan.09.day3	64559	WINTER	not_applicable	y	64559	3	soil	soil_control	K016.07	ARF10	3	soil.ctrl	not_applicable	0	ARF
soil.ctrl.UTK.K016.07.2017.Jan.10.day4	64592	WINTER	not_applicable	y	64592	3	soil	soil_control	K016.07	ARF10	4	soil.ctrl	not_applicable	3.9	ARF
soil.ctrl.UTK.K016.07.2017.Jan.11.day5	64593	WINTER	not_applicable	y	64593	3	soil	soil_control	K016.07	ARF10	5	soil.ctrl	not_applicable	15.8	ARF
soil.ctrl.UTK.K016.07.2017.Jan.12.day6	64594	WINTER	not_applicable	y	64594	3	soil	soil_control	K016.07	ARF10	6	soil.ctrl	not_applicable	32.8	ARF
soil.ctrl.UTK.K016.07.2017.Jan.13.day7	64595	WINTER	not_applicable	y	64595	3	soil	soil_control	K016.07	ARF10	7	soil.ctrl	not_applicable	49.3	ARF
soil.ctrl.UTK.K016.07.2017.Jan.14.day8	64628	WINTER	not_applicable	y	64628	3	soil	soil_control	K016.07	ARF10	8	soil.ctrl	not_applicable	64.5	ARF
soil.ctrl.UTK.K016.07.2017.Jan.15.day9	64629	WINTER	not_applicable	y	64629	3	soil	soil_control	K016.07	ARF10	9	soil.ctrl	not_applicable	80.4	ARF
soil.ctrl.UTK.K016.07.2017.Jan.16.day10	64630	WINTER	not_applicable	y	64630	3	soil	soil_control	K016.07	ARF10	10	soil.ctrl	not_applicable	94.1	ARF
soil.ctrl.UTK.K016.07.2017.Jan.17.day11	64631	WINTER	not_applicable	y	64631	3	soil	soil_control	K016.07	ARF10	11	soil.ctrl	not_applicable	109.7	ARF
soil.ctrl.UTK.K016.07.2017.Jan.18.day12	64664	WINTER	not_applicable	y	64664	3	soil	soil_control	K016.07	ARF10	12	soil.ctrl	not_applicable	124.1	ARF
soil.ctrl.UTK.K016.07.2017.Jan.19.day13	64665	WINTER	not_applicable	y	64665	4	soil	soil_control	K016.07	ARF10	13	soil.ctrl	not_applicable	133.9	ARF
soil.ctrl.UTK.K016.07.2017.Jan.20.day14	64666	WINTER	not_applicable	y	64666	4	soil	soil_control	K016.07	ARF10	14	soil.ctrl	not_applicable	148.3	ARF
soil.ctrl.UTK.K016.07.2017.Jan.21.day15	64667	WINTER	not_applicable	y	64667	5	soil	soil_control	K016.07	ARF10	15	soil.ctrl	not_applicable	161	ARF
soil.ctrl.UTK.K016.07.2017.Jan.22.day16	64700	WINTER	not_applicable	y	64700	5	soil	soil_control	K016.07	ARF10	16	soil.ctrl	not_applicable	174.6	ARF
soil.ctrl.UTK.K016.07.2017.Jan.23.day17	64701	WINTER	not_applicable	y	64701	7	soil	soil_control	K016.07	ARF10	17	soil.ctrl	not_applicable	186.2	ARF
soil.ctrl.UTK.K016.07.2017.Jan.24.day18	64702	WINTER	not_applicable	y	64702	8	soil	soil_control	K016.07	ARF10	18	soil.ctrl	not_applicable	194.1	ARF
soil.ctrl.UTK.K016.07.2017.Jan.25.day19	64703	WINTER	not_applicable	y	64703	8	soil	soil_control	K016.07	ARF10	19	soil.ctrl	not_applicable	202.2	ARF
soil.ctrl.UTK.K016.07.2017.Jan.26.day20	64736	WINTER	not_applicable	y	64736	8	soil	soil_control	K016.07	ARF10	20	soil.ctrl	not_applicable	212.9	ARF
soil.ctrl.UTK.K016.07.2017.Jan.27.day21	64737	WINTER	not_applicable	y	64737	9	soil	soil_control	K016.07	ARF10	21	soil.ctrl	not_applicable	215.9	ARF
soil.ctrl.UTK.K016.08.2017.Jan.06.day1	64376	WINTER	not_applicable	y	64376	3	soil	soil_control	K016.08	ARF11	0	soil.ctrl	not_applicable	0	ARF
soil.ctrl.UTK.K016.08.2017.Jan.08.day2	64377	WINTER	not_applicable	y	64377	3	soil	soil_control	K016.08	ARF11	2	soil.ctrl	not_applicable	0	ARF
soil.ctrl.UTK.K016.08.2017.Jan.09.day3	64378	WINTER	not_applicable	y	64378	3	soil	soil_control	K016.08	ARF11	3	soil.ctrl	not_applicable	0	ARF
soil.ctrl.UTK.K016.08.2017.Jan.10.day4	64379	WINTER	not_applicable	y	64379	3	soil	soil_control	K016.08	ARF11	4	soil.ctrl	not_applicable	3.9	ARF
soil.ctrl.UTK.K016.08.2017.Jan.11.day5	64412	WINTER	not_applicable	y	64412	3	soil	soil_control	K016.08	ARF11	5	soil.ctrl	not_applicable	15.8	ARF
soil.ctrl.UTK.K016.08.2017.Jan.12.day6	64413	WINTER	not_applicable	y	64413	3	soil	soil_control	K016.08	ARF11	6	soil.ctrl	not_applicable	32.8	ARF
soil.ctrl.UTK.K016.08.2017.Jan.13.day7	64414	WINTER	not_applicable	y	64414	3	soil	soil_control	K016.08	ARF11	7	soil.ctrl	not_applicable	49.3	ARF
soil.ctrl.UTK.K016.08.2017.Jan.14.day8	64415	WINTER	not_applicable	y	64415	3	soil	soil_control	K016.08	ARF11	8	soil.ctrl	not_applicable	64.5	ARF
soil.ctrl.UTK.K016.08.2017.Jan.15.day9	64448	WINTER	not_applicable	y	64448	3	soil	soil_control	K016.08	ARF11	9	soil.ctrl	not_applicable	80.4	ARF
soil.ctrl.UTK.K016.08.2017.Jan.16.day10	64449	WINTER	not_applicable	y	64449	3	soil	soil_control	K016.08	ARF11	10	soil.ctrl	not_applicable	94.1	ARF
soil.ctrl.UTK.K016.08.2017.Jan.17.day11	64450	WINTER	not_applicable	y	64450	3	soil	soil_control	K016.08	ARF11	11	soil.ctrl	not_applicable	109.7	ARF
soil.ctrl.UTK.K016.08.2017.Jan.18.day12	64451	WINTER	not_applicable	y	64451	3	soil	soil_control	K016.08	ARF11	12	soil.ctrl	not_applicable	124.1	ARF
soil.ctrl.UTK.K016.08.2017.Jan.19.day13	64484	WINTER	not_applicable	y	64484	4	soil	soil_control	K016.08	ARF11	13	soil.ctrl	not_applicable	133.9	ARF
soil.ctrl.UTK.K016.08.2017.Jan.20.day14	64485	WINTER	not_applicable	y	64485	4	soil	soil_control	K016.08	ARF11	14	soil.ctrl	not_applicable	148.3	ARF
soil.ctrl.UTK.K016.08.2017.Jan.21.day15	64486	WINTER	not_applicable	y	64486	6	soil	soil_control	K016.08	ARF11	15	soil.ctrl	not_applicable	161	ARF
soil.ctrl.UTK.K016.08.2017.Jan.22.day16	64487	WINTER	not_applicable	y	64487	8	soil	soil_control	K016.08	ARF11	16	soil.ctrl	not_applicable	174.6	ARF
soil.ctrl.UTK.K016.08.2017.Jan.23.day17	64520	WINTER	not_applicable	y	64520	9	soil	soil_control	K016.08	ARF11	17	soil.ctrl	not_applicable	186.2	ARF
soil.ctrl.UTK.K016.08.2017.Jan.24.day18	64521	WINTER	not_applicable	y	64521	9	soil	soil_control	K016.08	ARF11	18	soil.ctrl	not_applicable	194.1	ARF
soil.ctrl.UTK.K016.08.2017.Jan.25.day19	64522	WINTER	not_applicable	y	64522	9	soil	soil_control	K016.08	ARF11	19	soil.ctrl	not_applicable	202.2	ARF
soil.ctrl.UTK.K016.08.2017.Jan.26.day20	64523	WINTER	not_applicable	y	64523	9	soil	soil_control	K016.08	ARF11	20	soil.ctrl	not_applicable	212.9	ARF
soil.ctrl.UTK.K016.08.2017.Jan.27.day21	64556	WINTER	not_applicable	y	64556	9	soil	soil_control	K016.08	ARF11	21	soil.ctrl	not_applicable	215.9	ARF
soil.ctrl.UTK.K016.09.2017.Jan.06.day1	64738	WINTER	not_applicable	y	64738	3	soil	soil_control	K016.09	ARF12	0	soil.ctrl	not_applicable	0	ARF
soil.ctrl.UTK.K016.09.2017.Jan.08.day2	64739	WINTER	not_applicable	y	64739	3	soil	soil_control	K016.09	ARF12	2	soil.ctrl	not_applicable	0	ARF
soil.ctrl.UTK.K016.09.2017.Jan.09.day3	64772	WINTER	not_applicable	y	64772	3	soil	soil_control	K016.09	ARF12	3	soil.ctrl	not_applicable	0	ARF
soil.ctrl.UTK.K016.09.2017.Jan.10.day4	64773	WINTER	not_applicable	y	64773	3	soil	soil_control	K016.09	ARF12	4	soil.ctrl	not_applicable	3.9	ARF
soil.ctrl.UTK.K016.09.2017.Jan.11.day5	64774	WINTER	not_applicable	y	64774	3	soil	soil_control	K016.09	ARF12	5	soil.ctrl	not_applicable	15.8	ARF
soil.ctrl.UTK.K016.09.2017.Jan.12.day6	64775	WINTER	not_applicable	y	64775	3	soil	soil_control	K016.09	ARF12	6	soil.ctrl	not_applicable	32.8	ARF
soil.ctrl.UTK.K016.09.2017.Jan.13.day7	64808	WINTER	not_applicable	y	64808	3	soil	soil_control	K016.09	ARF12	7	soil.ctrl	not_applicable	49.3	ARF
soil.ctrl.UTK.K016.09.2017.Jan.14.day8	64809	WINTER	not_applicable	y	64809	3	soil	soil_control	K016.09	ARF12	8	soil.ctrl	not_applicable	64.5	ARF
soil.ctrl.UTK.K016.09.2017.Jan.15.day9	64810	WINTER	not_applicable	y	64810	3	soil	soil_control	K016.09	ARF12	9	soil.ctrl	not_applicable	80.4	ARF
soil.ctrl.UTK.K016.09.2017.Jan.16.day10	64811	WINTER	not_applicable	y	64811	3	soil	soil_control	K016.09	ARF12	10	soil.ctrl	not_applicable	94.1	ARF
soil.ctrl.UTK.K016.09.2017.Jan.17.day11	64844	WINTER	not_applicable	y	64844	3	soil	soil_control	K016.09	ARF12	11	soil.ctrl	not_applicable	109.7	ARF
soil.ctrl.UTK.K016.09.2017.Jan.18.day12	64845	WINTER	not_applicable	y	64845	3	soil	soil_control	K016.09	ARF12	12	soil.ctrl	not_applicable	124.1	ARF
soil.ctrl.UTK.K016.09.2017.Jan.19.day13	64846	WINTER	not_applicable	y	64846	3	soil	soil_control	K016.09	ARF12	13	soil.ctrl	not_applicable	133.9	ARF
soil.ctrl.UTK.K016.09.2017.Jan.20.day14	64847	WINTER	not_applicable	y	64847	3	soil	soil_control	K016.09	ARF12	14	soil.ctrl	not_applicable	148.3	ARF
soil.ctrl.UTK.K016.09.2017.Jan.21.day15	64880	WINTER	not_applicable	y	64880	5	soil	soil_control	K016.09	ARF12	15	soil.ctrl	not_applicable	161	ARF
soil.ctrl.UTK.K016.09.2017.Jan.22.day16	64881	WINTER	not_applicable	y	64881	5	soil	soil_control	K016.09	ARF12	16	soil.ctrl	not_applicable	174.6	ARF
soil.ctrl.UTK.K016.09.2017.Jan.23.day17	64882	WINTER	not_applicable	y	64882	6	soil	soil_control	K016.09	ARF12	17	soil.ctrl	not_applicable	186.2	ARF
soil.ctrl.UTK.K016.09.2017.Jan.24.day18	64883	WINTER	not_applicable	y	64883	7	soil	soil_control	K016.09	ARF12	18	soil.ctrl	not_applicable	194.1	ARF
soil.ctrl.UTK.K016.09.2017.Jan.25.day19	64916	WINTER	not_applicable	y	64916	7	soil	soil_control	K016.09	ARF12	19	soil.ctrl	not_applicable	202.2	ARF
soil.ctrl.UTK.K016.09.2017.Jan.26.day20	64917	WINTER	not_applicable	y	64917	7	soil	soil_control	K016.09	ARF12	20	soil.ctrl	not_applicable	212.9	ARF
soil.ctrl.UTK.K016.09.2017.Jan.27.day21	64918	WINTER	not_applicable	y	64918	8	soil	soil_control	K016.09	ARF12	21	soil.ctrl	not_applicable	215.9	ARF
soil.ctrl.CMU.16.04.2016.mo.day1	25424	SPRING	not_applicable			5	soil	soil_control	CMU_Mr._16_04	FIRS4	0	soil.ctrl	not_applicable	0	FIRS
soil.ctrl.CMU.16.04.2016.mo.day2	25425	SPRING	not_applicable			5	soil	soil_control	CMU_Mr._16_04	FIRS4	1	soil.ctrl	not_applicable	7.77778	FIRS
soil.ctrl.CMU.16.04.2016.mo.day3	25426	SPRING	not_applicable			10	soil	soil_control	CMU_Mr._16_04	FIRS4	2	soil.ctrl	not_applicable	16.6667	FIRS
soil.ctrl.CMU.16.04.2016.mo.day4	25427	SPRING	not_applicable			10	soil	soil_control	CMU_Mr._16_04	FIRS4	3	soil.ctrl	not_applicable	29.7222	FIRS
soil.ctrl.CMU.16.04.2016.mo.day5	25460	SPRING	not_applicable			9	soil	soil_control	CMU_Mr._16_04	FIRS4	4	soil.ctrl	not_applicable	40	FIRS
soil.ctrl.CMU.16.04.2016.mo.day6	25461	SPRING	not_applicable			9	soil	soil_control	CMU_Mr._16_04	FIRS4	5	soil.ctrl	not_applicable	44.7222	FIRS
soil.ctrl.CMU.16.04.2016.mo.day7	25462	SPRING	not_applicable			10	soil	soil_control	CMU_Mr._16_04	FIRS4	6	soil.ctrl	not_applicable	50.8333	FIRS
soil.ctrl.CMU.16.04.2016.mo.day8	25463	SPRING	not_applicable			11	soil	soil_control	CMU_Mr._16_04	FIRS4	7	soil.ctrl	not_applicable	57.7778	FIRS
soil.ctrl.CMU.16.04.2016.mo.day9	25496	SPRING	not_applicable			9	soil	soil_control	CMU_Mr._16_04	FIRS4	8	soil.ctrl	not_applicable	62.2222	FIRS
soil.ctrl.CMU.16.04.2016.mo.day10	25497	SPRING	not_applicable			14	soil	soil_control	CMU_Mr._16_04	FIRS4	9	soil.ctrl	not_applicable	68.0556	FIRS
soil.ctrl.CMU.16.04.2016.mo.day11	25498	SPRING	not_applicable			15	soil	soil_control	CMU_Mr._16_04	FIRS4	10	soil.ctrl	not_applicable	80.2778	FIRS
soil.ctrl.CMU.16.04.2016.mo.day12	25499	SPRING	not_applicable			11	soil	soil_control	CMU_Mr._16_04	FIRS4	11	soil.ctrl	not_applicable	87.7778	FIRS
soil.ctrl.CMU.16.04.2016.mo.day13	25532	SPRING	not_applicable			11	soil	soil_control	CMU_Mr._16_04	FIRS4	12	soil.ctrl	not_applicable	91.6667	FIRS
soil.ctrl.CMU.16.04.2016.mo.day14	25533	SPRING	not_applicable			11	soil	soil_control	CMU_Mr._16_04	FIRS4	13	soil.ctrl	not_applicable	96.1111	FIRS
soil.ctrl.CMU.16.04.2016.mo.day15	25534	SPRING	not_applicable			16	soil	soil_control	CMU_Mr._16_04	FIRS4	14	soil.ctrl	not_applicable	102.778	FIRS
soil.ctrl.CMU.16.04.2016.mo.day16	25535	SPRING	not_applicable			14	soil	soil_control	CMU_Mr._16_04	FIRS4	15	soil.ctrl	not_applicable	111.389	FIRS
soil.ctrl.CMU.16.04.2016.mo.day17	25568	SPRING	not_applicable			15	soil	soil_control	CMU_Mr._16_04	FIRS4	16	soil.ctrl	not_applicable	122.778	FIRS
soil.ctrl.CMU.16.04.2016.mo.day18	25569	SPRING	not_applicable			13	soil	soil_control	CMU_Mr._16_04	FIRS4	17	soil.ctrl	not_applicable	136.944	FIRS
soil.ctrl.CMU.16.04.2016.mo.day19	25570	SPRING	not_applicable			19	soil	soil_control	CMU_Mr._16_04	FIRS4	18	soil.ctrl	not_applicable	149.722	FIRS
soil.ctrl.CMU.16.04.2016.mo.day20	25571	SPRING	not_applicable			19	soil	soil_control	CMU_Mr._16_04	FIRS4	19	soil.ctrl	not_applicable	160	FIRS
soil.ctrl.CMU.16.04.2016.mo.day21	25712	SPRING	not_applicable			20	soil	soil_control	CMU_Mr._16_04	FIRS4	20	soil.ctrl	not_applicable	173.611	FIRS
soil.ctrl.CMU.16.03.2016.3.day1	25226	SPRING	not_applicable			3	soil	soil_control	CMU_Mrs._16_03	FIRS5	0	soil.ctrl	not_applicable	0	FIRS
soil.ctrl.CMU.16.03.2016.3.day2	25244	SPRING	not_applicable			6	soil	soil_control	CMU_Mrs._16_03	FIRS5	1	soil.ctrl	not_applicable	13.0556	FIRS
soil.ctrl.CMU.16.03.2016.3.day3	25245	SPRING	not_applicable			6	soil	soil_control	CMU_Mrs._16_03	FIRS5	2	soil.ctrl	not_applicable	25.8333	FIRS
soil.ctrl.CMU.16.03.2016.3.day4	25246	SPRING	not_applicable			9	soil	soil_control	CMU_Mrs._16_03	FIRS5	3	soil.ctrl	not_applicable	35.8333	FIRS
soil.ctrl.CMU.16.03.2016.3.day5	25247	SPRING	not_applicable			9	soil	soil_control	CMU_Mrs._16_03	FIRS5	4	soil.ctrl	not_applicable	47.2222	FIRS
soil.ctrl.CMU.16.03.2016.3.day6	25280	SPRING	not_applicable			9	soil	soil_control	CMU_Mrs._16_03	FIRS5	5	soil.ctrl	not_applicable	52.5	FIRS
soil.ctrl.CMU.16.03.2016.3.day7	25281	SPRING	not_applicable			9	soil	soil_control	CMU_Mrs._16_03	FIRS5	6	soil.ctrl	not_applicable	57.2222	FIRS
soil.ctrl.CMU.16.03.2016.3.day8	25282	SPRING	not_applicable			9	soil	soil_control	CMU_Mrs._16_03	FIRS5	7	soil.ctrl	not_applicable	66.1111	FIRS
soil.ctrl.CMU.16.03.2016.3.day9	25283	SPRING	not_applicable			11	soil	soil_control	CMU_Mrs._16_03	FIRS5	8	soil.ctrl	not_applicable	73.0556	FIRS
soil.ctrl.CMU.16.03.2016.3.day10	25316	SPRING	not_applicable			11	soil	soil_control	CMU_Mrs._16_03	FIRS5	9	soil.ctrl	not_applicable	80.8333	FIRS
soil.ctrl.CMU.16.03.2016.3.day11	25317	SPRING	not_applicable			12	soil	soil_control	CMU_Mrs._16_03	FIRS5	10	soil.ctrl	not_applicable	89.7222	FIRS
soil.ctrl.CMU.16.03.2016.3.day12	25318	SPRING	not_applicable			11	soil	soil_control	CMU_Mrs._16_03	FIRS5	11	soil.ctrl	not_applicable	102.778	FIRS
soil.ctrl.CMU.16.03.2016.3.day13	25319	SPRING	not_applicable			12	soil	soil_control	CMU_Mrs._16_03	FIRS5	12	soil.ctrl	not_applicable	113.056	FIRS
soil.ctrl.CMU.16.03.2016.3.day14	25352	SPRING	not_applicable			12	soil	soil_control	CMU_Mrs._16_03	FIRS5	13	soil.ctrl	not_applicable	117.778	FIRS
soil.ctrl.CMU.16.03.2016.3.day15	25353	SPRING	not_applicable			13	soil	soil_control	CMU_Mrs._16_03	FIRS5	14	soil.ctrl	not_applicable	123.889	FIRS
soil.ctrl.CMU.16.03.2016.3.day16	25354	SPRING	not_applicable			13	soil	soil_control	CMU_Mrs._16_03	FIRS5	15	soil.ctrl	not_applicable	130.833	FIRS
soil.ctrl.CMU.16.03.2016.3.day17	25355	SPRING	not_applicable			13	soil	soil_control	CMU_Mrs._16_03	FIRS5	16	soil.ctrl	not_applicable	135.278	FIRS
soil.ctrl.CMU.16.03.2016.3.day18	25388	SPRING	not_applicable			12	soil	soil_control	CMU_Mrs._16_03	FIRS5	17	soil.ctrl	not_applicable	141.111	FIRS
soil.ctrl.CMU.16.03.2016.3.day19	25389	SPRING	not_applicable			16	soil	soil_control	CMU_Mrs._16_03	FIRS5	18	soil.ctrl	not_applicable	153.333	FIRS
soil.ctrl.CMU.16.03.2016.3.day20	25390	SPRING	not_applicable			14	soil	soil_control	CMU_Mrs._16_03	FIRS5	19	soil.ctrl	not_applicable	160.833	FIRS
soil.ctrl.CMU.16.03.2016.3.day21	25391	SPRING	not_applicable			13	soil	soil_control	CMU_Mrs._16_03	FIRS5	20	soil.ctrl	not_applicable	164.722	FIRS
soil.ctrl.CMU.16.05.2016.mo.day1	25713	SPRING	not_applicable			7	soil	soil_control	CMU_Mrs._16_05	FIRS6	0	soil.ctrl	not_applicable	0	FIRS
soil.ctrl.CMU.16.05.2016.mo.day2	25714	SPRING	not_applicable			7	soil	soil_control	CMU_Mrs._16_05	FIRS6	1	soil.ctrl	not_applicable	7.5	FIRS
soil.ctrl.CMU.16.05.2016.mo.day3	25715	SPRING	not_applicable			7	soil	soil_control	CMU_Mrs._16_05	FIRS6	2	soil.ctrl	not_applicable	11.3889	FIRS
soil.ctrl.CMU.16.05.2016.mo.day4	25748	SPRING	not_applicable			8	soil	soil_control	CMU_Mrs._16_05	FIRS6	3	soil.ctrl	not_applicable	15.8333	FIRS
soil.ctrl.CMU.16.05.2016.mo.day5	25749	SPRING	not_applicable			7	soil	soil_control	CMU_Mrs._16_05	FIRS6	4	soil.ctrl	not_applicable	22.5	FIRS
soil.ctrl.CMU.16.05.2016.mo.day6	25750	SPRING	not_applicable			8	soil	soil_control	CMU_Mrs._16_05	FIRS6	5	soil.ctrl	not_applicable	31.1111	FIRS
soil.ctrl.CMU.16.05.2016.mo.day7	25751	SPRING	not_applicable			9	soil	soil_control	CMU_Mrs._16_05	FIRS6	6	soil.ctrl	not_applicable	42.5	FIRS
soil.ctrl.CMU.16.05.2016.mo.day8	25784	SPRING	not_applicable			8	soil	soil_control	CMU_Mrs._16_05	FIRS6	7	soil.ctrl	not_applicable	56.6667	FIRS
soil.ctrl.CMU.16.05.2016.mo.day9	25785	SPRING	not_applicable			9	soil	soil_control	CMU_Mrs._16_05	FIRS6	8	soil.ctrl	not_applicable	69.4444	FIRS
soil.ctrl.CMU.16.05.2016.mo.day10	25786	SPRING	not_applicable			9	soil	soil_control	CMU_Mrs._16_05	FIRS6	9	soil.ctrl	not_applicable	79.7222	FIRS
soil.ctrl.CMU.16.05.2016.mo.day11	25787	SPRING	not_applicable			11	soil	soil_control	CMU_Mrs._16_05	FIRS6	10	soil.ctrl	not_applicable	93.3333	FIRS
soil.ctrl.CMU.16.05.2016.mo.day12	25604	SPRING	not_applicable			13	soil	soil_control	CMU_Mrs._16_05	FIRS6	11	soil.ctrl	not_applicable	110.278	FIRS
soil.ctrl.CMU.16.05.2016.mo.day13	25605	SPRING	not_applicable			12	soil	soil_control	CMU_Mrs._16_05	FIRS6	12	soil.ctrl	not_applicable	123.333	FIRS
soil.ctrl.CMU.16.05.2016.mo.day14	25606	SPRING	not_applicable			13	soil	soil_control	CMU_Mrs._16_05	FIRS6	13	soil.ctrl	not_applicable	136.667	FIRS
soil.ctrl.CMU.16.05.2016.mo.day15	25607	SPRING	not_applicable			13	soil	soil_control	CMU_Mrs._16_05	FIRS6	14	soil.ctrl	not_applicable	150	FIRS
soil.ctrl.CMU.16.05.2016.mo.day16	25640	SPRING	not_applicable			14	soil	soil_control	CMU_Mrs._16_05	FIRS6	15	soil.ctrl	not_applicable	164.722	FIRS
soil.ctrl.CMU.16.05.2016.mo.day17	25641	SPRING	not_applicable			15	soil	soil_control	CMU_Mrs._16_05	FIRS6	16	soil.ctrl	not_applicable	179.722	FIRS
soil.ctrl.CMU.16.05.2016.mo.day18	25642	SPRING	not_applicable			17	soil	soil_control	CMU_Mrs._16_05	FIRS6	17	soil.ctrl	not_applicable	194.722	FIRS
soil.ctrl.CMU.16.05.2016.mo.day19	25643	SPRING	not_applicable			17	soil	soil_control	CMU_Mrs._16_05	FIRS6	18	soil.ctrl	not_applicable	200.833	FIRS
soil.ctrl.CMU.16.05.2016.mo.day20	25676	SPRING	not_applicable			19	soil	soil_control	CMU_Mrs._16_05	FIRS6	19	soil.ctrl	not_applicable	207.5	FIRS
soil.ctrl.CMU.16.05.2016.mo.day21	25677	SPRING	not_applicable			18	soil	soil_control	CMU_Mrs._16_05	FIRS6	20	soil.ctrl	not_applicable	214.167	FIRS
soil.ctrl.CMU.17.10.2017.08.09.day1	60491	SUMMER	not_applicable	y	60491	3	soil	soil_control	17-10	FIRS7	0	soil.ctrl	not_applicable	0	FIRS
soil.ctrl.CMU.17.10.2017.08.10.day2	60524	SUMMER	not_applicable	y	60524	4	soil	soil_control	17-10	FIRS7	1	soil.ctrl	not_applicable	25.55	FIRS
soil.ctrl.CMU.17.10.2017.08.11.day3	60525	SUMMER	not_applicable	y	60525	5	soil	soil_control	17-10	FIRS7	2	soil.ctrl	not_applicable	49.75	FIRS
soil.ctrl.CMU.17.10.2017.08.12.day4	60526	SUMMER	not_applicable	y	60526	6	soil	soil_control	17-10	FIRS7	3	soil.ctrl	not_applicable	72	FIRS
soil.ctrl.CMU.17.10.2017.08.13.day5	60527	SUMMER	not_applicable	y	60527	11	soil	soil_control	17-10	FIRS7	4	soil.ctrl	not_applicable	97	FIRS
soil.ctrl.CMU.17.10.2017.08.14.day6	60560	SUMMER	not_applicable	y	60560	13	soil	soil_control	17-10	FIRS7	5	soil.ctrl	not_applicable	122.55	FIRS
soil.ctrl.CMU.17.10.2017.08.15.day7	60561	SUMMER	not_applicable	y	60561	14	soil	soil_control	17-10	FIRS7	6	soil.ctrl	not_applicable	146.45	FIRS
soil.ctrl.CMU.17.10.2017.08.16.day8	60562	SUMMER	not_applicable	n	60562	15	soil	soil_control	17-10	FIRS7	7	soil.ctrl	not_applicable	169.5	FIRS
soil.ctrl.CMU.17.10.2017.08.17.day9	60563	SUMMER	not_applicable	y	60563	16	soil	soil_control	17-10	FIRS7	8	soil.ctrl	not_applicable	193.95	FIRS
soil.ctrl.CMU.17.10.2017.08.18.day10	60596	SUMMER	not_applicable	y	60596	17	soil	soil_control	17-10	FIRS7	9	soil.ctrl	not_applicable	219.2	FIRS
soil.ctrl.CMU.17.10.2017.08.19.day11	60597	SUMMER	not_applicable	y	60597	19	soil	soil_control	17-10	FIRS7	10	soil.ctrl	not_applicable	244.45	FIRS
soil.ctrl.CMU.17.10.2017.08.20.day12	60598	SUMMER	not_applicable	y	60598	20	soil	soil_control	17-10	FIRS7	11	soil.ctrl	not_applicable	270.85	FIRS
soil.ctrl.CMU.17.10.2017.08.21.day13	60599	SUMMER	not_applicable	y	60599	21	soil	soil_control	17-10	FIRS7	12	soil.ctrl	not_applicable	297.25	FIRS
soil.ctrl.CMU.17.10.2017.08.22.day14	60632	SUMMER	not_applicable	y	60632	21	soil	soil_control	17-10	FIRS7	13	soil.ctrl	not_applicable	322.8	FIRS
soil.ctrl.CMU.17.10.2017.08.23.day15	60633	SUMMER	not_applicable	y	60633	21	soil	soil_control	17-10	FIRS7	14	soil.ctrl	not_applicable	348.05	FIRS
soil.ctrl.CMU.17.10.2017.08.24.day16	60634	SUMMER	not_applicable	y	60634	21	soil	soil_control	17-10	FIRS7	15	soil.ctrl	not_applicable	373.85	FIRS
soil.ctrl.CMU.17.10.2017.08.25.day17	60635	SUMMER	not_applicable	y	60635	21	soil	soil_control	17-10	FIRS7	16	soil.ctrl	not_applicable	398.55	FIRS
soil.ctrl.CMU.17.10.2017.08.26.day18	60668	SUMMER	not_applicable	y	60668	21	soil	soil_control	17-10	FIRS7	17	soil.ctrl	not_applicable	424.7	FIRS
soil.ctrl.CMU.17.10.2017.08.27.day19	60665	SUMMER	not_applicable	y		21	soil	soil_control	17-10	FIRS7	18	soil.ctrl	not_applicable	451.65	FIRS
soil.ctrl.CMU.17.10.2017.08.28.day20	60670	SUMMER	not_applicable	y	60670	21	soil	soil_control	17-10	FIRS7	19	soil.ctrl	not_applicable	477.8	FIRS
soil.ctrl.CMU.17.10.2017.08.29.day21	60671	SUMMER	not_applicable	y	60671	21	soil	soil_control	17-10	FIRS7	20	soil.ctrl	not_applicable	504.75	FIRS
soil.ctrl.CMU.16.09.2016.07.26.day1	45836	SUMMER	not_applicable	y	45836	3	soil	soil_control	Mrs. 16-09	FIRS8	0	soil.ctrl	not_applicable	0	FIRS
soil.ctrl.CMU.16.09.2016.07.27.day2	45837	SUMMER	not_applicable	y	45837	7	soil	soil_control	Mrs. 16-09	FIRS8	1	soil.ctrl	not_applicable	28.3	FIRS
soil.ctrl.CMU.16.09.2016.07.28.day3	45838	SUMMER	not_applicable	y	45838	9.5	soil	soil_control	Mrs. 16-09	FIRS8	2	soil.ctrl	not_applicable	57.45	FIRS
soil.ctrl.CMU.16.09.2016.07.29.day4	45839	SUMMER	not_applicable	y	45839	12	soil	soil_control	Mrs. 16-09	FIRS8	3	soil.ctrl	not_applicable	86.6	FIRS
soil.ctrl.CMU.16.09.2016.07.30.day5	45872	SUMMER	not_applicable	y	45872	13	soil	soil_control	Mrs. 16-09	FIRS8	4	soil.ctrl	not_applicable	114.7	FIRS
soil.ctrl.CMU.16.09.2016.07.31.day6	45873	SUMMER	not_applicable	y	45873	13	soil	soil_control	Mrs. 16-09	FIRS8	5	soil.ctrl	not_applicable	142.45	FIRS
soil.ctrl.CMU.16.09.2016.08.01.day7	45874	SUMMER	not_applicable	y	45874	12.5	soil	soil_control	Mrs. 16-09	FIRS8	6	soil.ctrl	not_applicable	169.4	FIRS
soil.ctrl.CMU.16.09.2016.08.02.day8	45875	SUMMER	not_applicable	y	45875	16	soil	soil_control	Mrs. 16-09	FIRS8	7	soil.ctrl	not_applicable	196.65	FIRS
soil.ctrl.CMU.16.09.2016.08.03.day9	45908	SUMMER	not_applicable	y	45908	17	soil	soil_control	Mrs. 16-09	FIRS8	8	soil.ctrl	not_applicable	225	FIRS
soil.ctrl.CMU.16.09.2016.08.04.day10	45909	SUMMER	not_applicable	y	45909	19.5	soil	soil_control	Mrs. 16-09	FIRS8	9	soil.ctrl	not_applicable	248.35	FIRS
soil.ctrl.CMU.16.09.2016.08.05.day11	45910	SUMMER	not_applicable	y	45910	19.5	soil	soil_control	Mrs. 16-09	FIRS8	10	soil.ctrl	not_applicable	269.7	FIRS
soil.ctrl.CMU.16.09.2016.08.06.day12	45911	SUMMER	not_applicable	y	45911	19.5	soil	soil_control	Mrs. 16-09	FIRS8	11	soil.ctrl	not_applicable	293.3	FIRS
soil.ctrl.CMU.16.09.2016.08.07.day13	45944	SUMMER	not_applicable	y	45944	19	soil	soil_control	Mrs. 16-09	FIRS8	12	soil.ctrl	not_applicable	317.75	FIRS
soil.ctrl.CMU.16.09.2016.08.08.day14	45945	SUMMER	not_applicable	y	45945	20	soil	soil_control	Mrs. 16-09	FIRS8	13	soil.ctrl	not_applicable	343.3	FIRS
soil.ctrl.CMU.16.09.2016.08.09.day15	45946	SUMMER	not_applicable	y	45946	21	soil	soil_control	Mrs. 16-09	FIRS8	14	soil.ctrl	not_applicable	371.35	FIRS
soil.ctrl.CMU.16.09.2016.08.10.day16	45947	SUMMER	not_applicable	y	45947	21	soil	soil_control	Mrs. 16-09	FIRS8	15	soil.ctrl	not_applicable	397.75	FIRS
soil.ctrl.CMU.16.09.2016.08.11.day17	45476	SUMMER	not_applicable	y	45476	21	soil	soil_control	Mrs. 16-09	FIRS8	16	soil.ctrl	not_applicable	422.75	FIRS
soil.ctrl.CMU.16.09.2016.08.12.day18	45477	SUMMER	not_applicable	y	45477	22.5	soil	soil_control	Mrs. 16-09	FIRS8	17	soil.ctrl	not_applicable	446.35	FIRS
soil.ctrl.CMU.16.09.2016.08.13.day19	45478	SUMMER	not_applicable	y	45478	22.5	soil	soil_control	Mrs. 16-09	FIRS8	18	soil.ctrl	not_applicable	471.65	FIRS
soil.ctrl.CMU.16.09.2016.08.14.day20	45479	SUMMER	not_applicable	y	45479	22.5	soil	soil_control	Mrs. 16-09	FIRS8	19	soil.ctrl	not_applicable	496.4	FIRS
soil.ctrl.CMU.16.09.2016.08.15.day21	45512	SUMMER	not_applicable	y	45512	21.5	soil	soil_control	Mrs. 16-09	FIRS8	20	soil.ctrl	not_applicable	521.95	FIRS
soil.ctrl.CMU.16.10.2016.08.06.day1	45513	SUMMER	not_applicable	y	45513	5	soil	soil_control	Mrs. 16-10	FIRS9	0	soil.ctrl	not_applicable	0	FIRS
soil.ctrl.CMU.16.10.2016.08.07.day2	45514	SUMMER	not_applicable	y	45514	5	soil	soil_control	Mrs. 16-10	FIRS9	1	soil.ctrl	not_applicable	24.45	FIRS
soil.ctrl.CMU.16.10.2016.08.08.day3	45515	SUMMER	not_applicable	y	45515	8	soil	soil_control	Mrs. 16-10	FIRS9	2	soil.ctrl	not_applicable	50	FIRS
soil.ctrl.CMU.16.10.2016.08.09.day4	45548	SUMMER	not_applicable	y	45548	8.5	soil	soil_control	Mrs. 16-10	FIRS9	3	soil.ctrl	not_applicable	78.05	FIRS
soil.ctrl.CMU.16.10.2016.08.10.day5	45549	SUMMER	not_applicable	y	45549	10.5	soil	soil_control	Mrs. 16-10	FIRS9	4	soil.ctrl	not_applicable	104.45	FIRS
soil.ctrl.CMU.16.10.2016.08.11.day6	45550	SUMMER	not_applicable	y	45550	12.5	soil	soil_control	Mrs. 16-10	FIRS9	5	soil.ctrl	not_applicable	129.45	FIRS
soil.ctrl.CMU.16.10.2016.08.12.day7	45551	SUMMER	not_applicable	y		No data	soil	soil_control	Mrs. 16-10	FIRS9	6	soil.ctrl	not_applicable	153.05	FIRS
soil.ctrl.CMU.16.10.2016.08.13.day8	45584	SUMMER	not_applicable	y		No data	soil	soil_control	Mrs. 16-10	FIRS9	7	soil.ctrl	not_applicable	178.35	FIRS
soil.ctrl.CMU.16.10.2016.08.14.day9	45585	SUMMER	not_applicable	y		No data	soil	soil_control	Mrs. 16-10	FIRS9	8	soil.ctrl	not_applicable	203.1	FIRS
soil.ctrl.CMU.16.10.2016.08.15.day10	45586	SUMMER	not_applicable	y	45586	16	soil	soil_control	Mrs. 16-10	FIRS9	9	soil.ctrl	not_applicable	228.65	FIRS
soil.ctrl.CMU.16.10.2016.08.16.day11	45587	SUMMER	not_applicable	y	45587	15.5	soil	soil_control	Mrs. 16-10	FIRS9	10	soil.ctrl	not_applicable	255.05	FIRS
soil.ctrl.CMU.16.10.2016.m08.17.day12	45620	SUMMER	not_applicable	y	45620	16	soil	soil_control	Mrs. 16-10	FIRS9	11	soil.ctrl	not_applicable	280.3	FIRS
soil.ctrl.CMU.16.10.2016.08.18.day13	45621	SUMMER	not_applicable	y	45621	16.5	soil	soil_control	Mrs. 16-10	FIRS9	12	soil.ctrl	not_applicable	303.9	FIRS
soil.ctrl.CMU.16.10.2016.08.19.day14	45622	SUMMER	not_applicable	y	45622	19	soil	soil_control	Mrs. 16-10	FIRS9	13	soil.ctrl	not_applicable	327.5	FIRS
soil.ctrl.CMU.16.10.2016.08.20.day15	45623	SUMMER	not_applicable	y	45623	21	soil	soil_control	Mrs. 16-10	FIRS9	14	soil.ctrl	not_applicable	351.95	FIRS
soil.ctrl.CMU.16.10.2016.08.21.day16	45656	SUMMER	not_applicable	y	45656	21	soil	soil_control	Mrs. 16-10	FIRS9	15	soil.ctrl	not_applicable	376.1	FIRS
soil.ctrl.CMU.16.10.2016.08.22.day17	45657	SUMMER	not_applicable	y	45657	21	soil	soil_control	Mrs. 16-10	FIRS9	16	soil.ctrl	not_applicable	400	FIRS
soil.ctrl.CMU.16.10.2016.08.23.day18	45658	SUMMER	not_applicable	y	45658	21	soil	soil_control	Mrs. 16-10	FIRS9	17	soil.ctrl	not_applicable	421.7	FIRS
soil.ctrl.CMU.16.10.2016.08.24.day19	45659	SUMMER	not_applicable	y	45659	21	soil	soil_control	Mrs. 16-10	FIRS9	18	soil.ctrl	not_applicable	443.9	FIRS
soil.ctrl.CMU.16.10.2016.08.25.day20	45692	SUMMER	not_applicable	y	45692	21	soil	soil_control	Mrs. 16-10	FIRS9	19	soil.ctrl	not_applicable	464.75	FIRS
soil.ctrl.CMU.16.10.2016.08.26.day21	45693	SUMMER	not_applicable	y	45693	21	soil	soil_control	Mrs. 16-10	FIRS9	20	soil.ctrl	not_applicable	483.95	FIRS
soil.ctrl.SHSU.2016.072.2016.11.04.day1	60885	FALL	not_applicable	y	60885	3	soil	soil_control	2016.07	STAFS1	0	soil.ctrl	not_applicable	0	STAFS
soil.ctrl.SHSU.2016.072.2016.11.05.day2	60886	FALL	not_applicable	y	60886	3	soil	soil_control	2016.07	STAFS1	1	soil.ctrl	not_applicable	19.45	STAFS
soil.ctrl.SHSU.2016.072.2016.11.06.day3	60887	FALL	not_applicable	y	60887	3	soil	soil_control	2016.07	STAFS1	2	soil.ctrl	not_applicable	40.6	STAFS
soil.ctrl.SHSU.2016.072.2016.11.07.day4	60920	FALL	not_applicable	y	60920	3	soil	soil_control	2016.07	STAFS1	3	soil.ctrl	not_applicable	62.55	STAFS
soil.ctrl.SHSU.2016.072.2016.11.08.day5	60921	FALL	not_applicable	y	60921	3	soil	soil_control	2016.07	STAFS1	4	soil.ctrl	not_applicable	82	STAFS
soil.ctrl.SHSU.2016.072.2016.11.09.day6	60922	FALL	not_applicable	y	60922	5	soil	soil_control	2016.07	STAFS1	5	soil.ctrl	not_applicable	100.6	STAFS
soil.ctrl.SHSU.2016.072.2016.11.10.day7	60923	FALL	not_applicable	y	60923	9	soil	soil_control	2016.07	STAFS1	6	soil.ctrl	not_applicable	117.55	STAFS
soil.ctrl.SHSU.2016.072.2016.11.11.day8	60956	FALL	not_applicable	y	60956	9	soil	soil_control	2016.07	STAFS1	7	soil.ctrl	not_applicable	135.35	STAFS
soil.ctrl.SHSU.2016.072.2016.11.12.day9	60953	FALL	not_applicable	y		12	soil	soil_control	2016.07	STAFS1	8	soil.ctrl	not_applicable	154	STAFS
soil.ctrl.SHSU.2016.072.2016.11.13.day10	60958	FALL	not_applicable	y	60958	12	soil	soil_control	2016.07	STAFS1	9	soil.ctrl	not_applicable	170.4	STAFS
soil.ctrl.SHSU.2016.072.2016.11.14.day11	60959	FALL	not_applicable	y	60959	12	soil	soil_control	2016.07	STAFS1	10	soil.ctrl	not_applicable	189.05	STAFS
soil.ctrl.SHSU.2016.072.2016.11.15.day12	60992	FALL	not_applicable	y	60992	12	soil	soil_control	2016.07	STAFS1	11	soil.ctrl	not_applicable	209.6	STAFS
soil.ctrl.SHSU.206.072.2016.11.16.day13	60993	FALL	not_applicable	y	60993	13	soil	soil_control	2016.07	STAFS1	12	soil.ctrl	not_applicable	230.7	STAFS
soil.ctrl.SHSU.2016.072.2016.11.17.day14	60994	FALL	not_applicable	y	60994	14	soil	soil_control	2016.07	STAFS1	13	soil.ctrl	not_applicable	252.9	STAFS
soil.ctrl.SHSU.2016.072.2016.11.18.day15	60995	FALL	not_applicable	y	60995	15	soil	soil_control	2016.07	STAFS1	14	soil.ctrl	not_applicable	271.25	STAFS
soil.ctrl.SHSU.2016.072.2016.11.19.day16	61028	FALL	not_applicable	y	61028	15	soil	soil_control	2016.07	STAFS1	15	soil.ctrl	not_applicable	281	STAFS
soil.ctrl.SHSU.2016.072.2016.11.20.day17	61029	FALL	not_applicable	y	61029	15	soil	soil_control	2016.07	STAFS1	16	soil.ctrl	not_applicable	289.9	STAFS
soil.ctrlSHSU.2016.072.2016.11.21.day18	61030	FALL	not_applicable	y	61030	15	soil	soil_control	2016.07	STAFS1	17	soil.ctrl	not_applicable	305.2	STAFS
soil.ctrl.SHSU.2016.072.2016.11.22.day19	61031	FALL	not_applicable	y	61031	15	soil	soil_control	2016.07	STAFS1	18	soil.ctrl	not_applicable	326.9	STAFS
soil.ctrl.SHSU.2016.072.2016.11.23.day20	61096	FALL	not_applicable	y		15	soil	soil_control	2016.07	STAFS1	19	soil.ctrl	not_applicable	342.45	STAFS
soil.ctrl.SHSU.2016.072.2016.11.24.day21	61097	FALL	not_applicable	y		15	soil	soil_control	2016.07	STAFS1	20	soil.ctrl	not_applicable	357.45	STAFS
soil.ctrl.SHSU.2016.073.2016.11.04.day1	60704	FALL	not_applicable	y	60704	3	soil	soil_control	2016.07	STAFS2	0	soil.ctrl	not_applicable	0	STAFS
soil.ctrl.SHSU.2016.073.2016.11.05.day2	60705	FALL	not_applicable	y	60705	3	soil	soil_control	2016.07	STAFS2	1	soil.ctrl	not_applicable	19.45	STAFS
soil.ctrl.SHSU.2016.073.2016.11.06.day3	60706	FALL	not_applicable	y	60706	3	soil	soil_control	2016.07	STAFS2	2	soil.ctrl	not_applicable	40.6	STAFS
soil.ctrl.SHSU.2016.073.2016.11.07.day4	60707	FALL	not_applicable	y	60707	3	soil	soil_control	2016.07	STAFS2	3	soil.ctrl	not_applicable	62.55	STAFS
soil.ctrl.SHSU.2016.073.2016.11.08.day5	60740	FALL	not_applicable	y	60740	3	soil	soil_control	2016.07	STAFS2	4	soil.ctrl	not_applicable	82	STAFS
soil.ctrl.SHSU.2016.073.2016.11.09.day6	60737	FALL	not_applicable	y		4	soil	soil_control	2016.07	STAFS2	5	soil.ctrl	not_applicable	100.6	STAFS
soil.ctrl.SHSU.2016.073.2016.11.10.day7	60742	FALL	not_applicable	y	60742	5	soil	soil_control	2016.07	STAFS2	6	soil.ctrl	not_applicable	117.55	STAFS
soil.ctrl.SHSU.2016.073.2016.11.11.day8	60743	FALL	not_applicable	y	60743	5	soil	soil_control	2016.07	STAFS2	7	soil.ctrl	not_applicable	135.35	STAFS
soil.ctrl.SHSU.2016.073.2016.11.12.day9	60776	FALL	not_applicable	y	60776	6	soil	soil_control	2016.07	STAFS2	8	soil.ctrl	not_applicable	154	STAFS
soil.ctrl.SHSU.2016.073.2016.11.13.day10	60777	FALL	not_applicable	y	60777	8	soil	soil_control	2016.07	STAFS2	9	soil.ctrl	not_applicable	170.4	STAFS
soil.ctrl.SHSU.2016.073.2016.11.14.day11	60778	FALL	not_applicable	y	60778	8	soil	soil_control	2016.07	STAFS2	10	soil.ctrl	not_applicable	189.05	STAFS
soil.ctrl.SHSU.2016.073.2016.11.15.day12	60779	FALL	not_applicable	y	60779	11	soil	soil_control	2016.07	STAFS2	11	soil.ctrl	not_applicable	209.6	STAFS
soil.ctrl.SHSU.2016.073.2016.11.16.day13	60812	FALL	not_applicable	y	60812	15	soil	soil_control	2016.07	STAFS2	12	soil.ctrl	not_applicable	230.7	STAFS
soil.ctrl.SHSU.2016.073.2016.11.17.day14	60813	FALL	not_applicable	y	60813	15	soil	soil_control	2016.07	STAFS2	13	soil.ctrl	not_applicable	252.9	STAFS
soil.ctrl.SHSU.2016.073.2016.11.18.day15	60814	FALL	not_applicable	y	60814	15	soil	soil_control	2016.07	STAFS2	14	soil.ctrl	not_applicable	271.25	STAFS
soil.ctrl.SHSU.2016.073.2016.11.19.day16	60815	FALL	not_applicable	y	60815	15	soil	soil_control	2016.07	STAFS2	15	soil.ctrl	not_applicable	281	STAFS
soil.ctrl.SHSU.2016.073.2016.11.20.day17	60848	FALL	not_applicable	y	60848	18	soil	soil_control	2016.07	STAFS2	16	soil.ctrl	not_applicable	289.9	STAFS
soil.ctrl.SHSU.2016.073.2016.11.21.day18	60849	FALL	not_applicable	y	60849	20	soil	soil_control	2016.07	STAFS2	17	soil.ctrl	not_applicable	305.2	STAFS
soil.ctrl.SHSU.2016.073.2016.11.22.day19	60850	FALL	not_applicable	y	60850	20	soil	soil_control	2016.07	STAFS2	18	soil.ctrl	not_applicable	326.9	STAFS
soil.ctrl.SHSU.2016.073.2016.11.23.day20	60851	FALL	not_applicable	y	60851	20	soil	soil_control	2016.07	STAFS2	19	soil.ctrl	not_applicable	342.45	STAFS
soil.ctrl.SHSU.2016.073.2016.11.24.day21	60884	FALL	not_applicable	y	60884	20	soil	soil_control	2016.07	STAFS2	20	soil.ctrl	not_applicable	357.45	STAFS
soil.ctrl.SHSU.2016.076.2016.11.22.day1	61102	FALL	not_applicable	y	61102	3	soil	soil_control	2016.08	STAFS3	0	soil.ctrl	not_applicable	0	STAFS
soil.ctrl.SHSU.2016.076.2016.11.23.day2	61103	FALL	not_applicable	y	61103	6	soil	soil_control	2016.08	STAFS3	1	soil.ctrl	not_applicable	15.55	STAFS
soil.ctrl.SHSU.2016.076.2016.11.24.day3	61064	FALL	not_applicable	y	61064	6	soil	soil_control	2016.08	STAFS3	2	soil.ctrl	not_applicable	30.55	STAFS
soil.ctrl.SHSU.2016.076.2016.11.25.day4	61065	FALL	not_applicable	y	61065	6	soil	soil_control	2016.08	STAFS3	3	soil.ctrl	not_applicable	47.5	STAFS
soil.ctrl.SHSU.2016.076.2016.11.26.day5	61066	FALL	not_applicable	y	61066	6	soil	soil_control	2016.08	STAFS3	4	soil.ctrl	not_applicable	63.6	STAFS
soil.ctrl.SHSU.2016.076.2016.11.27.day6	61067	FALL	not_applicable	y	61067	7	soil	soil_control	2016.08	STAFS3	5	soil.ctrl	not_applicable	80.3	STAFS
soil.ctrl.SHSU.2016.076.2016.11.28.day7	61136	FALL	not_applicable	y	61136	7	soil	soil_control	2016.08	STAFS3	6	soil.ctrl	not_applicable	99.45	STAFS
soil.ctrl.SHSU.2016.076.2016.11.29.day8	61137	FALL	not_applicable	y	61137	7	soil	soil_control	2016.08	STAFS3	7	soil.ctrl	not_applicable	116.1	STAFS
soil.ctrl.SHSU.2016.076.2016.11.30.day9	61138	FALL	not_applicable	y	61138	8	soil	soil_control	2016.08	STAFS3	8	soil.ctrl	not_applicable	127.45	STAFS
soil.ctrl.SHSU.2016.076.2016.12.01.day10	61139	FALL	not_applicable	y	61139	8	soil	soil_control	2016.08	STAFS3	9	soil.ctrl	not_applicable	137.75	STAFS
soil.ctrl.SHSU.2016.076.2016.12.02.day11	61172	FALL	not_applicable	y	61172	8	soil	soil_control	2016.08	STAFS3	10	soil.ctrl	not_applicable	149.4	STAFS
soil.ctrl.SHSU.2016.076.2016.12.03.day12	61173	FALL	not_applicable	y	61173	8	soil	soil_control	2016.08	STAFS3	11	soil.ctrl	not_applicable	159.15	STAFS
soil.ctrl.SHSU.2016.076.2016.12.04.day13	61174	FALL	not_applicable	y	61174	9	soil	soil_control	2016.08	STAFS3	12	soil.ctrl	not_applicable	169.15	STAFS
soil.ctrl.SHSU.2016.076.2016.12.05.day14	61175	FALL	not_applicable	y	61175	9	soil	soil_control	2016.08	STAFS3	13	soil.ctrl	not_applicable	178.6	STAFS
soil.ctrl.SHSU.2016.076.2016.12.06.day15	61208	FALL	not_applicable	y	61208	9	soil	soil_control	2016.08	STAFS3	14	soil.ctrl	not_applicable	190.5	STAFS
soil.ctrl.SHSU.2016.076.2016.12.07.day16	61209	FALL	not_applicable	y	61209	9	soil	soil_control	2016.08	STAFS3	15	soil.ctrl	not_applicable	203	STAFS
soil.ctrl.SHSU.2016.076.2016.12.08.day17	61210	FALL	not_applicable	y	61210	10	soil	soil_control	2016.08	STAFS3	16	soil.ctrl	not_applicable	210.25	STAFS
soil.ctrl.SHSU.2016.076.2016.12.09.day18	61211	FALL	not_applicable	y	61211	13	soil	soil_control	2016.08	STAFS3	17	soil.ctrl	not_applicable	213.9	STAFS
soil.ctrl.SHSU.2016.076.2016.12.10.day19	61244	FALL	not_applicable	y	61244	13	soil	soil_control	2016.08	STAFS3	18	soil.ctrl	not_applicable	219.45	STAFS
soil.ctrl.SHSU.2016.076.2016.12.11.day20	61245	FALL	not_applicable	y	61245	13	soil	soil_control	2016.08	STAFS3	19	soil.ctrl	not_applicable	236.4	STAFS
soil.ctrl.SHSU.2016.076.2016.12.12.day21	61246	FALL	not_applicable	y	61246	14	soil	soil_control	2016.08	STAFS3	20	soil.ctrl	not_applicable	254.5	STAFS
soil.ctrl.SHSU.2016.007.2016.04.15.day1	43641	SPRING	not_applicable			5	soil	soil_control	shsu.2016.007	STAFS4	0	soil.ctrl	not_applicable	0	STAFS
soil.ctrl.SHSU.2016.007.2016.04.16.day2	43642	SPRING	not_applicable			5	soil	soil_control	shsu.2016.007	STAFS4	1	soil.ctrl	not_applicable	23.3333	STAFS
soil.ctrl.SHSU.2016.007.2016.04.17.day3	43643	SPRING	not_applicable			7	soil	soil_control	shsu.2016.007	STAFS4	2	soil.ctrl	not_applicable	45.8333	STAFS
soil.ctrl.SHSU.2016.007.2016.04.18.day4	43676	SPRING	not_applicable			9	soil	soil_control	shsu.2016.007	STAFS4	3	soil.ctrl	not_applicable	67.5	STAFS
soil.ctrl.SHSU.2016.007.2016.04.19.day5	43677	SPRING	not_applicable			13	soil	soil_control	shsu.2016.007	STAFS4	4	soil.ctrl	not_applicable	90.5556	STAFS
soil.ctrl.SHSU.2016.007.2016.04.20.day6	43678	SPRING	not_applicable			14	soil	soil_control	shsu.2016.007	STAFS4	5	soil.ctrl	not_applicable	111.667	STAFS
soil.ctrl.SHSU.2016.007.2016.04.21.day7	43679	SPRING	not_applicable			18	soil	soil_control	shsu.2016.007	STAFS4	6	soil.ctrl	not_applicable	132.778	STAFS
soil.ctrl.SHSU.2016.007.2016.04.22.day8	43712	SPRING	not_applicable			21	soil	soil_control	shsu.2016.007	STAFS4	7	soil.ctrl	not_applicable	153.889	STAFS
soil.ctrl.SHSU.2016.007.2016.04.23.day9	43713	SPRING	not_applicable			21	soil	soil_control	shsu.2016.007	STAFS4	8	soil.ctrl	not_applicable	174.444	STAFS
soil.ctrl.SHSU.2016.007.2016.04.24.day10	43714	SPRING	not_applicable			21	soil	soil_control	shsu.2016.007	STAFS4	9	soil.ctrl	not_applicable	194.722	STAFS
soil.ctrl.SHSU.2016.007.2016.04.25.day11	43715	SPRING	not_applicable			21	soil	soil_control	shsu.2016.007	STAFS4	10	soil.ctrl	not_applicable	220.556	STAFS
soil.ctrl.SHSU.2016.007.2016.04.26.day12	43748	SPRING	not_applicable			21	soil	soil_control	shsu.2016.007	STAFS4	11	soil.ctrl	not_applicable	247.222	STAFS
soil.ctrl.SHSU.2016.007.2016.04.27.day13	43749	SPRING	not_applicable			21	soil	soil_control	shsu.2016.007	STAFS4	12	soil.ctrl	not_applicable	271.111	STAFS
soil.ctrl.SHSU.2016.007.2016.04.28.day14	43750	SPRING	not_applicable			21	soil	soil_control	shsu.2016.007	STAFS4	13	soil.ctrl	not_applicable	296.389	STAFS
soil.ctrl.SHSU.2016.007.2016.04.29.day15	43751	SPRING	not_applicable			22	soil	soil_control	shsu.2016.007	STAFS4	14	soil.ctrl	not_applicable	324.444	STAFS
soil.ctrl.SHSU.2016.007.2016.04.30.day16	43784	SPRING	not_applicable			22	soil	soil_control	shsu.2016.007	STAFS4	15	soil.ctrl	not_applicable	350	STAFS
soil.ctrl.SHSU.2016.007.2016.05.01.day17	43785	SPRING	not_applicable			22	soil	soil_control	shsu.2016.007	STAFS4	16	soil.ctrl	not_applicable	373.611	STAFS
soil.ctrl.SHSU.2016.007.2016.05.02.day18	43786	SPRING	not_applicable			22	soil	soil_control	shsu.2016.007	STAFS4	17	soil.ctrl	not_applicable	391.667	STAFS
soil.ctrl.SHSU.2016.007.2016.05.03.day19	43787	SPRING	not_applicable			22	soil	soil_control	shsu.2016.007	STAFS4	18	soil.ctrl	not_applicable	409.167	STAFS
soil.ctrl.SHSU.2016.007.2016.05.04.day20	43820	SPRING	not_applicable			22	soil	soil_control	shsu.2016.007	STAFS4	19	soil.ctrl	not_applicable	428.611	STAFS
soil.ctrl.SHSU.2016.007.2016.05.05.day21	43821	SPRING	not_applicable			22	soil	soil_control	shsu.2016.007	STAFS4	20	soil.ctrl	not_applicable	449.167	STAFS
soil.ctrl.SHSU.2016.011.2016.04.15.day1	43822	SPRING	not_applicable			9	soil	soil_control	shsu.2016.011	STAFS5	0	soil.ctrl	not_applicable	0	STAFS
soil.ctrl.SHSU.2016.011.2016.04.16.day2	43823	SPRING	not_applicable			9	soil	soil_control	shsu.2016.011	STAFS5	1	soil.ctrl	not_applicable	23.3333	STAFS
soil.ctrl.SHSU.2016.011.2016.04.17.day3	43856	SPRING	not_applicable			12	soil	soil_control	shsu.2016.011	STAFS5	2	soil.ctrl	not_applicable	45.8333	STAFS
soil.ctrl.SHSU.2016.011.2016.04.18.day4	43857	SPRING	not_applicable			16	soil	soil_control	shsu.2016.011	STAFS5	3	soil.ctrl	not_applicable	67.5	STAFS
soil.ctrl.SHSU.2016.011.2016.04.19.day5	43858	SPRING	not_applicable			20	soil	soil_control	shsu.2016.011	STAFS5	4	soil.ctrl	not_applicable	90.5556	STAFS
soil.ctrl.SHSU.2016.011.2016.04.20.day6	43859	SPRING	not_applicable			25	soil	soil_control	shsu.2016.011	STAFS5	5	soil.ctrl	not_applicable	111.667	STAFS
soil.ctrl.SHSU.2016.011.2016.04.21.day7	43892	SPRING	not_applicable			27	soil	soil_control	shsu.2016.011	STAFS5	6	soil.ctrl	not_applicable	132.778	STAFS
soil.ctrl.SHSU.2016.011.2016.04.22.day8	43893	SPRING	not_applicable			27	soil	soil_control	shsu.2016.011	STAFS5	7	soil.ctrl	not_applicable	153.889	STAFS
soil.ctrl.SHSU.2016.011.2016.04.23.day9	43894	SPRING	not_applicable			28	soil	soil_control	shsu.2016.011	STAFS5	8	soil.ctrl	not_applicable	174.444	STAFS
soil.ctrl.SHSU.2016.011.2016.04.24.day10	43895	SPRING	not_applicable			28	soil	soil_control	shsu.2016.011	STAFS5	9	soil.ctrl	not_applicable	194.722	STAFS
soil.ctrl.SHSU.2016.011.2016.04.25.day11	43928	SPRING	not_applicable			28	soil	soil_control	shsu.2016.011	STAFS5	10	soil.ctrl	not_applicable	220.556	STAFS
soil.ctrl.SHSU.2016.011.2016.04.26.day12	43929	SPRING	not_applicable			27	soil	soil_control	shsu.2016.011	STAFS5	11	soil.ctrl	not_applicable	247.222	STAFS
soil.ctrl.SHSU.2016.011.2016.04.27.day13	43930	SPRING	not_applicable			27	soil	soil_control	shsu.2016.011	STAFS5	12	soil.ctrl	not_applicable	271.111	STAFS
soil.ctrl.SHSU.2016.011.2016.04.28.day14	43931	SPRING	not_applicable			27	soil	soil_control	shsu.2016.011	STAFS5	13	soil.ctrl	not_applicable	296.389	STAFS
soil.ctrl.SHSU.2016.011.2016.04.29.day15	43964	SPRING	not_applicable			27	soil	soil_control	shsu.2016.011	STAFS5	14	soil.ctrl	not_applicable	324.444	STAFS
soil.ctrl.SHSU.2016.011.2016.04.30.day16	43965	SPRING	not_applicable			27	soil	soil_control	shsu.2016.011	STAFS5	15	soil.ctrl	not_applicable	350	STAFS
soil.ctrl.SHSU.2016.011.2016.05.01.day17	43966	SPRING	not_applicable			31	soil	soil_control	shsu.2016.011	STAFS5	16	soil.ctrl	not_applicable	373.611	STAFS
soil.ctrl.SHSU.2016.011.2016.05.02.day18	43967	SPRING	not_applicable			31	soil	soil_control	shsu.2016.011	STAFS5	17	soil.ctrl	not_applicable	391.667	STAFS
soil.ctrl.SHSU.2016.011.2016.05.03.day19	44000	SPRING	not_applicable			32	soil	soil_control	shsu.2016.011	STAFS5	18	soil.ctrl	not_applicable	409.167	STAFS
soil.ctrl.SHSU.2016.011.2016.05.04.day20	44001	SPRING	not_applicable			32	soil	soil_control	shsu.2016.011	STAFS5	19	soil.ctrl	not_applicable	428.611	STAFS
soil.ctrl.SHSU.2016.011.2016.05.05.day21	44002	SPRING	not_applicable			34	soil	soil_control	shsu.2016.011	STAFS5	20	soil.ctrl	not_applicable	449.167	STAFS
soil.ctrl.SHSU.2016.024.2016.04.15.day1	44003	SPRING	not_applicable			8	soil	soil_control	shsu.2016.024	STAFS6	0	soil.ctrl	not_applicable	0	STAFS
soil.ctrl.SHSU.2016.024.2016.04.16.day2	44036	SPRING	not_applicable			9	soil	soil_control	shsu.2016.024	STAFS6	1	soil.ctrl	not_applicable	23.3333	STAFS
soil.ctrl.SHSU.2016.024.2016.04.17.day3	44037	SPRING	not_applicable			11	soil	soil_control	shsu.2016.024	STAFS6	2	soil.ctrl	not_applicable	45.8333	STAFS
soil.ctrl.SHSU.2016.024.2016.04.18.day4	44038	SPRING	not_applicable			17	soil	soil_control	shsu.2016.024	STAFS6	3	soil.ctrl	not_applicable	67.5	STAFS
soil.ctrl.SHSU.2016.024.2016.04.19.day5	44039	SPRING	not_applicable			20	soil	soil_control	shsu.2016.024	STAFS6	4	soil.ctrl	not_applicable	90.5556	STAFS
soil.ctrl.SHSU.2016.024.2016.04.20.day6	44072	SPRING	not_applicable			21	soil	soil_control	shsu.2016.024	STAFS6	5	soil.ctrl	not_applicable	111.667	STAFS
soil.ctrl.SHSU.2016.024.2016.04.21.day7	44073	SPRING	not_applicable			22	soil	soil_control	shsu.2016.024	STAFS6	6	soil.ctrl	not_applicable	132.778	STAFS
soil.ctrl.SHSU.2016.024.2016.04.22.day8	44074	SPRING	not_applicable			24	soil	soil_control	shsu.2016.024	STAFS6	7	soil.ctrl	not_applicable	153.889	STAFS
soil.ctrl.SHSU.2016.024.2016.04.23.day9	44075	SPRING	not_applicable			25	soil	soil_control	shsu.2016.024	STAFS6	8	soil.ctrl	not_applicable	174.444	STAFS
soil.ctrl.SHSU.2016.024.2016.04.24.day10	44108	SPRING	not_applicable			26	soil	soil_control	shsu.2016.024	STAFS6	9	soil.ctrl	not_applicable	194.722	STAFS
soil.ctrl.SHSU.2016.024.2016.04.25.day11	44109	SPRING	not_applicable			26	soil	soil_control	shsu.2016.024	STAFS6	10	soil.ctrl	not_applicable	220.556	STAFS
soil.ctrl.SHSU.2016.024.2016.04.26.day12	44110	SPRING	not_applicable			26	soil	soil_control	shsu.2016.024	STAFS6	11	soil.ctrl	not_applicable	247.222	STAFS
soil.ctrl.SHSU.2016.024.2016.04.27.day13	44111	SPRING	not_applicable			26	soil	soil_control	shsu.2016.024	STAFS6	12	soil.ctrl	not_applicable	271.111	STAFS
soil.ctrl.SHSU.2016.024.2016.04.28.day14	44144	SPRING	not_applicable			26	soil	soil_control	shsu.2016.024	STAFS6	13	soil.ctrl	not_applicable	296.389	STAFS
soil.ctrl.SHSU.2016.024.2016.04.29.day15	44145	SPRING	not_applicable			26	soil	soil_control	shsu.2016.024	STAFS6	14	soil.ctrl	not_applicable	324.444	STAFS
soil.ctrl.SHSU.2016.024.2016.04.30.day16	44146	SPRING	not_applicable			27	soil	soil_control	shsu.2016.024	STAFS6	15	soil.ctrl	not_applicable	350	STAFS
soil.ctrl.SHSU.2016.024.2016.05.01.day17	44147	SPRING	not_applicable			28	soil	soil_control	shsu.2016.024	STAFS6	16	soil.ctrl	not_applicable	373.611	STAFS
soil.ctrl.SHSU.2016.024.2016.05.02.day18	44180	SPRING	not_applicable			28	soil	soil_control	shsu.2016.024	STAFS6	17	soil.ctrl	not_applicable	391.667	STAFS
soil.ctrl.SHSU.2016.024.2016.05.03.day19	44181	SPRING	not_applicable			29	soil	soil_control	shsu.2016.024	STAFS6	18	soil.ctrl	not_applicable	409.167	STAFS
soil.ctrl.SHSU.2016.024.2016.05.04.day20	44182	SPRING	not_applicable			29	soil	soil_control	shsu.2016.024	STAFS6	19	soil.ctrl	not_applicable	428.611	STAFS
soil.ctrl.SHSU.2016.024.2016.05.05.day21	44183	SPRING	not_applicable			29	soil	soil_control	shsu.2016.024	STAFS6	20	soil.ctrl	not_applicable	449.167	STAFS
soil.ctrl.SHSU.2016.064.2016.08.25.day1	54983	SUMMER	not_applicable	y	54983	5	soil	soil_control	2016.06	STAFS7	0	soil.ctrl	not_applicable	0	STAFS
soil.ctrl.SHSU.2016.064.2016.08.26.day2	55016	SUMMER	not_applicable	y	55016	5	soil	soil_control	2016.06	STAFS7	1	soil.ctrl	not_applicable	27.5	STAFS
soil.ctrl.SHSU.2016.064.2016.08.27.day3	55017	SUMMER	not_applicable	y	55017	5	soil	soil_control	2016.06	STAFS7	2	soil.ctrl	not_applicable	55.2778	STAFS
soil.ctrl.SHSU.2016.064.2016.08.28.day4	55018	SUMMER	not_applicable	y	55018	9	soil	soil_control	2016.06	STAFS7	3	soil.ctrl	not_applicable	82.2222	STAFS
soil.ctrl.SHSU.2016.064.2016.08.29.day5	55019	SUMMER	not_applicable	y	55019	18	soil	soil_control	2016.06	STAFS7	4	soil.ctrl	not_applicable	109.444	STAFS
skin.face.SHSU.2016.064.2016.08.30.day6	55036	SUMMER	55037	n	55036	16	soil	soil_control	2016.06	STAFS7	5	skin.face	not_applicable	137.5	STAFS
soil.ctrl.SHSU.2016.064.2016.08.30.day6	55052	SUMMER	not_applicable	y	55052	16	soil	soil_control	2016.06	STAFS7	5	soil.ctrl	not_applicable	137.5	STAFS
soil.ctrl.SHSU.2016.064.2016.08.31.day7	55053	SUMMER	not_applicable	y	55053	16	soil	soil_control	2016.06	STAFS7	6	soil.ctrl	not_applicable	166.389	STAFS
soil.ctrl.SHSU.2016.064.2016.09.01.day8	55054	SUMMER	not_applicable	y	55054	16	soil	soil_control	2016.06	STAFS7	7	soil.ctrl	not_applicable	195.556	STAFS
soil.ctrl.SHSU.2016.064.2016.09.02.day9	55055	SUMMER	not_applicable	y	55055	18	soil	soil_control	2016.06	STAFS7	8	soil.ctrl	not_applicable	223.056	STAFS
soil.ctrl.SHSU.2016.064.2016.09.03.day10	55088	SUMMER	not_applicable	y	55088	18	soil	soil_control	2016.06	STAFS7	9	soil.ctrl	not_applicable	250.278	STAFS
soil.ctrl.SHSU.2016.064.2016.09.04.day11	55089	SUMMER	not_applicable	y	55089	24	soil	soil_control	2016.06	STAFS7	10	soil.ctrl	not_applicable	278.056	STAFS
soil.ctrl.SHSU.2016.064.2016.09.05.day12	55090	SUMMER	not_applicable	y	55090	24	soil	soil_control	2016.06	STAFS7	11	soil.ctrl	not_applicable	306.944	STAFS
soil.ctrl.SHSU.2016.064.2016.09.06.day13	55091	SUMMER	not_applicable	y	55091	22	soil	soil_control	2016.06	STAFS7	12	soil.ctrl	not_applicable	335.556	STAFS
soil.ctrl.SHSU.2016.064.2016.09.07.day14	55124	SUMMER	not_applicable	y	55124		soil	soil_control	2016.06	STAFS7	13	soil.ctrl	not_applicable	364.167	STAFS
soil.ctrl.SHSU.2016.064.2016.09.08.day15	55125	SUMMER	not_applicable	y	55125	23	soil	soil_control	2016.06	STAFS7	14	soil.ctrl	not_applicable	393.611	STAFS
soil.ctrl.SHSU.2016.064.2016.09.09.day16	55126	SUMMER	not_applicable	y	55126	23	soil	soil_control	2016.06	STAFS7	15	soil.ctrl	not_applicable	422.222	STAFS
soil.ctrl.SHSU.2016.064.2016.09.10.day17	55127	SUMMER	not_applicable	y	55127	25	soil	soil_control	2016.06	STAFS7	16	soil.ctrl	not_applicable	449.444	STAFS
soil.ctrl.SHSU.2016.064.2016.09.11.day18	55160	SUMMER	not_applicable	y	55160	25	soil	soil_control	2016.06	STAFS7	17	soil.ctrl	not_applicable	476.111	STAFS
soil.ctrl.SHSU.2016.064.2016.09.12.day19	55161	SUMMER	not_applicable	y	55161	25	soil	soil_control	2016.06	STAFS7	18	soil.ctrl	not_applicable	503.333	STAFS
soil.ctrl.SHSU.2016.064.2016.09.13.day20	55162	SUMMER	not_applicable	y	55162	25	soil	soil_control	2016.06	STAFS7	19	soil.ctrl	not_applicable	530.833	STAFS
soil.ctrl.SHSU.2016.064.2016.09.14.day21	55163	SUMMER	not_applicable	y	55163	25	soil	soil_control	2016.06	STAFS7	20	soil.ctrl	not_applicable	558.611	STAFS
soil.ctrl.SHSU.2016.065.2016.08.25.day1	54802	SUMMER	not_applicable	y	54802	3	soil	soil_control	2016.07	STAFS8	0	soil.ctrl	not_applicable	0	STAFS
soil.ctrl.SHSU.2016.065.2016.08.26.day2	54803	SUMMER	not_applicable	y	54803	4	soil	soil_control	2016.07	STAFS8	1	soil.ctrl	not_applicable	27.5	STAFS
soil.ctrl.SHSU.2016.065.2016.08.27.day3	54836	SUMMER	not_applicable	y	54836	7	soil	soil_control	2016.07	STAFS8	2	soil.ctrl	not_applicable	55.2778	STAFS
soil.ctrl.SHSU.2016.065.2016.08.28.day4	54837	SUMMER	not_applicable	y	54837	11	soil	soil_control	2016.07	STAFS8	3	soil.ctrl	not_applicable	82.2222	STAFS
soil.ctrl.SHSU.2016.065.2016.08.29.day5	54838	SUMMER	not_applicable	y	54838	12	soil	soil_control	2016.07	STAFS8	4	soil.ctrl	not_applicable	109.444	STAFS
skin.face.SHSU.2016.065.2016.08.30.day6	54842	SUMMER	54843	n	54842	15	soil	soil_control	2016.07	STAFS8	5	skin.face	not_applicable	137.5	STAFS
soil.ctrl.SHSU.2016.065.2016.08.30.day6	54839	SUMMER	not_applicable	y	54839	15	soil	soil_control	2016.07	STAFS8	5	soil.ctrl	not_applicable	137.5	STAFS
soil.ctrl.SHSU.2016.065.2016.08.31.day7	54872	SUMMER	not_applicable	y	54872	17	soil	soil_control	2016.07	STAFS8	6	soil.ctrl	not_applicable	166.389	STAFS
soil.ctrl.SHSU.2016.065.2016.09.01.day8	54873	SUMMER	not_applicable	y	54873	18	soil	soil_control	2016.07	STAFS8	7	soil.ctrl	not_applicable	195.556	STAFS
soil.ctrl.SHSU.2016.065.2016.09.02.day9	54874	SUMMER	not_applicable	y	54874	20	soil	soil_control	2016.07	STAFS8	8	soil.ctrl	not_applicable	223.056	STAFS
soil.ctrl.SHSU2016.065.2016.09.03.day10	54875	SUMMER	not_applicable	y	54875	20	soil	soil_control	2016.07	STAFS8	9	soil.ctrl	not_applicable	250.278	STAFS
soil.ctrl.SHSU.2016.065.2016.09.04.day11	54908	SUMMER	not_applicable	y	54908	22	soil	soil_control	2016.07	STAFS8	10	soil.ctrl	not_applicable	278.056	STAFS
soil.ctrl.SHSU.2016.065.2016.09.05.day12	54909	SUMMER	not_applicable	y	54909	22	soil	soil_control	2016.07	STAFS8	11	soil.ctrl	not_applicable	306.944	STAFS
soil.ctrl.SHSU.2016.065.2016.09.06.day13	54910	SUMMER	not_applicable	y	54910	21	soil	soil_control	2016.07	STAFS8	12	soil.ctrl	not_applicable	335.556	STAFS
soil.ctrl.SHSU.2016.065.2016.09.07.day14	54911	SUMMER	not_applicable	y	54911	21	soil	soil_control	2016.07	STAFS8	13	soil.ctrl	not_applicable	364.167	STAFS
soil.ctrl.SHSU.2016.065.2016.09.08.day15	54944	SUMMER	not_applicable	y	54944	21	soil	soil_control	2016.07	STAFS8	14	soil.ctrl	not_applicable	393.611	STAFS
soil.ctrl.SHSU.2016.065.2016.09.09.day16	54945	SUMMER	not_applicable	y	54945	23	soil	soil_control	2016.07	STAFS8	15	soil.ctrl	not_applicable	422.222	STAFS
soil.ctrl.SHSU.2016.065.2016.09.10.day17	54946	SUMMER	not_applicable	y	54946	22	soil	soil_control	2016.07	STAFS8	16	soil.ctrl	not_applicable	449.444	STAFS
soil.ctrl.SHSU.2016.065.2016.09.11.day18	54947	SUMMER	not_applicable	y	54947	22	soil	soil_control	2016.07	STAFS8	17	soil.ctrl	not_applicable	476.111	STAFS
soil.ctrl.SHSU.2016.065.2016.09.12.day19	54980	SUMMER	not_applicable	y	54980	22	soil	soil_control	2016.07	STAFS8	18	soil.ctrl	not_applicable	503.333	STAFS
soil.ctrl.SHSU.2016.065.2016.09.13.day20	54981	SUMMER	not_applicable	y	54981	23	soil	soil_control	2016.07	STAFS8	19	soil.ctrl	not_applicable	530.833	STAFS
soil.ctrl.SHSU.2016.065.2016.09.14.day21	54982	SUMMER	not_applicable	y	54982	23	soil	soil_control	2016.07	STAFS8	20	soil.ctrl	not_applicable	558.611	STAFS
soil.ctrl.SHSU.2016.067.2016.09.16.day1	55196	SUMMER	not_applicable	y	55196	3	soil	soil_control	2016.07	STAFS9	0	soil.ctrl	not_applicable	0	STAFS
soil.ctrl.SHSU.2016.067.2016.09.17.day2	55197	SUMMER	not_applicable	y	55197	3	soil	soil_control	2016.07	STAFS9	1	soil.ctrl	not_applicable	29.2	STAFS
soil.ctrl.SHSU.2016.067.2016.09.18.day3	55198	SUMMER	not_applicable	y	55198	3	soil	soil_control	2016.07	STAFS9	2	soil.ctrl	not_applicable	58.9	STAFS
soil.ctrl.SHSU2016.067.2016.09.19.day4	55199	SUMMER	not_applicable	y	55199	9	soil	soil_control	2016.07	STAFS9	3	soil.ctrl	not_applicable	89.75	STAFS
soil.ctrl.SHSU.2016.067.2016.09.20.day5	55232	SUMMER	not_applicable	y	55232	12	soil	soil_control	2016.07	STAFS9	4	soil.ctrl	not_applicable	118.95	STAFS
skin.face.SHSU.2016.067.2016.09.21.day6	55236	SUMMER	55237	n	55236	14	soil	soil_control	2016.07	STAFS9	5	skin.face	not_applicable	146.15	STAFS
soil.ctrl.SHSU.2016.067.2016.09.21.day6	55233	SUMMER	not_applicable	y	55233	14	soil	soil_control	2016.07	STAFS9	5	soil.ctrl	not_applicable	146.15	STAFS
soil.ctrl.SHSU.2016.067.2016.09.22.day7	55234	SUMMER	not_applicable	y	55234	18	soil	soil_control	2016.07	STAFS9	6	soil.ctrl	not_applicable	173.4	STAFS
soil.ctrl.SHSU.2016.067.2016.09.23.day8	55235	SUMMER	not_applicable	y	55235		soil	soil_control	2016.07	STAFS9	7	soil.ctrl	not_applicable	201.45	STAFS
soil.ctrl.SHSU.2016.067.2016.09.24.day9	55268	SUMMER	not_applicable	y	55268	18	soil	soil_control	2016.07	STAFS9	8	soil.ctrl	not_applicable	229.8	STAFS
soil.ctrl.SHSU.2016.067.2016.09.25.day10	55269	SUMMER	not_applicable	y	55269	19	soil	soil_control	2016.07	STAFS9	9	soil.ctrl	not_applicable	256.45	STAFS
soil.ctrl.SHSU.2016.067.2016.09.26.day11	55270	SUMMER	not_applicable	y	55270	22	soil	soil_control	2016.07	STAFS9	10	soil.ctrl	not_applicable	280.6	STAFS
soil.ctrl.SHSU.2016.067.2016.09.27.day12	55271	SUMMER	not_applicable	y	55271		soil	soil_control	2016.07	STAFS9	11	soil.ctrl	not_applicable	303.65	STAFS
soil.ctrl.SHSU.2016.067.2016.09.28.day13	55304	SUMMER	not_applicable	y	55304	22	soil	soil_control	2016.07	STAFS9	12	soil.ctrl	not_applicable	327	STAFS
soil.ctrl.SHSU.2016.067.2016.09.29.day14	55305	SUMMER	not_applicable	y	55305	23	soil	soil_control	2016.07	STAFS9	13	soil.ctrl	not_applicable	348.1	STAFS
soil.ctrl.SHSU.2016.067.2016.09.30.day15	55306	SUMMER	not_applicable	y	55306	23	soil	soil_control	2016.07	STAFS9	14	soil.ctrl	not_applicable	367.55	STAFS
soil.ctrl.SHSU.2016.067.2016.10.01.day16	55307	SUMMER	not_applicable	y	55307	24	soil	soil_control	2016.07	STAFS9	15	soil.ctrl	not_applicable	388.4	STAFS
soil.ctrl.SHSU.2016.067.2016.10.02.day17	55340	SUMMER	not_applicable	y	55340	24	soil	soil_control	2016.07	STAFS9	16	soil.ctrl	not_applicable	410.3	STAFS
soil.ctrl.SHSU.2016.067.2016.10.03.day18	55341	SUMMER	not_applicable	y	55341	25	soil	soil_control	2016.07	STAFS9	17	soil.ctrl	not_applicable	432.5	STAFS
soil.ctrl.SHSU.2016.067.2016.10.04.day19	55342	SUMMER	not_applicable	y	55342	25	soil	soil_control	2016.07	STAFS9	18	soil.ctrl	not_applicable	457.5	STAFS
soil.ctrl.SHSU.2016.067.2016.10.05.day20	55343	SUMMER	not_applicable	y	55343	25	soil	soil_control	2016.07	STAFS9	19	soil.ctrl	not_applicable	486.1	STAFS
soil.ctrl.SHSU.2016.067.2016.10.06.day21	55376	SUMMER	not_applicable	y	55376	25	soil	soil_control	2016.07	STAFS9	20	soil.ctrl	not_applicable	513.85	STAFS
soil.ctrl.SHSU.2017.043.2017.11.30.day1	64919	WINTER	not_applicable	y	64919	3	soil	soil_control	2017.04	STAFS10	0	soil.ctrl	not_applicable	0	STAFS
soil.ctrl.SHSU.2017.043.2017.12.01.day2	64952	WINTER	not_applicable	y	64952	3	soil	soil_control	2017.04	STAFS10	1	soil.ctrl	not_applicable	14.75	STAFS
soil.ctrl.SHSU.2017.043.2017.12.02.day3	64953	WINTER	not_applicable	y	64953	3	soil	soil_control	2017.04	STAFS10	2	soil.ctrl	not_applicable	31.95	STAFS
soil.ctrl.SHSU.2017.043.2017.12.03.day4	64954	WINTER	not_applicable	y	64954	3	soil	soil_control	2017.04	STAFS10	3	soil.ctrl	not_applicable	49.45	STAFS
soil.ctrl.SHSU.2017.043.2017.12.04.day5	64955	WINTER	not_applicable	y	64955	3	soil	soil_control	2017.04	STAFS10	4	soil.ctrl	not_applicable	72.5	STAFS
soil.ctrl.SHSU.2017.043.2017.12.05.day6	64988	WINTER	not_applicable	y	64988	4	soil	soil_control	2017.04	STAFS10	5	soil.ctrl	not_applicable	88.6	STAFS
soil.ctrl.SHSU.2017.043.2017.12.06.day7	64989	WINTER	not_applicable	y	64989	5	soil	soil_control	2017.04	STAFS10	6	soil.ctrl	not_applicable	96.1	STAFS
soil.ctrl.SHSU.2017.043.2017.12.07.day8	64990	WINTER	not_applicable	y	64990	7	soil	soil_control	2017.04	STAFS10	7	soil.ctrl	not_applicable	100.55	STAFS
soil.ctrl.SHSU.2017.043.2017.12.08.day9	64991	WINTER	not_applicable	y	64991	7	soil	soil_control	2017.04	STAFS10	8	soil.ctrl	not_applicable	103.65	STAFS
soil.ctrl.SHSU.2017.043.2017.12.09.day10	65024	WINTER	not_applicable	y	65024	11	soil	soil_control	2017.04	STAFS10	9	soil.ctrl	not_applicable	111.45	STAFS
soil.ctrl.SHSU.2017.043.2017.12.10.day11	65025	WINTER	not_applicable	y	65025	11	soil	soil_control	2017.04	STAFS10	10	soil.ctrl	not_applicable	120.1	STAFS
soil.ctrl.SHSU.2017.043.2017.12.11.day12	65026	WINTER	not_applicable	y	65026	11	soil	soil_control	2017.04	STAFS10	11	soil.ctrl	not_applicable	134.25	STAFS
soil.ctrl.SHSU.2017.043.2017.12.12.day13	65027	WINTER	not_applicable	y	65027	12	soil	soil_control	2017.04	STAFS10	12	soil.ctrl	not_applicable	143.4	STAFS
soil.ctrl.SHSU.2017.043.2017.12.13.day14	65060	WINTER	not_applicable	y	65060	12	soil	soil_control	2017.04	STAFS10	13	soil.ctrl	not_applicable	150.6	STAFS
soil.ctrl.SHSU.2017.043.2017.12.14.day15	65061	WINTER	not_applicable	y	65061	12	soil	soil_control	2017.04	STAFS10	14	soil.ctrl	not_applicable	162.3	STAFS
soil.ctrl.SHSU.2017.043.2017.12.15.day16	65062	WINTER	not_applicable	y	65062	12	soil	soil_control	2017.04	STAFS10	15	soil.ctrl	not_applicable	172.55	STAFS
soil.ctrl.SHSU.2017.043.2017.12.16.day17	65059	WINTER	not_applicable	y		12	soil	soil_control	2017.04	STAFS10	16	soil.ctrl	not_applicable	180.3	STAFS
soil.ctrl.SHSU.2017.043.2017.12.17.day18	65096	WINTER	not_applicable	y	65096	13	soil	soil_control	2017.04	STAFS10	17	soil.ctrl	not_applicable	190.85	STAFS
soil.ctrl.SHSU.2017.043.2017.12.18.day19	65097	WINTER	not_applicable	y	65097	13	soil	soil_control	2017.04	STAFS10	18	soil.ctrl	not_applicable	205	STAFS
soil.ctrl.SHSU.2017.043.2017.12.19.day20	65098	WINTER	not_applicable	y	65098	13	soil	soil_control	2017.04	STAFS10	19	soil.ctrl	not_applicable	225.85	STAFS
soil.ctrl.SHSU.2017.043.2017.12.20.day21	65099	WINTER	not_applicable	y	65099	13	soil	soil_control	2017.04	STAFS10	20	soil.ctrl	not_applicable	243.05	STAFS
soil.ctrl.SHSU.2017.045.2017.12.12.day1	65132	WINTER	not_applicable	y	65132	3	soil	soil_control	2017.05	STAFS11	0	soil.ctrl	not_applicable	0	STAFS
soil.ctrl.SHSU.2017.045.2017.12.13.day2	65133	WINTER	not_applicable	y	65133	3	soil	soil_control	2017.05	STAFS11	1	soil.ctrl	not_applicable	7.2	STAFS
soil.ctrl.SHSU.2017.045.2017.12.14.day3	65134	WINTER	not_applicable	y	65134	3	soil	soil_control	2017.05	STAFS11	2	soil.ctrl	not_applicable	18.9	STAFS
soil.ctrl.SHSU.2017.045.2017.12.15.day4	65135	WINTER	not_applicable	y	65135	4	soil	soil_control	2017.05	STAFS11	3	soil.ctrl	not_applicable	29.15	STAFS
soil.ctrl.SHSU.2017.045.2017.12.16.day5	65168	WINTER	not_applicable	y	65168	4	soil	soil_control	2017.05	STAFS11	4	soil.ctrl	not_applicable	36.9	STAFS
soil.ctrl.SHSU.2017.045.2017.12.17.day6	65169	WINTER	not_applicable	y	65169	4	soil	soil_control	2017.05	STAFS11	5	soil.ctrl	not_applicable	47.45	STAFS
soil.ctrl.SHSU.2017.045.2017.12.18.day7	65170	WINTER	not_applicable	y	65170	6	soil	soil_control	2017.05	STAFS11	6	soil.ctrl	not_applicable	61.6	STAFS
soil.ctrl.SHSU.2017.045.2017.12.19.day8	65171	WINTER	not_applicable	y	65171	7	soil	soil_control	2017.05	STAFS11	7	soil.ctrl	not_applicable	82.45	STAFS
soil.ctrl.SHSU.2017.045.2017.12.20.day9	65204	WINTER	not_applicable	y	65204	8	soil	soil_control	2017.05	STAFS11	8	soil.ctrl	not_applicable	99.65	STAFS
soil.ctrl.SHSU.2017.045.2017.12.21.day10	65205	WINTER	not_applicable	y	65205	8	soil	soil_control	2017.05	STAFS11	9	soil.ctrl	not_applicable	117.15	STAFS
soil.ctrl.SHSU.2017.045.2017.12.22.day11	65206	WINTER	not_applicable	y	65206	11	soil	soil_control	2017.05	STAFS11	10	soil.ctrl	not_applicable	132.15	STAFS
soil.ctrl.SHSU.2017.045.2017.12.23.day12	65207	WINTER	not_applicable	y	65207	11	soil	soil_control	2017.05	STAFS11	11	soil.ctrl	not_applicable	139.9	STAFS
soil.ctrl.SHSU.2017.045.2017.12.24.day13	65240	WINTER	not_applicable	y	65240	12	soil	soil_control	2017.05	STAFS11	12	soil.ctrl	not_applicable	149.05	STAFS
soil.ctrl.SHSU.2017.045.2017.12.25.day14	65241	WINTER	not_applicable	y	65241	12	soil	soil_control	2017.05	STAFS11	13	soil.ctrl	not_applicable	154.4	STAFS
soil.ctrl.SHSU.2017.045.2017.12.26.day15	65242	WINTER	not_applicable	y	65242	12	soil	soil_control	2017.05	STAFS11	14	soil.ctrl	not_applicable	161.6	STAFS
soil.ctrl.SHSU.2017.045.2017.12.27.day16	65243	WINTER	not_applicable	y	65243	12	soil	soil_control	2017.05	STAFS11	15	soil.ctrl	not_applicable	166.05	STAFS
soil.ctrl.SHSU.2017.045.2017.12.28.day17	63620	WINTER	not_applicable	y	63620	12	soil	soil_control	2017.05	STAFS11	16	soil.ctrl	not_applicable	170.75	STAFS
soil.ctrl.SHSU.2017.045.2017.12.29.day18	63621	WINTER	not_applicable	y	63621	12	soil	soil_control	2017.05	STAFS11	17	soil.ctrl	not_applicable	178.25	STAFS
soil.ctrl.SHSU.2017.045.2017.12.30.day19	63622	WINTER	not_applicable	y	63622	12	soil	soil_control	2017.05	STAFS11	18	soil.ctrl	not_applicable	187.45	STAFS
soil.ctrl.SHSU.2017.045.2017.12.31.day20	63623	WINTER	not_applicable	y	63623	12	soil	soil_control	2017.05	STAFS11	19	soil.ctrl	not_applicable	191.6	STAFS
soil.ctrl.SHSU.2017.045.2017.01.01.day21	63656	WINTER	not_applicable	y	63656	12	soil	soil_control	2017.05	STAFS11	20	soil.ctrl	not_applicable	191.65	STAFS
soil.ctrl.SHSU.2017.046.2017.12.19.day1	63657	WINTER	not_applicable	y	63657	3	soil	soil_control	2017.05	STAFS12	0	soil.ctrl	not_applicable	0	STAFS
soil.ctrl.SHSU.2017.046.2017.12.20.day2	63658	WINTER	not_applicable	y	63658	6	soil	soil_control	2017.05	STAFS12	1	soil.ctrl	not_applicable	17.2	STAFS
soil.ctrl.SHSU.2017.046.2017.12.21.day3	63659	WINTER	not_applicable	y	63659	6	soil	soil_control	2017.05	STAFS12	2	soil.ctrl	not_applicable	34.7	STAFS
soil.ctrl.SHSU.2017.046.2017.12.22.day4	63692	WINTER	not_applicable	y	63692	6	soil	soil_control	2017.05	STAFS12	3	soil.ctrl	not_applicable	49.7	STAFS
soil.ctrl.SHSU.2017.046.2017.12.23.day5	63693	WINTER	not_applicable	y	63693	6	soil	soil_control	2017.05	STAFS12	4	soil.ctrl	not_applicable	57.45	STAFS
soil.ctrl.SHSU.2017.046.2017.12.24.day6	63694	WINTER	not_applicable	y	63694	7	soil	soil_control	2017.05	STAFS12	5	soil.ctrl	not_applicable	66.6	STAFS
soil.ctrl.SHSU.2017.046.2017.12.25.day7	63695	WINTER	not_applicable	y	63695	9	soil	soil_control	2017.05	STAFS12	6	soil.ctrl	not_applicable	71.95	STAFS
soil.ctrl.SHSU.2017.046.2017.12.26.day8	63728	WINTER	not_applicable	y	63728	10	soil	soil_control	2017.05	STAFS12	7	soil.ctrl	not_applicable	79.15	STAFS
soil.ctrl.SHSU.2017.046.2017.12.27.day9	63729	WINTER	not_applicable	y	63729	10	soil	soil_control	2017.05	STAFS12	8	soil.ctrl	not_applicable	83.6	STAFS
soil.ctrl.SHSU.2017.046.2017.12.28.day10	63730	WINTER	not_applicable	y	63730	10	soil	soil_control	2017.05	STAFS12	9	soil.ctrl	not_applicable	88.3	STAFS
soil.ctrl.SHSU.2017.046.2017.12.29.day11	63731	WINTER	not_applicable	y	63731	11	soil	soil_control	2017.05	STAFS12	10	soil.ctrl	not_applicable	95.8	STAFS
soil.ctrl.SHSU.2017.046.2017.12.30.day12	63764	WINTER	not_applicable	y	63764	11	soil	soil_control	2017.05	STAFS12	11	soil.ctrl	not_applicable	105	STAFS
soil.ctrl.SHSU.2017.046.2017.12.31.day13	63765	WINTER	not_applicable	y	63765	11	soil	soil_control	2017.05	STAFS12	12	soil.ctrl	not_applicable	109.15	STAFS
soil.ctrl.SHSU.2017.046.2017.01.01.day14	63766	WINTER	not_applicable	y	63766	12	soil	soil_control	2017.05	STAFS12	13	soil.ctrl	not_applicable	109.2	STAFS
soil.ctrl.SHSU.2017.046.2018.01.02.day15	63767	WINTER	not_applicable	y	63767	12	soil	soil_control	2017.05	STAFS12	14	soil.ctrl	not_applicable	109.2	STAFS
soil.ctrl.SHSU.2017.046.2018.01.03.day16	63800	WINTER	not_applicable	y	63800	12	soil	soil_control	2017.05	STAFS12	15	soil.ctrl	not_applicable	110.05	STAFS
soil.ctrl.SHSU.2017.046.2018.01.04.day17	63801	WINTER	not_applicable	y	63801	12	soil	soil_control	2017.05	STAFS12	16	soil.ctrl	not_applicable	113.45	STAFS
soil.ctrl.SHSU.2017.046.2018.01.05.day18	63802	WINTER	not_applicable	y	63802	12	soil	soil_control	2017.05	STAFS12	17	soil.ctrl	not_applicable	122.1	STAFS
soil.ctrl.SHSU.2017.046.2018.01.06.day19	63803	WINTER	not_applicable	y	63803	15	soil	soil_control	2017.05	STAFS12	18	soil.ctrl	not_applicable	130.75	STAFS
soil.ctrl.SHSU.2017.046.2018.01.07.day20	63836	WINTER	not_applicable	y	63836	15	soil	soil_control	2017.05	STAFS12	19	soil.ctrl	not_applicable	144.6	STAFS
soil.ctrl.SHSU.2017.046.2018.01.08.day21	63837	WINTER	not_applicable	y	63837	15	soil	soil_control	2017.05	STAFS12	20	soil.ctrl	not_applicable	156	STAFS
skin.face.UTK.K016.04.2016.09.26.16.day1	61250	FALL	61251	n	61250	4	skin	skin	UTK.K016.04	ARF1	0	skin.face	skin.face	0	ARF
skin.face.UTK.K016.04.2016.09.27.day2	61264	FALL	61265	n	61264	4	skin	skin	UTK.K016.04	ARF1	1	skin.face	skin.face	21.3	ARF
skin.face.UTK.K016.04.2016.09.28.day3	61284	FALL	61285	n	61284	4	skin	skin	UTK.K016.04	ARF1	2	skin.face	skin.face	41.7	ARF
skin.face.UTK.K016.04.2016.09.29.day4	61266	FALL	61267	n	61266	7	skin	skin	UTK.K016.04	ARF1	3	skin.face	skin.face	60.4	ARF
skin.face.UTK.K016.04.2016.09.30.day5	61286	FALL	61287	n	61286	7	skin	skin	UTK.K016.04	ARF1	4	skin.face	skin.face	76.2	ARF
skin.face.UTK.K016.04.2016.10.01.day6	61300	FALL	61301	n	61300	10	skin	skin	UTK.K016.04	ARF1	5	skin.face	skin.face	92.6	ARF
skin.face.UTK.K016.04.2016.10.02.day7	61320	FALL	61321	n	61320	14	skin	skin	UTK.K016.04	ARF1	6	skin.face	skin.face	111.5	ARF
skin.face.UTK.K016.04.2016.10.03.day8	61302	FALL	61303	n	61302	12	skin	skin	UTK.K016.04	ARF1	7	skin.face	skin.face	130.7	ARF
skin.face.UTK.K016.04.2016.10.04.day9	61322	FALL	61323	n	61322	15	skin	skin	UTK.K016.04	ARF1	8	skin.face	skin.face	152.3	ARF
skin.face.UTK.K016.04.2016.10.05.day10	61336	FALL	61337	n	61336	16	skin	skin	UTK.K016.04	ARF1	9	skin.face	skin.face	173.7	ARF
skin.face.UTK.K016.04.2016.10.06.day11	61356	FALL	61357	n	61356	16	skin	skin	UTK.K016.04	ARF1	10	skin.face	skin.face	194.1	ARF
skin.face.UTK.K016.04.2016.10.07.day12	61338	FALL	61339	n	61338	15	skin	skin	UTK.K016.04	ARF1	11	skin.face	skin.face	214.5	ARF
skin.face.UTK.K016.04.2016.10.08.day13	61358	FALL	61359	n	61358	17	skin	skin	UTK.K016.04	ARF1	12	skin.face	skin.face	236.2	ARF
skin.face.UTK.K016.04.2016.10.09.day14	61372	FALL	61373	n	61372	16	skin	skin	UTK.K016.04	ARF1	13	skin.face	skin.face	253.1	ARF
skin.face.UTK.K016.04.2016.10.10.day15	61392	FALL	61393	n	61392	17	skin	skin	UTK.K016.04	ARF1	14	skin.face	skin.face	269.7	ARF
skin.face.UTK.K016.04.2016.10.11.day16	61374	FALL	61375	n	61374	18	skin	skin	UTK.K016.04	ARF1	15	skin.face	skin.face	286.1	ARF
skin.face.UTK.K016.04.2016.10.12.day17	61394	FALL	61395	n	61394	17	skin	skin	UTK.K016.04	ARF1	16	skin.face	skin.face	302.8	ARF
skin.face.UTK.K016.04.2016.10.13.day18	61408	FALL	61409	n	61408	21	skin	skin	UTK.K016.04	ARF1	17	skin.face	skin.face	320.1	ARF
skin.face.UTK.K016.04.2016.10.14.day19	61428	FALL	61429	n	61428	20	skin	skin	UTK.K016.04	ARF1	18	skin.face	skin.face	340.2	ARF
skin.face.UTK.K016.04.2016.10.15.day20	61410	FALL	61411	n	61410	20	skin	skin	UTK.K016.04	ARF1	19	skin.face	skin.face	361.3	ARF
skin.face.UTK.K016.04.2016.10.16.day21	61430	FALL	61431	n	61430	20	skin	skin	UTK.K016.04	ARF1	20	skin.face	skin.face	383	ARF
skin.face.UTK.K016.05.2016.09.26.16.day1	61444	FALL	61445	n	61444	3	skin	skin	UTK.K016.05	ARF2	0	skin.face	skin.face	0	ARF
skin.face.UTK.K016.05.2016.09.27.day2	61464	FALL	61465	n	61464	3	skin	skin	UTK.K016.05	ARF2	1	skin.face	skin.face	21.3	ARF
skin.face.UTK.K016.05.2016.09.28.day3	61446	FALL	61447	n	61446	3	skin	skin	UTK.K016.05	ARF2	2	skin.face	skin.face	41.7	ARF
skin.face.UTK.K016.05.2016.09.29.day4	61466	FALL	61467	n	61466	3	skin	skin	UTK.K016.05	ARF2	3	skin.face	skin.face	60.4	ARF
skin.face.UTK.K016.05.2016.09.30.day5	61480	FALL	61481	n	61480	5	skin	skin	UTK.K016.05	ARF2	4	skin.face	skin.face	76.2	ARF
skin.face.UTK.K016.05.2016.10.01.day6	61500	FALL	61501	n	61500	13	skin	skin	UTK.K016.05	ARF2	5	skin.face	skin.face	92.6	ARF
skin.face.UTK.K016.05.2016.10.02.day7	61482	FALL	61483	n	61482	18	skin	skin	UTK.K016.05	ARF2	6	skin.face	skin.face	111.5	ARF
skin.face.UTK.K016.05.2016.10.03.day8	61502	FALL	61503	n	61502	11	skin	skin	UTK.K016.05	ARF2	7	skin.face	skin.face	130.7	ARF
skin.face.UTK.K016.05.2016.10.04.day9	61516	FALL	61517	n	61516	19	skin	skin	UTK.K016.05	ARF2	8	skin.face	skin.face	152.3	ARF
skin.face.UTK.K016.05.2016.10.05.day10	61536	FALL	61537	n	61536	19	skin	skin	UTK.K016.05	ARF2	9	skin.face	skin.face	173.7	ARF
skin.face.UTK.K016.05.2016.10.06.day11	61518	FALL	61519	n	61518	19	skin	skin	UTK.K016.05	ARF2	10	skin.face	skin.face	194.1	ARF
skin.face.UTK.K016.05.2016.10.07.day12	61538	FALL	61539	n	61538	19	skin	skin	UTK.K016.05	ARF2	11	skin.face	skin.face	214.5	ARF
skin.face.UTK.K016.05.2016.10.08.day13	61552	FALL	61553	n	61552	20	skin	skin	UTK.K016.05	ARF2	12	skin.face	skin.face	236.2	ARF
skin.face.UTK.K016.05.2016.10.09.day14	61572	FALL	61573	n	61572	21	skin	skin	UTK.K016.05	ARF2	13	skin.face	skin.face	253.1	ARF
skin.face.UTK.K016.05.2016.10.10.day15	61554	FALL	61555	n	61554	20	skin	skin	UTK.K016.05	ARF2	14	skin.face	skin.face	269.7	ARF
skin.face.UTK.K016.05.2016.10.11.day16	61574	FALL	61575	n	61574	21	skin	skin	UTK.K016.05	ARF2	15	skin.face	skin.face	286.1	ARF
skin.face.UTK.K016.05.2016.10.12.day17	61588	FALL	61589	n	61588	20	skin	skin	UTK.K016.05	ARF2	16	skin.face	skin.face	302.8	ARF
skin.face.UTK.K016.05.2016.10.13.day18	61608	FALL	61609	n	61608	20	skin	skin	UTK.K016.05	ARF2	17	skin.face	skin.face	320.1	ARF
skin.face.UTK.K016.05.2016.10.14.day19	61590	FALL	61591	n	61590	23	skin	skin	UTK.K016.05	ARF2	18	skin.face	skin.face	340.2	ARF
skin.face.UTK.K016.05.2016.10.15.day20	61610	FALL	61611	n	61610	23	skin	skin	UTK.K016.05	ARF2	19	skin.face	skin.face	361.3	ARF
skin.face.UTK.K016.05.2016.10.16.day21	61624	FALL	61625	n	61624	23	skin	skin	UTK.K016.05	ARF2	20	skin.face	skin.face	383	ARF
skin.face.UTK.K016.06.2016.10.05.day1	61644	FALL	61645	n	61644	3	skin	skin	UTK.K016.06	ARF3	0	skin.face	skin.face	0	ARF
skin.face.UTK.K016.06.2016.10.06.day2	61626	FALL	61627	n	61626	3	skin	skin	UTK.K016.06	ARF3	1	skin.face	skin.face	20.4	ARF
skin.face.UTK.K016.06.2016.10.07.day3	61646	FALL	61647	n	61646	3	skin	skin	UTK.K016.06	ARF3	2	skin.face	skin.face	40.8	ARF
skin.face.UTK.K016.06.2016.10.08.day4	61660	FALL	61661	n	61660	8	skin	skin	UTK.K016.06	ARF3	3	skin.face	skin.face	62.5	ARF
skin.face.UTK.K016.06.2016.10.09.day5	61680	FALL	61681	n	61680	5	skin	skin	UTK.K016.06	ARF3	4	skin.face	skin.face	79.4	ARF
skin.face.UTK.K016.06.2016.10.10.day6	61662	FALL	61663	n	61662	10	skin	skin	UTK.K016.06	ARF3	5	skin.face	skin.face	96	ARF
skin.face.UTK.K016.06.2016.10.11.day7	61682	FALL	61683	n	61682	13	skin	skin	UTK.K016.06	ARF3	6	skin.face	skin.face	112.4	ARF
skin.face.UTK.K016.06.2016.10.12.day8	61696	FALL	61697	n	61696	14	skin	skin	UTK.K016.06	ARF3	7	skin.face	skin.face	129.1	ARF
skin.face.UTK.K016.06.2016.10.13.day9	61716	FALL	61717	n	61716	17	skin	skin	UTK.K016.06	ARF3	8	skin.face	skin.face	146.4	ARF
skin.face.UTK.K016.06.2016.10.14.day10	61698	FALL	61699	n	61698	14	skin	skin	UTK.K016.06	ARF3	9	skin.face	skin.face	166.5	ARF
skin.face.UTK.K016.06.2016.10.15.day11	61718	FALL	61719	n	61718	16	skin	skin	UTK.K016.06	ARF3	10	skin.face	skin.face	187.6	ARF
skin.face.UTK.K016.06.2016.10.16.day12	61732	FALL	61733	n	61732	20	skin	skin	UTK.K016.06	ARF3	11	skin.face	skin.face	209.3	ARF
skin.face.UTK.K016.06.2016.10.17.day13	61752	FALL	61753	n	61752	20	skin	skin	UTK.K016.06	ARF3	12	skin.face	skin.face	229.7	ARF
skin.face.UTK.K016.06.2016.10.18.day14	61734	FALL	61735	n	61734	20	skin	skin	UTK.K016.06	ARF3	13	skin.face	skin.face	252.1	ARF
skin.face.UTK.K016.06.2016.10.19.day15	61754	FALL	61755	n	61754	20	skin	skin	UTK.K016.06	ARF3	14	skin.face	skin.face	276	ARF
skin.face.UTK.K016.06.2016.10.20.day16	61768	FALL	61769	n	61768	21	skin	skin	UTK.K016.06	ARF3	15	skin.face	skin.face	299.7	ARF
skin.face.UTK.K016.06.2016.10.21.day17	61788	FALL	61789	n	61788	20	skin	skin	UTK.K016.06	ARF3	16	skin.face	skin.face	316.6	ARF
skin.face.UTK.K016.06.2016.10.22.day18	61770	FALL	61771	n	61770	20	skin	skin	UTK.K016.06	ARF3	17	skin.face	skin.face	328.2	ARF
skin.face.UTK.K016.06.2016.10.23.day19	61790	FALL	61791	n	61790	22	skin	skin	UTK.K016.06	ARF3	18	skin.face	skin.face	340	ARF
skin.face.UTK.K016.06.2016.10.24.day20	61804	FALL	61805	n	61804	22	skin	skin	UTK.K016.06	ARF3	19	skin.face	skin.face	357.1	ARF
skin.face.UTK.K016.06.2016.10.25.day21	61824	FALL	61825	n	61824	21	skin	skin	UTK.K016.06	ARF3	20	skin.face	skin.face	373.2	ARF
skin.face.UTK.K016.01.2016.04.05.day1	25804	SPRING	25805			3	skin	skin	UTK.K016.01	ARF4	0	skin.face	skin.face	0	ARF
skin.face.UTK.K016.01.2016.04.06.day2	25824	SPRING	25825			3	skin	skin	UTK.K016.01	ARF4	1	skin.face	skin.face	10.5556	ARF
skin.face.UTK.K016.01.2016.04.07.day3	25806	SPRING	25807			3	skin	skin	UTK.K016.01	ARF4	2	skin.face	skin.face	23.0556	ARF
skin.face.UTK.K016.01.2016.04.08.day4	25826	SPRING	25827			3	skin	skin	UTK.K016.01	ARF4	3	skin.face	skin.face	33.0556	ARF
skin.face.UTK.K016.01.2016.04.09.day5	25840	SPRING	25841			3	skin	skin	UTK.K016.01	ARF4	4	skin.face	skin.face	40.5556	ARF
skin.face.UTK.K016.01.2016.04.10.day6	25860	SPRING	25861			3	skin	skin	UTK.K016.01	ARF4	5	skin.face	skin.face	48.3333	ARF
skin.face.UTK.K016.01.2016.04.11.day7	25842	SPRING	25843			3	skin	skin	UTK.K016.01	ARF4	6	skin.face	skin.face	62.5	ARF
skin.face.UTK.K016.01.2016.04.12.day8	25862	SPRING	25863			3	skin	skin	UTK.K016.01	ARF4	7	skin.face	skin.face	76.3889	ARF
skin.face.UTK.K016.01.2016.04.13.day9	25876	SPRING	25877			3	skin	skin	UTK.K016.01	ARF4	8	skin.face	skin.face	90.2778	ARF
skin.face.UTK.K016.01.2016.04.14.day10	25896	SPRING	25897			3	skin	skin	UTK.K016.01	ARF4	9	skin.face	skin.face	108.889	ARF
skin.face.UTK.K016.01.2016.04.15.day11	25878	SPRING	25879			8	skin	skin	UTK.K016.01	ARF4	10	skin.face	skin.face	126.667	ARF
skin.face.UTK.K016.01.2016.04.16.day12	25898	SPRING	25899			9	skin	skin	UTK.K016.01	ARF4	11	skin.face	skin.face	141.667	ARF
skin.face.UTK.K016.01.2016.04.17.day13	25912	SPRING	25913			12	skin	skin	UTK.K016.01	ARF4	12	skin.face	skin.face	157.778	ARF
skin.face.UTK.K016.01.2016.04.18.day14	25932	SPRING	25933			14	skin	skin	UTK.K016.01	ARF4	13	skin.face	skin.face	176.944	ARF
skin.face.UTK.K016.01.2016.04.19.day15	25914	SPRING	25915			16	skin	skin	UTK.K016.01	ARF4	14	skin.face	skin.face	197.5	ARF
skin.face.UTK.K016.01.2016.04.20.day16	25934	SPRING	25935			20	skin	skin	UTK.K016.01	ARF4	15	skin.face	skin.face	220.833	ARF
skin.face.UTK.K016.01.2016.04.21.day17	25948	SPRING	25949			23	skin	skin	UTK.K016.01	ARF4	16	skin.face	skin.face	242.222	ARF
skin.face.UTK.K016.01.2016.04.22.day18	25968	SPRING	25969			21	skin	skin	UTK.K016.01	ARF4	17	skin.face	skin.face	260	ARF
skin.face.UTK.K016.01.2016.04.23.day19	25950	SPRING	25951			23	skin	skin	UTK.K016.01	ARF4	18	skin.face	skin.face	276.111	ARF
skin.face.UTK.K016.01.2016.04.24.day20	25970	SPRING	25971			23	skin	skin	UTK.K016.01	ARF4	19	skin.face	skin.face	293.611	ARF
skin.face.UTK.K016.01.2016.04.25.day21	25662	SPRING	25663			23	skin	skin	UTK.K016.01	ARF4	20	skin.face	skin.face	313.889	ARF
skin.face.UTK.K016.02.2016.04.13.day1	43264	SPRING	43265			3	skin	skin	UTK.K016.02	ARF5	0	skin.face	skin.face	0	ARF
skin.face.UTK.K016.02.2016.04.14.day2	43284	SPRING	43285			3	skin	skin	UTK.K016.02	ARF5	1	skin.face	skin.face	18.6111	ARF
skin.face.UTK.K016.02.2016.04.15.day3	43266	SPRING	43267			3	skin	skin	UTK.K016.02	ARF5	2	skin.face	skin.face	36.3889	ARF
skin.face.UTK.K016.02.2016.04.16.day4	43286	SPRING	43287			3	skin	skin	UTK.K016.02	ARF5	3	skin.face	skin.face	51.3889	ARF
skin.face.UTK.K016.02.2016.04.17.day5	43300	SPRING	43301			3	skin	skin	UTK.K016.02	ARF5	4	skin.face	skin.face	67.5	ARF
skin.face.UTK.K016.02.2016.04.18.day6	43320	SPRING	43321			5	skin	skin	UTK.K016.02	ARF5	5	skin.face	skin.face	86.6667	ARF
skin.face.UTK.K016.02.2016.04.19.day7	43302	SPRING	43303			5	skin	skin	UTK.K016.02	ARF5	6	skin.face	skin.face	107.222	ARF
skin.face.UTK.K016.02.2016.04.20.day8	43322	SPRING	43323			13	skin	skin	UTK.K016.02	ARF5	7	skin.face	skin.face	130.556	ARF
skin.face.UTK.K016.02.2016.04.21.day9	43336	SPRING	43337			20	skin	skin	UTK.K016.02	ARF5	8	skin.face	skin.face	151.944	ARF
skin.face.UTK.K016.02.2016.04.22.day10	43356	SPRING	43357			20	skin	skin	UTK.K016.02	ARF5	9	skin.face	skin.face	169.722	ARF
skin.face.UTK.K016.02.2016.04.23.day11	43338	SPRING	43339			24	skin	skin	UTK.K016.02	ARF5	10	skin.face	skin.face	185.833	ARF
skin.face.UTK.K016.02.2016.04.24.day12	43358	SPRING	43359			21	skin	skin	UTK.K016.02	ARF5	11	skin.face	skin.face	203.333	ARF
skin.face.UTK.K016.02.2016.04.25.day13	43372	SPRING	43373			25	skin	skin	UTK.K016.02	ARF5	12	skin.face	skin.face	223.611	ARF
skin.face.UTK.K016.02.2016.04.26.day14	43392	SPRING	43393			25	skin	skin	UTK.K016.02	ARF5	13	skin.face	skin.face	245.556	ARF
skin.face.UTK.K016.02.2016.04.27.day15	43374	SPRING	43375			25	skin	skin	UTK.K016.02	ARF5	14	skin.face	skin.face	269.444	ARF
skin.face.UTK.K016.02.2016.04.28.day16	43394	SPRING	43395			25	skin	skin	UTK.K016.02	ARF5	15	skin.face	skin.face	292.222	ARF
skin.face.UTK.K016.02.2016.04.29.day17	43408	SPRING	43409			25	skin	skin	UTK.K016.02	ARF5	16	skin.face	skin.face	313.333	ARF
skin.face.UTK.K016.02.2016.04.30.day18	43428	SPRING	43429			25	skin	skin	UTK.K016.02	ARF5	17	skin.face	skin.face	332.778	ARF
skin.face.UTK.K016.02.2016.05.01.day19	43410	SPRING	43411			25	skin	skin	UTK.K016.02	ARF5	18	skin.face	skin.face	354.722	ARF
skin.face.UTK.K016.02.2016.05.02.day20	43430	SPRING	43431			25	skin	skin	UTK.K016.02	ARF5	19	skin.face	skin.face	375.833	ARF
skin.face.UTK.K016.02.2016.05.03.day21	25682	SPRING	25683			25	skin	skin	UTK.K016.02	ARF5	20	skin.face	skin.face	394.444	ARF
skin.face.UTK.K016.03.2016.05.06.day1	43444	SPRING	43445			3	skin	skin	UTK.K016.03	ARF6	0	skin.face	skin.face	0	ARF
skin.face.UTK.K016.03.2016.05.07.day2	43464	SPRING	43465			3	skin	skin	UTK.K016.03	ARF6	1	skin.face	skin.face	18.6111	ARF
skin.face.UTK.K016.03.2016.05.08.day3	43446	SPRING	43447			3	skin	skin	UTK.K016.03	ARF6	2	skin.face	skin.face	41.3889	ARF
skin.face.UTK.K016.03.2016.05.09.day4	43466	SPRING	43467			3	skin	skin	UTK.K016.03	ARF6	3	skin.face	skin.face	63.3333	ARF
skin.face.UTK.K016.03.2016.05.10.day5	43480	SPRING	43481			3	skin	skin	UTK.K016.03	ARF6	4	skin.face	skin.face	86.1111	ARF
skin.face.UTK.K016.03.2016.05.11.day6	43500	SPRING	43501			3	skin	skin	UTK.K016.03	ARF6	5	skin.face	skin.face	109.722	ARF
skin.face.UTK.K016.03.2016.05.12.day7	43482	SPRING	43483			8	skin	skin	UTK.K016.03	ARF6	6	skin.face	skin.face	133.333	ARF
skin.face.UTK.K016.03.2016.05.13.day8	43502	SPRING	43503			11	skin	skin	UTK.K016.03	ARF6	7	skin.face	skin.face	152.5	ARF
skin.face.UTK.K016.03.2016.05.14.day9	43516	SPRING	43517			15	skin	skin	UTK.K016.03	ARF6	8	skin.face	skin.face	168.611	ARF
skin.face.UTK.K016.03.2016.05.15.day10	43536	SPRING	43537			16	skin	skin	UTK.K016.03	ARF6	9	skin.face	skin.face	180.556	ARF
skin.face.UTK.K016.03.2016.05.16.day11	43518	SPRING	43519			20	skin	skin	UTK.K016.03	ARF6	10	skin.face	skin.face	193.889	ARF
skin.face.UTK.K016.03.2016.05.17.day12	43538	SPRING	43539			23	skin	skin	UTK.K016.03	ARF6	11	skin.face	skin.face	213.056	ARF
skin.face.UTK.K016.03.2016.05.18.day13	43552	SPRING	43553			23	skin	skin	UTK.K016.03	ARF6	12	skin.face	skin.face	231.389	ARF
skin.face.UTK.K016.03.2016.05.19.day14	43572	SPRING	43573			24	skin	skin	UTK.K016.03	ARF6	13	skin.face	skin.face	250.833	ARF
skin.face.UTK.K016.03.2016.05.20.day15	43554	SPRING	43555			24	skin	skin	UTK.K016.03	ARF6	14	skin.face	skin.face	268.889	ARF
skin.face.UTK.K016.03.2016.05.21.day16	43574	SPRING	43575			24	skin	skin	UTK.K016.03	ARF6	15	skin.face	skin.face	289.167	ARF
skin.face.UTK.K016.03.2016.05.22.day17	43588	SPRING	43589			24	skin	skin	UTK.K016.03	ARF6	16	skin.face	skin.face	308.056	ARF
skin.face.UTK.K016.03.2016.05.23.day18	43608	SPRING	43609			24	skin	skin	UTK.K016.03	ARF6	17	skin.face	skin.face	326.111	ARF
skin.face.UTK.K016.03.2016.05.24.day19	43590	SPRING	43591			24	skin	skin	UTK.K016.03	ARF6	18	skin.face	skin.face	345.278	ARF
skin.face.UTK.K016.03.2016.05.25.day20	43610	SPRING	43611			24	skin	skin	UTK.K016.03	ARF6	19	skin.face	skin.face	366.944	ARF
skin.face.UTK.K016.03.2016.05.26.day21	43624	SPRING	43625			24	skin	skin	UTK.K016.03	ARF6	20	skin.face	skin.face	390.278	ARF
skin.face.UTK.K016.10.2017.05.25.day1	45158	SUMMER	45159	n	45158	3	skin	skin	UTK.K016.10	ARF7	0	skin.face	skin.face	0	ARF
skin.face.UTK.K016.10.2017.05.26.day2	45172	SUMMER	45173	n	45172	3	skin	skin	UTK.K016.10	ARF7	1	skin.face	skin.face	18.3	ARF
skin.face.UTK.K016.10.2017.05.27.day3	45192	SUMMER	45193	n	45192	3	skin	skin	UTK.K016.10	ARF7	2	skin.face	skin.face	41.5	ARF
skin.face.UTK.K016.10.2017.05.28.day4	45174	SUMMER	45175	n	45174	3	skin	skin	UTK.K016.10	ARF7	3	skin.face	skin.face	62.3	ARF
skin.face.UTK.K016.10.2017.05.29.day5	45194	SUMMER	45195	n	45194	8	skin	skin	UTK.K016.10	ARF7	4	skin.face	skin.face	84.2	ARF
skin.face.UTK.K016.10.2017.05.30.day6	45208	SUMMER	45209	n	45208	8	skin	skin	UTK.K016.10	ARF7	5	skin.face	skin.face	105.8	ARF
skin.face.UTK.K016.10.2017.05.31.day7	45228	SUMMER	45229	n	45228	10	skin	skin	UTK.K016.10	ARF7	6	skin.face	skin.face	126.4	ARF
skin.face.UTK.K016.10.2017.06.01.day8	45210	SUMMER	45211	n	45210	12	skin	skin	UTK.K016.10	ARF7	7	skin.face	skin.face	148.5	ARF
skin.face.UTK.K016.10.2017.06.02.day9	45230	SUMMER	45231	n	45230	14	skin	skin	UTK.K016.10	ARF7	8	skin.face	skin.face	170.3	ARF
skin.face.UTK.K016.10.2017.06.03.day10	45244	SUMMER	45245	n	45244	17	skin	skin	UTK.K016.10	ARF7	9	skin.face	skin.face	193.3	ARF
skin.face.UTK.K016.10.2017.06.04.day11	45264	SUMMER	45265	n	45264	18	skin	skin	UTK.K016.10	ARF7	10	skin.face	skin.face	215.2	ARF
skin.face.UTK.K016.10.2017.06.05.day12	45246	SUMMER	45247	n	45246	17	skin	skin	UTK.K016.10	ARF7	11	skin.face	skin.face	236.6	ARF
skin.face.UTK.K016.10.2017.06.06.day13	45266	SUMMER	45267	n	45266	18	skin	skin	UTK.K016.10	ARF7	12	skin.face	skin.face	258.6	ARF
skin.face.UTK.K016.10.2017.06.07.day14	45280	SUMMER	45281	n	45280	18	skin	skin	UTK.K016.10	ARF7	13	skin.face	skin.face	278.9	ARF
skin.face.UTK.K016.10.2017.06.08.day15	45300	SUMMER	45301	n	45300	20	skin	skin	UTK.K016.10	ARF7	14	skin.face	skin.face	298.6	ARF
skin.face.UTK.K016.10.2017.06.09.day16	45282	SUMMER	45283	n	45282	19	skin	skin	UTK.K016.10	ARF7	15	skin.face	skin.face	319.6	ARF
skin.face.UTK.K016.10.2017.06.10.day17	45302	SUMMER	45303	n	45302	20	skin	skin	UTK.K016.10	ARF7	16	skin.face	skin.face	341.7	ARF
skin.face.UTK.K016.10.2017.06.11.day18	45316	SUMMER	45317	n	45316	21	skin	skin	UTK.K016.10	ARF7	17	skin.face	skin.face	366.3	ARF
skin.face.UTK.K016.10.2017.06.12.day19	45336	SUMMER	45337	n	45336	21	skin	skin	UTK.K016.10	ARF7	18	skin.face	skin.face	392.2	ARF
skin.face.UTK.K016.10.2017.06.13.day20	45318	SUMMER	45319	n	45318	21	skin	skin	UTK.K016.10	ARF7	19	skin.face	skin.face	417.9	ARF
skin.face.UTK.K016.10.2017.06.14.day21	45338	SUMMER	45339	n	45338	22	skin	skin	UTK.K016.10	ARF7	20	skin.face	skin.face	441.3	ARF
skin.face.UTK.K016.11.2017.05.25.day1	45388	SUMMER	45389	n	45388	3	skin	skin	UTK.K016.11	ARF8	0	skin.face	skin.face	0	ARF
skin.face.UTK.K016.11.2017.05.27.day3	45390	SUMMER	45391	n	45390	3	skin	skin	UTK.K016.11	ARF8	2	skin.face	skin.face	41.5	ARF
skin.face.UTK.K016.11.2017.05.28.day4	45410	SUMMER	45411	n	45410	3	skin	skin	UTK.K016.11	ARF8	3	skin.face	skin.face	62.3	ARF
skin.face.UTK.K016.11.2017.05.29.day5	45352	SUMMER	45353	n	45352	8	skin	skin	UTK.K016.11	ARF8	4	skin.face	skin.face	84.2	ARF
skin.face.UTK.K016.11.2017.05.30.day6	45372	SUMMER	45373	n	45372	9	skin	skin	UTK.K016.11	ARF8	5	skin.face	skin.face	105.8	ARF
skin.face.UTK.K016.11.2017.05.31.day7	45354	SUMMER	45355	n	45354	12	skin	skin	UTK.K016.11	ARF8	6	skin.face	skin.face	126.4	ARF
skin.face.UTK.K016.11.2017.06.01.day8	45374	SUMMER	45375	n	45374	13	skin	skin	UTK.K016.11	ARF8	7	skin.face	skin.face	148.5	ARF
skin.face.UTK.K016.11.2017.06.02.day9	45424	SUMMER	45425	n	45424	14	skin	skin	UTK.K016.11	ARF8	8	skin.face	skin.face	170.3	ARF
skin.face.UTK.K016.11.2017.06.03.day10	45444	SUMMER	45445	n	45444	16	skin	skin	UTK.K016.11	ARF8	9	skin.face	skin.face	193.3	ARF
skin.face.UTK.K016.11.2017.06.04.day11	45426	SUMMER	45427	n	45426	18	skin	skin	UTK.K016.11	ARF8	10	skin.face	skin.face	215.2	ARF
skin.face.UTK.K016.11.2017.06.05.day12	45446	SUMMER	45447	n	45446	17	skin	skin	UTK.K016.11	ARF8	11	skin.face	skin.face	236.6	ARF
skin.face.UTK.K016.11.2017.06.06.day13	54532	SUMMER	54533	n	54532	18	skin	skin	UTK.K016.11	ARF8	12	skin.face	skin.face	258.6	ARF
skin.face.UTK.K016.11.2017.06.07.day14	54552	SUMMER	54553	n	54552	19	skin	skin	UTK.K016.11	ARF8	13	skin.face	skin.face	278.9	ARF
skin.face.UTK.K016.11.2017.06.08.day15	54534	SUMMER	54535	n	54534	19	skin	skin	UTK.K016.11	ARF8	14	skin.face	skin.face	298.6	ARF
skin.face.UTK.K016.11.2017.06.09.day16	54554	SUMMER	54555	n	54554	19	skin	skin	UTK.K016.11	ARF8	15	skin.face	skin.face	319.6	ARF
skin.face.UTK.K016.11.2017.06.10.day17	54568	SUMMER	54569	n	54568	20	skin	skin	UTK.K016.11	ARF8	16	skin.face	skin.face	341.7	ARF
skin.face.UTK.K016.11.2017.06.11.day18	54588	SUMMER	54589	n	54588	20	skin	skin	UTK.K016.11	ARF8	17	skin.face	skin.face	366.3	ARF
skin.face.UTK.K016.11.2017.06.12.day19	54570	SUMMER	54571	n	54570	20	skin	skin	UTK.K016.11	ARF8	18	skin.face	skin.face	392.2	ARF
skin.face.UTK.K016.11.2017.06.13.day20	54590	SUMMER	54591	n	54590	20	skin	skin	UTK.K016.11	ARF8	19	skin.face	skin.face	417.9	ARF
skin.face.UTK.K016.11.2017.06.14.day21	54604	SUMMER	54605	n	54604	20	skin	skin	UTK.K016.11	ARF8	20	skin.face	skin.face	441.3	ARF
skin.face.UTK.K016.12.2017.05.25.day1	54624	SUMMER	54625	n	54624	3	skin	skin	UTK.K016.12	ARF9	0	skin.face	skin.face	0	ARF
skin.face.UTK.K016.12.2017.05.26.day2	54606	SUMMER	54607	n	54606	3	skin	skin	UTK.K016.12	ARF9	1	skin.face	skin.face	18.3	ARF
skin.face.UTK.K016.12.2017.05.27.day3	54626	SUMMER	54627	n	54626	3	skin	skin	UTK.K016.12	ARF9	2	skin.face	skin.face	41.5	ARF
skin.face.UTK.K016.12.2017.05.28.day4	54640	SUMMER	54641	n	54640	3	skin	skin	UTK.K016.12	ARF9	3	skin.face	skin.face	62.3	ARF
skin.face.UTK.K016.12.2017.05.29.day5	54660	SUMMER	54661	n	54660	8	skin	skin	UTK.K016.12	ARF9	4	skin.face	skin.face	84.2	ARF
skin.face.UTK.K016.12.2017.05.30.day6	54642	SUMMER	54643	n	54642	8	skin	skin	UTK.K016.12	ARF9	5	skin.face	skin.face	105.8	ARF
skin.face.UTK.K016.12.2017.05.31.day7	54662	SUMMER	54663	n	54662	12	skin	skin	UTK.K016.12	ARF9	6	skin.face	skin.face	126.4	ARF
skin.face.UTK.K016.12.2017.06.01.day8	54676	SUMMER	54677	n	54676	13	skin	skin	UTK.K016.12	ARF9	7	skin.face	skin.face	148.5	ARF
skin.face.UTK.K016.12.2017.06.02.day9	54696	SUMMER	54697	n	54696	15	skin	skin	UTK.K016.12	ARF9	8	skin.face	skin.face	170.3	ARF
skin.face.UTK.K016.12.2017.06.03.day10	54678	SUMMER	54679	n	54678	15	skin	skin	UTK.K016.12	ARF9	9	skin.face	skin.face	193.3	ARF
skin.face.UTK.K016.12.2017.06.04.day11	54698	SUMMER	54699	n	54698	17	skin	skin	UTK.K016.12	ARF9	10	skin.face	skin.face	215.2	ARF
skin.face.UTK.K016.12.2017.06.05.day12	54712	SUMMER	54713	n	54712	16	skin	skin	UTK.K016.12	ARF9	11	skin.face	skin.face	236.6	ARF
skin.face.UTK.K016.12.2017.06.06.day13	54732	SUMMER	54733	n	54732	17	skin	skin	UTK.K016.12	ARF9	12	skin.face	skin.face	258.6	ARF
skin.face.UTK.K016.12.2017.06.07.day14	54714	SUMMER	54715	n	54714	18	skin	skin	UTK.K016.12	ARF9	13	skin.face	skin.face	278.9	ARF
skin.face.UTK.K016.12.2017.06.08.day15	54734	SUMMER	54735	n	54734	18	skin	skin	UTK.K016.12	ARF9	14	skin.face	skin.face	298.6	ARF
skin.face.UTK.K016.12.2017.06.09.day16	54748	SUMMER	54749	n	54748	18	skin	skin	UTK.K016.12	ARF9	15	skin.face	skin.face	319.6	ARF
skin.face.UTK.K016.12.2017.06.10.day17	54768	SUMMER	54769	n	54768	19	skin	skin	UTK.K016.12	ARF9	16	skin.face	skin.face	341.7	ARF
skin.face.UTK.K016.12.2017.06.11.day18	54750	SUMMER	54751	n	54750	18	skin	skin	UTK.K016.12	ARF9	17	skin.face	skin.face	366.3	ARF
skin.face.UTK.K016.12.2017.06.12.day19	54770	SUMMER	54771	n	54770	19	skin	skin	UTK.K016.12	ARF9	18	skin.face	skin.face	392.2	ARF
skin.face.UTK.K016.12.2017.06.13.day20	54784	SUMMER	54785	n	54784	18	skin	skin	UTK.K016.12	ARF9	19	skin.face	skin.face	417.9	ARF
skin.face.UTK.K016.12.2017.06.14.day21	54804	SUMMER	54805	n	54804	19	skin	skin	UTK.K016.12	ARF9	20	skin.face	skin.face	441.3	ARF
skin.face.UTK.K016.07.2017.Jan.06.day1	64560	WINTER	64561	n	64560	3	skin	skin	K016.07	ARF10	0	skin.face	skin.face	0	ARF
skin.face.UTK.K016.07.2017.Jan.08.day2	64542	WINTER	64543	n	64542	3	skin	skin	K016.07	ARF10	2	skin.face	skin.face	0	ARF
skin.face.UTK.K016.07.2017.Jan.09.day3	64562	WINTER	64563	n	64562	3	skin	skin	K016.07	ARF10	3	skin.face	skin.face	0	ARF
skin.face.UTK.K016.07.2017.Jan.10.day4	64576	WINTER	64577	n	64576	3	skin	skin	K016.07	ARF10	4	skin.face	skin.face	3.9	ARF
skin.face.UTK.K016.07.2017.Jan.11.day5	64596	WINTER	64597	n	64596	3	skin	skin	K016.07	ARF10	5	skin.face	skin.face	15.8	ARF
skin.face.UTK.K016.07.2017.Jan.12.day6	64578	WINTER	64579	n	64578	3	skin	skin	K016.07	ARF10	6	skin.face	skin.face	32.8	ARF
skin.face.UTK.K016.07.2017.Jan.13.day7	64598	WINTER	64599	n	64598	3	skin	skin	K016.07	ARF10	7	skin.face	skin.face	49.3	ARF
skin.face.UTK.K016.07.2017.Jan.14.day8	64612	WINTER	64613	n	64612	3	skin	skin	K016.07	ARF10	8	skin.face	skin.face	64.5	ARF
skin.face.UTK.K016.07.2017.Jan.15.day9	64632	WINTER	64633	n	64632	3	skin	skin	K016.07	ARF10	9	skin.face	skin.face	80.4	ARF
skin.face.UTK.K016.07.2017.Jan.16.day10	64614	WINTER	64615	n	64614	3	skin	skin	K016.07	ARF10	10	skin.face	skin.face	94.1	ARF
skin.face.UTK.K016.07.2017.Jan.17.day11	64634	WINTER	64635	n	64634	3	skin	skin	K016.07	ARF10	11	skin.face	skin.face	109.7	ARF
skin.face.UTK.K016.07.2017.Jan.18.day12	64648	WINTER	64649	n	64648	3	skin	skin	K016.07	ARF10	12	skin.face	skin.face	124.1	ARF
skin.face.UTK.K016.07.2017.Jan.19.day13	64668	WINTER	64669	n	64668	4	skin	skin	K016.07	ARF10	13	skin.face	skin.face	133.9	ARF
skin.face.UTK.K016.07.2017.Jan.20.day14	64650	WINTER	64651	n	64650	4	skin	skin	K016.07	ARF10	14	skin.face	skin.face	148.3	ARF
skin.face.UTK.K016.07.2017.Jan.21.day15	64670	WINTER	64671	n	64670	5	skin	skin	K016.07	ARF10	15	skin.face	skin.face	161	ARF
skin.face.UTK.K016.07.2017.Jan.22.day16	64684	WINTER	64685	n	64684	5	skin	skin	K016.07	ARF10	16	skin.face	skin.face	174.6	ARF
skin.face.UTK.K016.07.2017.Jan.23.day17	64704	WINTER	64705	n	64704	7	skin	skin	K016.07	ARF10	17	skin.face	skin.face	186.2	ARF
skin.face.UTK.K016.07.2017.Jan.24.day18	64686	WINTER	64687	n	64686	8	skin	skin	K016.07	ARF10	18	skin.face	skin.face	194.1	ARF
skin.face.UTK.K016.07.2017.Jan.25.day19	64706	WINTER	64707	n	64706	8	skin	skin	K016.07	ARF10	19	skin.face	skin.face	202.2	ARF
skin.face.UTK.K016.07.2017.Jan.26.day20	64720	WINTER	64721	n	64720	8	skin	skin	K016.07	ARF10	20	skin.face	skin.face	212.9	ARF
skin.face.UTK.K016.07.2017.Jan.27.day21	64740	WINTER	64741	n	64740	9	skin	skin	K016.07	ARF10	21	skin.face	skin.face	215.9	ARF
skin.face.UTK.K016.08.2017.Jan.06.day1	64360	WINTER	64361	n	64360	3	skin	skin	K016.08	ARF11	0	skin.face	skin.face	0	ARF
skin.face.UTK.K016.08.2017.Jan.08.day2	64380	WINTER	64381	n	64380	3	skin	skin	K016.08	ARF11	2	skin.face	skin.face	0	ARF
skin.face.UTK.K016.08.2017.Jan.09.day3	64362	WINTER	64363	n	64362	3	skin	skin	K016.08	ARF11	3	skin.face	skin.face	0	ARF
skin.face.UTK.K016.08.2017.Jan.10.day4	64382	WINTER	64383	n	64382	3	skin	skin	K016.08	ARF11	4	skin.face	skin.face	3.9	ARF
skin.face.UTK.K016.08.2017.Jan.11.day5	64396	WINTER	64397	n	64396	3	skin	skin	K016.08	ARF11	5	skin.face	skin.face	15.8	ARF
skin.face.UTK.K016.08.2017.Jan.12.day6	64416	WINTER	64417	n	64416	3	skin	skin	K016.08	ARF11	6	skin.face	skin.face	32.8	ARF
skin.face.UTK.K016.08.2017.Jan.13.day7	64398	WINTER	64399	n	64398	3	skin	skin	K016.08	ARF11	7	skin.face	skin.face	49.3	ARF
skin.face.UTK.K016.08.2017.Jan.14.day8	64418	WINTER	64419	n	64418	3	skin	skin	K016.08	ARF11	8	skin.face	skin.face	64.5	ARF
skin.face.UTK.K016.08.2017.Jan.15.day9	64432	WINTER	64433	n	64432	3	skin	skin	K016.08	ARF11	9	skin.face	skin.face	80.4	ARF
skin.face.UTK.K016.08.2017.Jan.16.day10	64452	WINTER	64453	n	64452	3	skin	skin	K016.08	ARF11	10	skin.face	skin.face	94.1	ARF
skin.face.UTK.K016.08.2017.Jan.17.day11	64434	WINTER	64435	n	64434	3	skin	skin	K016.08	ARF11	11	skin.face	skin.face	109.7	ARF
skin.face.UTK.K016.08.2017.Jan.18.day12	64454	WINTER	64455	n	64454	3	skin	skin	K016.08	ARF11	12	skin.face	skin.face	124.1	ARF
skin.face.UTK.K016.08.2017.Jan.19.day13	64468	WINTER	64469	n	64468	4	skin	skin	K016.08	ARF11	13	skin.face	skin.face	133.9	ARF
skin.face.UTK.K016.08.2017.Jan.20.day14	64488	WINTER	64489	n	64488	4	skin	skin	K016.08	ARF11	14	skin.face	skin.face	148.3	ARF
skin.face.UTK.K016.08.2017.Jan.21.day15	64470	WINTER	64471	n	64470	6	skin	skin	K016.08	ARF11	15	skin.face	skin.face	161	ARF
skin.face.UTK.K016.08.2017.Jan.22.day16	64490	WINTER	64491	n	64490	8	skin	skin	K016.08	ARF11	16	skin.face	skin.face	174.6	ARF
skin.face.UTK.K016.08.2017.Jan.23.day17	64504	WINTER	64505	n	64504	9	skin	skin	K016.08	ARF11	17	skin.face	skin.face	186.2	ARF
skin.face.UTK.K016.08.2017.Jan.24.day18	64524	WINTER	64525	n	64524	9	skin	skin	K016.08	ARF11	18	skin.face	skin.face	194.1	ARF
skin.face.UTK.K016.08.2017.Jan.25.day19	64506	WINTER	64507	n	64506	9	skin	skin	K016.08	ARF11	19	skin.face	skin.face	202.2	ARF
skin.face.UTK.K016.08.2017.Jan.26.day20	64526	WINTER	64527	n	64526	9	skin	skin	K016.08	ARF11	20	skin.face	skin.face	212.9	ARF
skin.face.UTK.K016.08.2017.Jan.27.day21	64540	WINTER	64541	n	64540	9	skin	skin	K016.08	ARF11	21	skin.face	skin.face	215.9	ARF
skin.face.UTK.K016.09.year.Jan.06.day1	64722	WINTER	64723	n	64722	3	skin	skin	K016.09	ARF12	0	skin.face	skin.face	0	ARF
skin.face.UTK.K016.09.2017.Jan.08.day2	64742	WINTER	64743	n	64742	3	skin	skin	K016.09	ARF12	2	skin.face	skin.face	0	ARF
skin.face.UTK.K016.09.2017.Jan.09.day3	64756	WINTER	64757	n	64756	3	skin	skin	K016.09	ARF12	3	skin.face	skin.face	0	ARF
skin.face.UTK.K016.09.2017.Jan.10.day4	64776	WINTER	64777	n	64776	3	skin	skin	K016.09	ARF12	4	skin.face	skin.face	3.9	ARF
skin.face.UTK.K016.09.2017.Jan.11.day5	64758	WINTER	64759	n	64758	3	skin	skin	K016.09	ARF12	5	skin.face	skin.face	15.8	ARF
skin.face.UTK.K016.09.2017.Jan.12.day6	64778	WINTER	64779	n	64778	3	skin	skin	K016.09	ARF12	6	skin.face	skin.face	32.8	ARF
skin.face.UTK.K016.09.2017.Jan.13.day7	64792	WINTER	64793	n	64792	3	skin	skin	K016.09	ARF12	7	skin.face	skin.face	49.3	ARF
skin.face.UTK.K016.09.2017.Jan.14.day8	64812	WINTER	64813	n	64812	3	skin	skin	K016.09	ARF12	8	skin.face	skin.face	64.5	ARF
skin.face.UTK.K016.09.2017.Jan.15.day9	64794	WINTER	64795	n	64794	3	skin	skin	K016.09	ARF12	9	skin.face	skin.face	80.4	ARF
skin.face.UTK.K016.09.2017.Jan.16.day10	64814	WINTER	64815	n	64814	3	skin	skin	K016.09	ARF12	10	skin.face	skin.face	94.1	ARF
skin.face.UTK.K016.09.2017.Jan.17.day11	64828	WINTER	64829	n	64828	3	skin	skin	K016.09	ARF12	11	skin.face	skin.face	109.7	ARF
skin.face.UTK.K016.09.2017.Jan.18.day12	64848	WINTER	64849	n	64848	3	skin	skin	K016.09	ARF12	12	skin.face	skin.face	124.1	ARF
skin.face.UTK.K016.09.2017.Jan.19.day13	64830	WINTER	64831	n	64830	3	skin	skin	K016.09	ARF12	13	skin.face	skin.face	133.9	ARF
skin.face.UTK.K016.09.2017.Jan.20.day14	64850	WINTER	64851	n	64850	3	skin	skin	K016.09	ARF12	14	skin.face	skin.face	148.3	ARF
skin.face.UTK.K016.09.2017.Jan.21.day15	64864	WINTER	64865	n	64864	5	skin	skin	K016.09	ARF12	15	skin.face	skin.face	161	ARF
skin.face.UTK.K016.09.2017.Jan.22.day16	64884	WINTER	64885	n	64884	5	skin	skin	K016.09	ARF12	16	skin.face	skin.face	174.6	ARF
skin.face.UTK.K016.09.2017.Jan.23.day17	64866	WINTER	64867	n	64866	6	skin	skin	K016.09	ARF12	17	skin.face	skin.face	186.2	ARF
skin.face.UTK.K016.09.2017.Jan.24.day18	64886	WINTER	64887	n	64886	7	skin	skin	K016.09	ARF12	18	skin.face	skin.face	194.1	ARF
skin.face.UTK.K016.09.2017.Jan.25.day19	64900	WINTER	64901	n	64900	7	skin	skin	K016.09	ARF12	19	skin.face	skin.face	202.2	ARF
skin.face.UTK.K016.09.2017.Jan.26.day20	64920	WINTER	64921	n	64920	7	skin	skin	K016.09	ARF12	20	skin.face	skin.face	212.9	ARF
skin.face.UTK.K016.09.2017.Jan.27.day21	64902	WINTER	64903	n	64902	8	skin	skin	K016.09	ARF12	21	skin.face	skin.face	215.9	ARF
skin.face.CMU.16.12.2016.10.day.day1	62056	FALL	62057	n	62056	7	skin	skin	16-12	FIRS1	0	skin.face	skin.face	0	FIRS
skin.face.CMU.16.12.2016.10.day.day2	55362	FALL	55363	n	55362	6.5	skin	skin	16-12	FIRS1	1	skin.face	skin.face	5.55	FIRS
skin.face.CMU.16.12.2016.10.day.day3	55382	FALL	55383	n	55382	6.5	skin	skin	16-12	FIRS1	2	skin.face	skin.face	11.1	FIRS
skin.face.CMU.16.12.2016.10.day.day4	55396	FALL	55397	n	55396	6	skin	skin	16-12	FIRS1	3	skin.face	skin.face	14.4	FIRS
skin.face.CMU.16.12.2016.10.day.day5	55416	FALL	55417	n	55416	10	skin	skin	16-12	FIRS1	4	skin.face	skin.face	16.9	FIRS
skin.face.CMU.16.12.2016.10.day.day6	55398	FALL	55399	n	55398	12	skin	skin	16-12	FIRS1	5	skin.face	skin.face	20.8	FIRS
skin.face.CMU.16.12.2016.10.day.day7	55418	FALL	55419	n	55418	12	skin	skin	16-12	FIRS1	6	skin.face	skin.face	25.8	FIRS
skin.face.CMU.16.12.2016.10.day.day8	55432	FALL	55433	n	55432	8.5	skin	skin	16-12	FIRS1	7	skin.face	skin.face	26.1	FIRS
skin.face.CMU.16.12.2016.10.day.day9	55452	FALL	55453	n	55452	12.5	skin	skin	16-12	FIRS1	8	skin.face	skin.face	26.1	FIRS
skin.face.CMU.16.12.2016.10.day.day10	55434	FALL	55435	n	55434	12	skin	skin	16-12	FIRS1	9	skin.face	skin.face	26.1	FIRS
skin.face.CMU.16.12.2016.11.day.day11	55454	FALL	55455	n	55454	8.5	skin	skin	16-12	FIRS1	10	skin.face	skin.face	26.1	FIRS
skin.face.CMU.16.12.2016.11.day.day12	55468	FALL	55469	n	55468	11.5	skin	skin	16-12	FIRS1	11	skin.face	skin.face	26.1	FIRS
skin.face.CMU.16.12.2016.11.day.day13	55488	FALL	55489	n	55488	13	skin	skin	16-12	FIRS1	12	skin.face	skin.face	26.1	FIRS
skin.face.CMU.16.12.2016.11.day.day14	55470	FALL	55471	n	55470	13	skin	skin	16-12	FIRS1	13	skin.face	skin.face	26.1	FIRS
skin.face.CMU.16.12.2016.11.day.day15	55490	FALL	55491	n	55490	12	skin	skin	16-12	FIRS1	14	skin.face	skin.face	27.5	FIRS
skin.face.CMU.16.12.2016.11.day.day16	55504	FALL	55505	n	55504	15	skin	skin	16-12	FIRS1	15	skin.face	skin.face	27.5	FIRS
skin.face.CMU.16.12.2016.11.day.day17	55524	FALL	55525	n	55524	12	skin	skin	16-12	FIRS1	16	skin.face	skin.face	27.5	FIRS
skin.face.CMU.16.12.2016.11.day.day18	55506	FALL	55507	n	55506	13	skin	skin	16-12	FIRS1	17	skin.face	skin.face	27.5	FIRS
skin.face.CMU.16.12.2016.11.day.day19	55526	FALL	55527	n	55526	12.5	skin	skin	16-12	FIRS1	18	skin.face	skin.face	27.5	FIRS
skin.face.CMU.16.12.2016.11.day.day20	55540	FALL	55541	n	55540	16	skin	skin	16-12	FIRS1	19	skin.face	skin.face	27.5	FIRS
skin.face.CMU.16.12.2016.11.day.day21	55560	FALL	55561	n	55560	13	skin	skin	16-12	FIRS1	20	skin.face	skin.face	31.1	FIRS
skin.face.CMU.16.14.2016.11.day.day1	55542	FALL	55543	n	55542	3.5	skin	skin	16-14	FIRS2	0	skin.face	skin.face	0	FIRS
skin.face.CMU.16.14.2016.11.day.day2	55562	FALL	55563	n	55562	4	skin	skin	16-14	FIRS2	1	skin.face	skin.face	0	FIRS
skin.face.CMU.16.14.2016.12.day.day3	54500	FALL	54501	n	54501	6	skin	skin	16-14	FIRS2	2	skin.face	skin.face	0	FIRS
skin.face.CMU.16.14.2016.12.day.day4	54520	FALL	54521	n	54520	6	skin	skin	16-14	FIRS2	3	skin.face	skin.face	0	FIRS
skin.face.CMU.16.14.2016.12.day.day5	54507	FALL	54510	n	54507	8	skin	skin	16-14	FIRS2	4	skin.face	skin.face	0	FIRS
skin.face.CMU.16.14.2016.12.day.day6	54526	FALL	54527	n	54526	9	skin	skin	16-14	FIRS2	5	skin.face	skin.face	0	FIRS
skin.face.CMU.16.14.2016.12.day.day7	55585	FALL	55588	n	55585	8	skin	skin	16-14	FIRS2	6	skin.face	skin.face	1.4	FIRS
skin.face.CMU.16.14.2016.12.day.day8	55582	FALL	55583	n	55582	10	skin	skin	16-14	FIRS2	7	skin.face	skin.face	1.4	FIRS
skin.face.CMU.16.14.2016.12.day.day9	55599	FALL	45067	n	55599	8.5	skin	skin	16-14	FIRS2	8	skin.face	skin.face	1.4	FIRS
skin.face.CMU.16.14.2016.12.day.day10	45086	FALL	45087	n	45086	9	skin	skin	16-14	FIRS2	9	skin.face	skin.face	1.4	FIRS
skin.face.CMU.16.14.2016.12.day.day11	60400	FALL	60401	n	60400	7.5	skin	skin	16-14	FIRS2	10	skin.face	skin.face	1.4	FIRS
skin.face.CMU.16.14.2016.12.day.day12	60420	FALL	60421	n	60420	9	skin	skin	16-14	FIRS2	11	skin.face	skin.face	1.4	FIRS
skin.face.CMU.16.14.2016.12.day.day13	60402	FALL	60403	n	60402	9	skin	skin	16-14	FIRS2	12	skin.face	skin.face	5	FIRS
skin.face.CMU.16.14.2016.12.day.day14	60422	FALL	60423	n	60422	8.5	skin	skin	16-14	FIRS2	13	skin.face	skin.face	6.95	FIRS
skin.face.CMU.16.14.2016.12.day.day15	60436	FALL	60437	n	60436	9	skin	skin	16-14	FIRS2	14	skin.face	skin.face	6.95	FIRS
skin.face.CMU.16.14.2016.12.day.day16	60456	FALL	60457	n	60456	10	skin	skin	16-14	FIRS2	15	skin.face	skin.face	8.05	FIRS
skin.face.CMU.16.14.2016.12.day.day17	60438	FALL	60439	n	60438	10.5	skin	skin	16-14	FIRS2	16	skin.face	skin.face	12.75	FIRS
skin.face.CMU.16.14.2016.12.day.day18	60458	FALL	60459	n	60458	13	skin	skin	16-14	FIRS2	17	skin.face	skin.face	19.4	FIRS
skin.face.CMU.16.14.2016.12.day.day19	60472	FALL	60473	n	60472	9	skin	skin	16-14	FIRS2	18	skin.face	skin.face	19.4	FIRS
skin.face.CMU.16.14.2016.12.day.day20	60492	FALL	60493	n	60492	9	skin	skin	16-14	FIRS2	19	skin.face	skin.face	19.4	FIRS
skin.face.CMU.16.14.2016.12.day.day21	60474	FALL	60475	n	60474	10	skin	skin	16-14	FIRS2	20	skin.face	skin.face	19.4	FIRS
skin.face.CMU.17.12.2017.10.10.day1	41464	FALL	41423	n	41464	5	skin	skin	17-12	FIRS3	0	skin.face	skin.face	0	FIRS
skin.face.CMU.17.12.2017.10.11.day2	45698	FALL	45699	n	45698	5	skin	skin	17-12	FIRS3	1	skin.face	skin.face	12.8	FIRS
skin.face.CMU.17.12.2017.10.12.day3	45712	FALL	45713	n	45712	4	skin	skin	17-12	FIRS3	2	skin.face	skin.face	28.65	FIRS
skin.face.CMU.17.12.2017.10.13.day4	45732	FALL	45733	n	45732	8	skin	skin	17-12	FIRS3	3	skin.face	skin.face	41.7	FIRS
skin.face.CMU.17.12.2017.10.14.day5	45714	FALL	45715	n	45714	9	skin	skin	17-12	FIRS3	4	skin.face	skin.face	50.05	FIRS
skin.face.CMU.17.12.2017.10.15.day6	45734	FALL	45735	n	45734	9	skin	skin	17-12	FIRS3	5	skin.face	skin.face	58.65	FIRS
skin.face.CMU.17.12.2017.10.16.day7	45748	FALL	45749	n	45748	9	skin	skin	17-12	FIRS3	6	skin.face	skin.face	68.95	FIRS
skin.face.CMU.17.12.2017.10.17.day8	45768	FALL	45769	n	45768	9	skin	skin	17-12	FIRS3	7	skin.face	skin.face	80.35	FIRS
skin.face.CMU.17.12.2017.10.18.day9	45750	FALL	45751	n	45750	9	skin	skin	17-12	FIRS3	8	skin.face	skin.face	93.95	FIRS
skin.face.CMU.17.12.2017.10.19.day10	45770	FALL	45771	n	45770	10	skin	skin	17-12	FIRS3	9	skin.face	skin.face	107.85	FIRS
skin.face.CMU.17.12.2017.10.20.day11	45784	FALL	45785	n	45784	10	skin	skin	17-12	FIRS3	10	skin.face	skin.face	125.05	FIRS
skin.face.CMU.17.12.2017.10.21.day12	45804	FALL	45805	n	45804	13	skin	skin	17-12	FIRS3	11	skin.face	skin.face	132.55	FIRS
skin.face.CMU.17.12.2017.10.22.day13	45786	FALL	45787	n	45786	13	skin	skin	17-12	FIRS3	12	skin.face	skin.face	141.75	FIRS
skin.face.CMU.17.12.2017.10.23.day14	45806	FALL	45807	n	45806	13	skin	skin	17-12	FIRS3	13	skin.face	skin.face	153.7	FIRS
skin.face.CMU.17.12.2017.10.24.day15	45100	FALL	45101	n	45100	13	skin	skin	17-12	FIRS3	14	skin.face	skin.face	166.75	FIRS
skin.face.CMU.17.12.2017.10.25.day16	45120	FALL	45121	n	45120	13	skin	skin	17-12	FIRS3	15	skin.face	skin.face	179	FIRS
skin.face.CMU.17.12.2017.10.26.day17	45102	FALL	45103	n	45102	13	skin	skin	17-12	FIRS3	16	skin.face	skin.face	190.95	FIRS
skin.face.CMU.17.12.2017.10.27.day18	45122	FALL	45123	n	45122	13	skin	skin	17-12	FIRS3	17	skin.face	skin.face	200.4	FIRS
skin.face.CMU.17.12.2017.10.28.day19	45136	FALL	45137	n	45136	13	skin	skin	17-12	FIRS3	18	skin.face	skin.face	211.5	FIRS
skin.face.CMU.17.12.2017.10.29.day20	45156	FALL	45157	n	45156	14	skin	skin	17-12	FIRS3	19	skin.face	skin.face	222.9	FIRS
skin.face.CMU.17.12.2017.10.30.day21	45138	FALL	45139	n	45138	13	skin	skin	17-12	FIRS3	20	skin.face	skin.face	232.9	FIRS
skin.face.CMU.16.04.2016.mo.day1	25408	SPRING	25409			5	skin	skin	CMU_Mr._16_04	FIRS4	0	skin.face	skin.face	0	FIRS
skin.face.CMU.16.04.2016.mo.day2	25428	SPRING	25429			5	skin	skin	CMU_Mr._16_04	FIRS4	1	skin.face	skin.face	7.77778	FIRS
skin.face.CMU.16.04.2016.mo.day3	25410	SPRING	25411			10	skin	skin	CMU_Mr._16_04	FIRS4	2	skin.face	skin.face	16.6667	FIRS
skin.face.CMU.16.04.2016.mo.day4	25430	SPRING	25431			10	skin	skin	CMU_Mr._16_04	FIRS4	3	skin.face	skin.face	29.7222	FIRS
skin.face.CMU.16.04.2016.mo.day5	25444	SPRING	25445			9	skin	skin	CMU_Mr._16_04	FIRS4	4	skin.face	skin.face	40	FIRS
skin.face.CMU.16.04.2016.mo.day6	25464	SPRING	25465			9	skin	skin	CMU_Mr._16_04	FIRS4	5	skin.face	skin.face	44.7222	FIRS
skin.face.CMU.16.04.2016.mo.day7	25446	SPRING	25447			10	skin	skin	CMU_Mr._16_04	FIRS4	6	skin.face	skin.face	50.8333	FIRS
skin.face.CMU.16.04.2016.mo.day8	25466	SPRING	25467			11	skin	skin	CMU_Mr._16_04	FIRS4	7	skin.face	skin.face	57.7778	FIRS
skin.face.CMU.16.04.2016.mo.day9	25480	SPRING	25481			9	skin	skin	CMU_Mr._16_04	FIRS4	8	skin.face	skin.face	62.2222	FIRS
skin.face.CMU.16.04.2016.mo.day10	25500	SPRING	25501			14	skin	skin	CMU_Mr._16_04	FIRS4	9	skin.face	skin.face	68.0556	FIRS
skin.face.CMU.16.04.2016.mo.day11	25482	SPRING	25483			15	skin	skin	CMU_Mr._16_04	FIRS4	10	skin.face	skin.face	80.2778	FIRS
skin.face.CMU.16.04.2016.mo.day12	25502	SPRING	25503			11	skin	skin	CMU_Mr._16_04	FIRS4	11	skin.face	skin.face	87.7778	FIRS
skin.face.CMU.16.04.2016.mo.day13	25516	SPRING	25517			11	skin	skin	CMU_Mr._16_04	FIRS4	12	skin.face	skin.face	91.6667	FIRS
skin.face.CMU.16.04.2016.mo.day14	25536	SPRING	25537			11	skin	skin	CMU_Mr._16_04	FIRS4	13	skin.face	skin.face	96.1111	FIRS
skin.face.CMU.16.04.2016.mo.day15	25518	SPRING	25519			16	skin	skin	CMU_Mr._16_04	FIRS4	14	skin.face	skin.face	102.778	FIRS
skin.face.CMU.16.04.2016.mo.day16	25538	SPRING	25539			14	skin	skin	CMU_Mr._16_04	FIRS4	15	skin.face	skin.face	111.389	FIRS
skin.face.CMU.16.04.2016.mo.day17	25552	SPRING	25553			15	skin	skin	CMU_Mr._16_04	FIRS4	16	skin.face	skin.face	122.778	FIRS
skin.face.CMU.16.04.2016.mo.day18	25572	SPRING	25573			13	skin	skin	CMU_Mr._16_04	FIRS4	17	skin.face	skin.face	136.944	FIRS
skin.face.CMU.16.04.2016.mo.day19	25554	SPRING	25555			19	skin	skin	CMU_Mr._16_04	FIRS4	18	skin.face	skin.face	149.722	FIRS
skin.face.CMU.16.04.2016.mo.day20	25574	SPRING	25575			19	skin	skin	CMU_Mr._16_04	FIRS4	19	skin.face	skin.face	160	FIRS
skin.face.CMU.16.04.2016.mo.day21	25696	SPRING	25697			20	skin	skin	CMU_Mr._16_04	FIRS4	20	skin.face	skin.face	173.611	FIRS
skin.face.CMU.16.03.2016.02.25.day1	25218	SPRING	25219			3	skin	skin	CMU_Mrs._16_03	FIRS5	0	skin.face	skin.face	0	FIRS
skin.face.CMU.16.03.2016.3.day2	25228	SPRING	25229			6	skin	skin	CMU_Mrs._16_03	FIRS5	1	skin.face	skin.face	13.0556	FIRS
skin.face.CMU.16.03.2016.3.day3	25248	SPRING	25249			6	skin	skin	CMU_Mrs._16_03	FIRS5	2	skin.face	skin.face	25.8333	FIRS
skin.face.CMU.16.03.2016.3.day4	25230	SPRING	25231			9	skin	skin	CMU_Mrs._16_03	FIRS5	3	skin.face	skin.face	35.8333	FIRS
skin.face.CMU.16.03.2016.3.day5	25250	SPRING	25251			9	skin	skin	CMU_Mrs._16_03	FIRS5	4	skin.face	skin.face	47.2222	FIRS
skin.face.CMU.16.03.2016.3.day6	25264	SPRING	25265			9	skin	skin	CMU_Mrs._16_03	FIRS5	5	skin.face	skin.face	52.5	FIRS
skin.face.CMU.16.03.2016.3.day7	25284	SPRING	25285			9	skin	skin	CMU_Mrs._16_03	FIRS5	6	skin.face	skin.face	57.2222	FIRS
skin.face.CMU.16.03.2016.3.day8	25266	SPRING	25267			9	skin	skin	CMU_Mrs._16_03	FIRS5	7	skin.face	skin.face	66.1111	FIRS
skin.face.CMU.16.03.2016.3.day9	25286	SPRING	25287			11	skin	skin	CMU_Mrs._16_03	FIRS5	8	skin.face	skin.face	73.0556	FIRS
skin.face.CMU.16.03.2016.3.day10	25300	SPRING	25301			11	skin	skin	CMU_Mrs._16_03	FIRS5	9	skin.face	skin.face	80.8333	FIRS
skin.face.CMU.16.03.2016.3.day11	25320	SPRING	25321			12	skin	skin	CMU_Mrs._16_03	FIRS5	10	skin.face	skin.face	89.7222	FIRS
skin.face.CMU.16.03.2016.3.day12	25302	SPRING	25303			11	skin	skin	CMU_Mrs._16_03	FIRS5	11	skin.face	skin.face	102.778	FIRS
skin.face.CMU.16.03.2016.3.day13	25322	SPRING	25323			12	skin	skin	CMU_Mrs._16_03	FIRS5	12	skin.face	skin.face	113.056	FIRS
skin.face.CMU.16.03.2016.3.day14	25336	SPRING	25337			12	skin	skin	CMU_Mrs._16_03	FIRS5	13	skin.face	skin.face	117.778	FIRS
skin.face.CMU.16.03.2016.3.day15	25356	SPRING	25357			13	skin	skin	CMU_Mrs._16_03	FIRS5	14	skin.face	skin.face	123.889	FIRS
skin.face.CMU.16.03.2016.3.day16	25338	SPRING	25339			13	skin	skin	CMU_Mrs._16_03	FIRS5	15	skin.face	skin.face	130.833	FIRS
skin.face.CMU.16.03.2016.3.day17	25358	SPRING	25359			13	skin	skin	CMU_Mrs._16_03	FIRS5	16	skin.face	skin.face	135.278	FIRS
skin.face.CMU.16.03.2016.3.day18	25372	SPRING	25373			12	skin	skin	CMU_Mrs._16_03	FIRS5	17	skin.face	skin.face	141.111	FIRS
skin.face.CMU.16.03.2016.3.day19	25392	SPRING	25393			16	skin	skin	CMU_Mrs._16_03	FIRS5	18	skin.face	skin.face	153.333	FIRS
skin.face.CMU.16.03.2016.3.day20	25374	SPRING	25375			14	skin	skin	CMU_Mrs._16_03	FIRS5	19	skin.face	skin.face	160.833	FIRS
skin.face.CMU.16.03.2016.3.day21	25394	SPRING	25395			13	skin	skin	CMU_Mrs._16_03	FIRS5	20	skin.face	skin.face	164.722	FIRS
skin.face.CMU.16.05.2016.mo.day1	25716	SPRING	25717			7	skin	skin	CMU_Mrs._16_05	FIRS6	0	skin.face	skin.face	0	FIRS
skin.face.CMU.16.05.2016.mo.day2	25698	SPRING	25699			7	skin	skin	CMU_Mrs._16_05	FIRS6	1	skin.face	skin.face	7.5	FIRS
skin.face.CMU.16.05.2016.mo.day3	25718	SPRING	25719			7	skin	skin	CMU_Mrs._16_05	FIRS6	2	skin.face	skin.face	11.3889	FIRS
skin.face.CMU.16.05.2016.mo.day4	25732	SPRING	25733			8	skin	skin	CMU_Mrs._16_05	FIRS6	3	skin.face	skin.face	15.8333	FIRS
skin.face.CMU.16.05.2016.mo.day5	25752	SPRING	25753			7	skin	skin	CMU_Mrs._16_05	FIRS6	4	skin.face	skin.face	22.5	FIRS
skin.face.CMU.16.05.2016.mo.day6	25734	SPRING	25735			8	skin	skin	CMU_Mrs._16_05	FIRS6	5	skin.face	skin.face	31.1111	FIRS
skin.face.CMU.16.05.2016.mo.day7	25754	SPRING	25755			9	skin	skin	CMU_Mrs._16_05	FIRS6	6	skin.face	skin.face	42.5	FIRS
skin.face.CMU.16.05.2016.mo.day8	25768	SPRING	25769			8	skin	skin	CMU_Mrs._16_05	FIRS6	7	skin.face	skin.face	56.6667	FIRS
skin.face.CMU.16.05.2016.mo.day9	25788	SPRING	25789			9	skin	skin	CMU_Mrs._16_05	FIRS6	8	skin.face	skin.face	69.4444	FIRS
skin.face.CMU.16.05.2016.mo.day10	25770	SPRING	25771			9	skin	skin	CMU_Mrs._16_05	FIRS6	9	skin.face	skin.face	79.7222	FIRS
skin.face.CMU.16.05.2016.mo.day11	25790	SPRING	25791			11	skin	skin	CMU_Mrs._16_05	FIRS6	10	skin.face	skin.face	93.3333	FIRS
skin.face.CMU.16.05.2016.mo.day12	25588	SPRING	25589			13	skin	skin	CMU_Mrs._16_05	FIRS6	11	skin.face	skin.face	110.278	FIRS
skin.face.CMU.16.05.2016.mo.day13	25608	SPRING	25609			12	skin	skin	CMU_Mrs._16_05	FIRS6	12	skin.face	skin.face	123.333	FIRS
skin.face.CMU.16.05.2016.mo.day14	25590	SPRING	25591			13	skin	skin	CMU_Mrs._16_05	FIRS6	13	skin.face	skin.face	136.667	FIRS
skin.face.CMU.16.05.2016.mo.day15	25610	SPRING	25611			13	skin	skin	CMU_Mrs._16_05	FIRS6	14	skin.face	skin.face	150	FIRS
skin.face.CMU.16.05.2016.mo.day16	25624	SPRING	25625			14	skin	skin	CMU_Mrs._16_05	FIRS6	15	skin.face	skin.face	164.722	FIRS
skin.face.CMU.16.05.2016.mo.day17	25644	SPRING	25645			15	skin	skin	CMU_Mrs._16_05	FIRS6	16	skin.face	skin.face	179.722	FIRS
skin.face.CMU.16.05.2016.mo.day18	25626	SPRING	25627			17	skin	skin	CMU_Mrs._16_05	FIRS6	17	skin.face	skin.face	194.722	FIRS
skin.face.CMU.16.05.2016.mo.day19	25646	SPRING	25647			17	skin	skin	CMU_Mrs._16_05	FIRS6	18	skin.face	skin.face	200.833	FIRS
skin.face.CMU.16.05.2016.mo.day20	25660	SPRING	25661			19	skin	skin	CMU_Mrs._16_05	FIRS6	19	skin.face	skin.face	207.5	FIRS
skin.face.CMU.16.05.2016.mo.day21	25680	SPRING	25681			18	skin	skin	CMU_Mrs._16_05	FIRS6	20	skin.face	skin.face	214.167	FIRS
skin.face.CMU.17.10.2017.08.09.day1	60494	SUMMER	60495	n	60494	3	skin	skin	17-10	FIRS7	0	skin.face	skin.face	0	FIRS
skin.face.CMU.17.10.2017.08.10.day2	60508	SUMMER	60509	n	60508	4	skin	skin	17-10	FIRS7	1	skin.face	skin.face	25.55	FIRS
skin.face.CMU.17.10.2017.08.11.day3	60528	SUMMER	60529	n	60528	5	skin	skin	17-10	FIRS7	2	skin.face	skin.face	49.75	FIRS
skin.face.CMU.17.10.2017.08.12.day4	60510	SUMMER	60511	n	60510	6	skin	skin	17-10	FIRS7	3	skin.face	skin.face	72	FIRS
skin.face.CMU.17.10.2017.08.13.day5	60530	SUMMER	60531	n	60530	11	skin	skin	17-10	FIRS7	4	skin.face	skin.face	97	FIRS
skin.face.CMU.17.10.2017.08.14.day6	60544	SUMMER	60545	n	60544	13	skin	skin	17-10	FIRS7	5	skin.face	skin.face	122.55	FIRS
skin.face.CMU.17.10.2017.08.15.day7	60564	SUMMER	60565	n	60564	14	skin	skin	17-10	FIRS7	6	skin.face	skin.face	146.45	FIRS
skin.face.CMU.17.10.2017.08.16.day8	60546	SUMMER	60547	n	60546	15	skin	skin	17-10	FIRS7	7	skin.face	skin.face	169.5	FIRS
skin.face.CMU.17.10.2017.08.17.day9	60566	SUMMER	60567	y	60566	16	skin	skin	17-10	FIRS7	8	skin.face	skin.face	193.95	FIRS
skin.face.CMU.17.10.2017.08.18.day10	60580	SUMMER	60581	n	60580	17	skin	skin	17-10	FIRS7	9	skin.face	skin.face	219.2	FIRS
skin.face.CMU.17.10.2017.08.19.day11	60600	SUMMER	60601	n	60600	19	skin	skin	17-10	FIRS7	10	skin.face	skin.face	244.45	FIRS
skin.face.CMU.17.10.2017.08.20.day12	60582	SUMMER	60583	n	60582	20	skin	skin	17-10	FIRS7	11	skin.face	skin.face	270.85	FIRS
skin.face.CMU.17.10.2017.08.21.day13	60602	SUMMER	60603	n	60602	21	skin	skin	17-10	FIRS7	12	skin.face	skin.face	297.25	FIRS
skin.face.CMU.17.10.2017.08.22.day14	60616	SUMMER	60617	n	60616	21	skin	skin	17-10	FIRS7	13	skin.face	skin.face	322.8	FIRS
skin.face.CMU.17.10.2017.08.23.day15	60636	SUMMER	60637	n	60636	21	skin	skin	17-10	FIRS7	14	skin.face	skin.face	348.05	FIRS
skin.face.CMU.17.10.2017.08.24.day16	60618	SUMMER	60619	n	60618	21	skin	skin	17-10	FIRS7	15	skin.face	skin.face	373.85	FIRS
skin.face.CMU.17.10.2017.08.25.day17	60638	SUMMER	60639	n	60638	21	skin	skin	17-10	FIRS7	16	skin.face	skin.face	398.55	FIRS
skin.face.CMU.17.10.2017.08.26.day18	60652	SUMMER	60653	n	60652	21	skin	skin	17-10	FIRS7	17	skin.face	skin.face	424.7	FIRS
skin.face.CMU.17.10.2017.08.27.day19	60672	SUMMER	60673	n	60672	21	skin	skin	17-10	FIRS7	18	skin.face	skin.face	451.65	FIRS
skin.face.CMU.17.10.2017.08.28.day20	60654	SUMMER	60655	n	60654	21	skin	skin	17-10	FIRS7	19	skin.face	skin.face	477.8	FIRS
skin.face.CMU.17.10.2017.08.29.day21	60674	SUMMER	60675	n	60674	21	skin	skin	17-10	FIRS7	20	skin.face	skin.face	504.75	FIRS
skin.face.CMU.16.09.2016.07.26.day1	45820	SUMMER	45821	n	45820	3	skin	skin	Mrs. 16-09	FIRS8	0	skin.face	skin.face	0	FIRS
skin.face.CMU.16.09.2016.07.27.day2	45840	SUMMER	45841	n	45840	7	skin	skin	Mrs. 16-09	FIRS8	1	skin.face	skin.face	28.3	FIRS
skin.face.CMU.16.09.2016.07.28.day3	45822	SUMMER	45823	n	45822	9.5	skin	skin	Mrs. 16-09	FIRS8	2	skin.face	skin.face	57.45	FIRS
skin.face.CMU.16.09.2016.07.29.day4	45842	SUMMER	45843	n	45842	12	skin	skin	Mrs. 16-09	FIRS8	3	skin.face	skin.face	86.6	FIRS
skin.face.CMU.16.09.2016.07.30.day5	45856	SUMMER	45857	n	45856	13	skin	skin	Mrs. 16-09	FIRS8	4	skin.face	skin.face	114.7	FIRS
skin.face.CMU.16.09.2016.07.31.day6	45876	SUMMER	45877	n	45876	13	skin	skin	Mrs. 16-09	FIRS8	5	skin.face	skin.face	142.45	FIRS
skin.face.CMU.16.09.2016.08.01.day7	45858	SUMMER	45859	n	45858	12.5	skin	skin	Mrs. 16-09	FIRS8	6	skin.face	skin.face	169.4	FIRS
skin.face.CMU.16.09.2016.08.02.day8	45878	SUMMER	45879	n	45878	16	skin	skin	Mrs. 16-09	FIRS8	7	skin.face	skin.face	196.65	FIRS
skin.face.CMU.16.09.2016.08.03.day9	45892	SUMMER	45893	n	45892	17	skin	skin	Mrs. 16-09	FIRS8	8	skin.face	skin.face	225	FIRS
skin.face.CMU.16.09.2016.08.04.day10	45912	SUMMER	45913	n	45912	19.5	skin	skin	Mrs. 16-09	FIRS8	9	skin.face	skin.face	248.35	FIRS
skin.face.CMU.16.09.2016.08.05.day11	45894	SUMMER	45895	n	45894	19.5	skin	skin	Mrs. 16-09	FIRS8	10	skin.face	skin.face	269.7	FIRS
skin.face.CMU.16.09.2016.08.06.day12	45914	SUMMER	45915	n	45914	19.5	skin	skin	Mrs. 16-09	FIRS8	11	skin.face	skin.face	293.3	FIRS
skin.face.CMU.16.09.2016.08.07.day13	45928	SUMMER	45929	n	45928	19	skin	skin	Mrs. 16-09	FIRS8	12	skin.face	skin.face	317.75	FIRS
skin.face.CMU.16.09.2016.08.08.day14	45948	SUMMER	45949	n	45948	20	skin	skin	Mrs. 16-09	FIRS8	13	skin.face	skin.face	343.3	FIRS
skin.face.CMU.16.09.2016.08.09.day15	45930	SUMMER	45931	n	45930	21	skin	skin	Mrs. 16-09	FIRS8	14	skin.face	skin.face	371.35	FIRS
skin.face.CMU.16.09.2016.08.10.day16	45950	SUMMER	45951	n	45950	21	skin	skin	Mrs. 16-09	FIRS8	15	skin.face	skin.face	397.75	FIRS
skin.face.CMU.16.09.2016.08.11.day17	45460	SUMMER	45461	n	45460	21	skin	skin	Mrs. 16-09	FIRS8	16	skin.face	skin.face	422.75	FIRS
skin.face.CMU.16.09.2016.08.12.day18	45480	SUMMER	45481	n	45480	22.5	skin	skin	Mrs. 16-09	FIRS8	17	skin.face	skin.face	446.35	FIRS
skin.face.CMU.16.09.2016.08.13.day19	45462	SUMMER	45463	n	45462	22.5	skin	skin	Mrs. 16-09	FIRS8	18	skin.face	skin.face	471.65	FIRS
skin.face.CMU.16.09.2016.08.14.day20	45482	SUMMER	45483	n	45482	22.5	skin	skin	Mrs. 16-09	FIRS8	19	skin.face	skin.face	496.4	FIRS
skin.face.CMU.16.09.2016.08.15.day21	45496	SUMMER	45497	n	45496	21.5	skin	skin	Mrs. 16-09	FIRS8	20	skin.face	skin.face	521.95	FIRS
skin.face.CMU.16.10.2016.08.06.day1	45516	SUMMER	45517	n	45516	5	skin	skin	Mrs. 16-10	FIRS9	0	skin.face	skin.face	0	FIRS
skin.face.CMU.16.10.2016.08.07.day2	45498	SUMMER	45499	n	45498	5	skin	skin	Mrs. 16-10	FIRS9	1	skin.face	skin.face	24.45	FIRS
skin.face.CMU.16.10.2016.08.08.day3	45518	SUMMER	45519	n	45518	8	skin	skin	Mrs. 16-10	FIRS9	2	skin.face	skin.face	50	FIRS
skin.face.CMU.16.10.2016.08.09.day4	45532	SUMMER	45533	n	45532	8.5	skin	skin	Mrs. 16-10	FIRS9	3	skin.face	skin.face	78.05	FIRS
skin.face.CMU.16.10.2016.08.10.day5	45552	SUMMER	45553	n	45552	10.5	skin	skin	Mrs. 16-10	FIRS9	4	skin.face	skin.face	104.45	FIRS
skin.face.CMU.16.10.2016.08.11.day6	45534	SUMMER	45535	n	45534	12.5	skin	skin	Mrs. 16-10	FIRS9	5	skin.face	skin.face	129.45	FIRS
skin.face.CMU.16.10.2016.08.12.day7	45554	SUMMER	45555	n		No data	skin	skin	Mrs. 16-10	FIRS9	6	skin.face	skin.face	153.05	FIRS
skin.face.CMU.16.10.2016.08.13.day8	45568	SUMMER	45569	n		No data	skin	skin	Mrs. 16-10	FIRS9	7	skin.face	skin.face	178.35	FIRS
skin.face.CMU.16.10.2016.08.14.day9	45588	SUMMER	45589	n		No data	skin	skin	Mrs. 16-10	FIRS9	8	skin.face	skin.face	203.1	FIRS
skin.face.CMU.16.10.2016.08.15.day10	45570	SUMMER	45571	n	45570	16	skin	skin	Mrs. 16-10	FIRS9	9	skin.face	skin.face	228.65	FIRS
skin.face.CMU.16.10.2016.08.16.day11	45590	SUMMER	45591	n	45590	15.5	skin	skin	Mrs. 16-10	FIRS9	10	skin.face	skin.face	255.05	FIRS
skin.face.CMU.16.10.2016.08.17.day12	45604	SUMMER	45605	n	45604	16	skin	skin	Mrs. 16-10	FIRS9	11	skin.face	skin.face	280.3	FIRS
skin.face.CMU.16.10.2016.08.18.day13	45624	SUMMER	45625	n	45624	16.5	skin	skin	Mrs. 16-10	FIRS9	12	skin.face	skin.face	303.9	FIRS
skin.face.CMU.16.10.2016.08.19.day14	45606	SUMMER	45607	n	45606	19	skin	skin	Mrs. 16-10	FIRS9	13	skin.face	skin.face	327.5	FIRS
skin.face.CMU.16.10.2016.08.20.day15	45626	SUMMER	45627	n	45626	21	skin	skin	Mrs. 16-10	FIRS9	14	skin.face	skin.face	351.95	FIRS
skin.face.CMU.16.10.2016.08.21.day16	45640	SUMMER	45641	n	45640	21	skin	skin	Mrs. 16-10	FIRS9	15	skin.face	skin.face	376.1	FIRS
skin.face.CMU.16.10.2016.08.22.day17	45660	SUMMER	45661	n	45660	21	skin	skin	Mrs. 16-10	FIRS9	16	skin.face	skin.face	400	FIRS
skin.face.CMU.16.10.2016.08.23.day18	45642	SUMMER	45643	n	45642	21	skin	skin	Mrs. 16-10	FIRS9	17	skin.face	skin.face	421.7	FIRS
skin.face.CMU.16.10.2016.08.24.day19	45662	SUMMER	45663	n	45662	21	skin	skin	Mrs. 16-10	FIRS9	18	skin.face	skin.face	443.9	FIRS
skin.face.CMU.16.10.2016.08.25.day20	45676	SUMMER	45677	n	45676	21	skin	skin	Mrs. 16-10	FIRS9	19	skin.face	skin.face	464.75	FIRS
skin.face.CMU.16.10.2016.08.26.day21	45696	SUMMER	45697	n	45696	21	skin	skin	Mrs. 16-10	FIRS9	20	skin.face	skin.face	483.95	FIRS
skin.face.CMU.17.04.2017.03.day1	64166	WINTER	64167	n	64166	5	skin	skin	Mr 17-04	FIRS10	0	skin.face	skin.face	0	FIRS
skin.face.CMU.17.04.2017.03.day2	64180	WINTER	64181	n	64180	5	skin	skin	Mr 17-04	FIRS10	1	skin.face	skin.face	12.5	FIRS
skin.face.CMU.17.04.2017.03.day3	64200	WINTER	64201	n	64200	7	skin	skin	Mr 17-04	FIRS10	2	skin.face	skin.face	24.15	FIRS
skin.face.CMU.17.04.2017.03.day4	64182	WINTER	64183	n	64182	7	skin	skin	Mr 17-04	FIRS10	3	skin.face	skin.face	34.15	FIRS
skin.face.CMU.17.04.2017.03.day5	64202	WINTER	64203	n	64202	7	skin	skin	Mr 17-04	FIRS10	4	skin.face	skin.face	46.95	FIRS
skin.face.CMU.17.04.2017.03.day6	64216	WINTER	64217	n	64216	8	skin	skin	Mr 17-04	FIRS10	5	skin.face	skin.face	61.65	FIRS
skin.face.CMU.17.04.2017.03.day7	64236	WINTER	64237	n	64236	10	skin	skin	Mr 17-04	FIRS10	6	skin.face	skin.face	76.65	FIRS
skin.face.CMU.17.04.2017.03.day8	64218	WINTER	64219	n	64218	11	skin	skin	Mr 17-04	FIRS10	7	skin.face	skin.face	92.2	FIRS
skin.face.CMU.17.04.2017.03.day9	64238	WINTER	64239	n	64238	12	skin	skin	Mr 17-04	FIRS10	8	skin.face	skin.face	109.7	FIRS
skin.face.CMU.17.04.2017.03.day10	64252	WINTER	64253	n	64252	14	skin	skin	Mr 17-04	FIRS10	9	skin.face	skin.face	127.45	FIRS
skin.face.CMU.17.04.2017.03.day11	64272	WINTER	64273	n	64272	15	skin	skin	Mr 17-04	FIRS10	10	skin.face	skin.face	144.95	FIRS
skin.face.CMU.17.04.2017.03.day12	64254	WINTER	64255	n	64254	13	skin	skin	Mr 17-04	FIRS10	11	skin.face	skin.face	162.45	FIRS
skin.face.CMU.17.04.2017.03.day13	64274	WINTER	64275	n	64274	16	skin	skin	Mr 17-04	FIRS10	12	skin.face	skin.face	180.25	FIRS
skin.face.CMU.17.04.2017.03.day14	64288	WINTER	64289	n	64288	15	skin	skin	Mr 17-04	FIRS10	13	skin.face	skin.face	191.65	FIRS
skin.face.CMU.17.04.2017.03.day15	64308	WINTER	64309	n	64308	16	skin	skin	Mr 17-04	FIRS10	14	skin.face	skin.face	202.45	FIRS
skin.face.CMU.17.04.2017.03.day16	64290	WINTER	64291	n	64290	16	skin	skin	Mr 17-04	FIRS10	15	skin.face	skin.face	213.25	FIRS
skin.face.CMU.17.04.2017.03.day17	64310	WINTER	64311	n	64310	18	skin	skin	Mr 17-04	FIRS10	16	skin.face	skin.face	224.05	FIRS
skin.face.CMU.17.04.2017.03.day18	64324	WINTER	64325	n	64324	13	skin	skin	Mr 17-04	FIRS10	17	skin.face	skin.face	235.2	FIRS
skin.face.CMU.17.04.2017.03.day19	64344	WINTER	64345	n	64344	20	skin	skin	Mr 17-04	FIRS10	18	skin.face	skin.face	243.55	FIRS
skin.face.CMU.17.04.2017.03.day20	64326	WINTER	64327	n	64326	17	skin	skin	Mr 17-04	FIRS10	19	skin.face	skin.face	254.4	FIRS
skin.face.CMU.17.04.2017.03.day21	64346	WINTER	64347	n	64346	20	skin	skin	Mr 17-04	FIRS10	20	skin.face	skin.face	267.15	FIRS
skin.face.CMU.16.15.2016.12.day1	61806	WINTER	61807	n	61806	4.5	skin	skin	Mr. 16-15	FIRS11	0	skin.face	skin.face	0	FIRS
skin.face.CMU.16.15.2016.12.day2	61826	WINTER	61827	n	61826	4	skin	skin	Mr. 16-15	FIRS11	1	skin.face	skin.face	0	FIRS
skin.face.CMU.16.15.2016.12.day3	60372	WINTER	60373	n	60372	6	skin	skin	Mr. 16-15	FIRS11	2	skin.face	skin.face	1.1	FIRS
skin.face.CMU.16.15.2016.12.day4	60392	WINTER	60393	n	60392	7	skin	skin	Mr. 16-15	FIRS11	3	skin.face	skin.face	5.8	FIRS
skin.face.CMU.16.15.2016.12.day5	60378	WINTER	60379	n	60378	7	skin	skin	Mr. 16-15	FIRS11	4	skin.face	skin.face	12.45	FIRS
skin.face.CMU.16.15.2016.12.day6	60398	WINTER	60399	n	60398	6	skin	skin	Mr. 16-15	FIRS11	5	skin.face	skin.face	12.45	FIRS
skin.face.CMU.16.15.2016.12.day7	63597	WINTER	63600	n	63597	10	skin	skin	Mr. 16-15	FIRS11	6	skin.face	skin.face	12.45	FIRS
skin.face.CMU.16.15.2016.12.day8	61840	WINTER	61841	n	61840	10.5	skin	skin	Mr. 16-15	FIRS11	7	skin.face	skin.face	12.45	FIRS
skin.face.CMU.16.15.2016.12.day9	61860	WINTER	61861	n	61860	9	skin	skin	Mr. 16-15	FIRS11	8	skin.face	skin.face	12.45	FIRS
skin.face.CMU.16.15.2016.12.day10	61842	WINTER	61843	n	61842	9.5	skin	skin	Mr. 16-15	FIRS11	9	skin.face	skin.face	12.45	FIRS
skin.face.CMU.16.15.2016.12.day11	61862	WINTER	61863	n	61862	10	skin	skin	Mr. 16-15	FIRS11	10	skin.face	skin.face	12.45	FIRS
skin.face.CMU.16.15.2016.12.day12	61876	WINTER	61877	n	61876	10	skin	skin	Mr. 16-15	FIRS11	11	skin.face	skin.face	12.7	FIRS
skin.face.CMU.16.15.2016.12.day13	61896	WINTER	61897	n	61896	10	skin	skin	Mr. 16-15	FIRS11	12	skin.face	skin.face	17.15	FIRS
skin.face.CMU.16.15.2016.12.day14	61878	WINTER	61879	n	61878	10	skin	skin	Mr. 16-15	FIRS11	13	skin.face	skin.face	18.8	FIRS
skin.face.CMU.16.15.2016.12.day15	61898	WINTER	61899	n	61898	10	skin	skin	Mr. 16-15	FIRS11	14	skin.face	skin.face	18.8	FIRS
skin.face.CMU.16.15.2016.12.day16	61912	WINTER	61913	n	61912	11	skin	skin	Mr. 16-15	FIRS11	15	skin.face	skin.face	18.8	FIRS
skin.face.CMU.16.15.2016.12.day17	61932	WINTER	61933	n	61932	12	skin	skin	Mr. 16-15	FIRS11	16	skin.face	skin.face	18.8	FIRS
skin.face.CMU.16.15.2016.12.day18	61914	WINTER	61915	n	61914	12	skin	skin	Mr. 16-15	FIRS11	17	skin.face	skin.face	19.35	FIRS
skin.face.CMU.16.15.2016.12.day19	61934	WINTER	61935	n	61934	10	skin	skin	Mr. 16-15	FIRS11	18	skin.face	skin.face	19.35	FIRS
skin.face.CMU.16.15.2016.12.day20	61948	WINTER	61949	n	61948	11	skin	skin	Mr. 16-15	FIRS11	19	skin.face	skin.face	19.35	FIRS
skin.face.CMU.16.15.2017.01.day21	61968	WINTER	61969	n	61968	9	skin	skin	Mr. 16-15	FIRS11	20	skin.face	skin.face	19.35	FIRS
skin.face.CMU.17.01.2017.01.day1	61950	WINTER	61951	n	61950	3.5	skin	skin	Mrs. 17-01	FIRS12	0	skin.face	skin.face	0	FIRS
skin.face.CMU.17.01.2017.01.day2	61970	WINTER	61971	n	61970	Body covered in snow	skin	skin	Mrs. 17-01	FIRS12	1	skin.face	skin.face	0	FIRS
skin.face.CMU.17.01.2017.01.day3	61984	WINTER	61985	n	61984	Body covered in snow	skin	skin	Mrs. 17-01	FIRS12	2	skin.face	skin.face	0	FIRS
skin.face.CMU.17.01.2017.01.day4	62004	WINTER	62005	n	62004	Body covered in snow	skin	skin	Mrs. 17-01	FIRS12	3	skin.face	skin.face	0	FIRS
skin.face.CMU.17.01.2017.01.day5	61986	WINTER	61987	n	61986	Body covered in snow	skin	skin	Mrs. 17-01	FIRS12	4	skin.face	skin.face	0	FIRS
skin.face.CMU.17.01.2017.01.day6	62006	WINTER	62007	n	na	No data collected due to ice storm	skin	skin	Mrs. 17-01	FIRS12	5	skin.face	skin.face	0	FIRS
skin.face.CMU.17.01.2017.01.day7	62006	WINTER	62007	n	62006	Body covered in snow	skin	skin	Mrs. 17-01	FIRS12	6	skin.face	skin.face	0.85	FIRS
skin.face.CMU.17.01.2017.01.day8	62020	WINTER	62021	n	62020	7	skin	skin	Mrs. 17-01	FIRS12	7	skin.face	skin.face	6.15	FIRS
skin.face.CMU.17.01.2017.01.day9	62040	WINTER	62041	n	62040	7	skin	skin	Mrs. 17-01	FIRS12	8	skin.face	skin.face	8.65	FIRS
skin.face.CMU.17.01.2017.01.day10	62022	WINTER	62023	n	62022	7.5	skin	skin	Mrs. 17-01	FIRS12	9	skin.face	skin.face	12.25	FIRS
skin.face.CMU.17.01.2017.01.day11	62042	WINTER	62043	n	62042	8	skin	skin	Mrs. 17-01	FIRS12	10	skin.face	skin.face	16.4	FIRS
skin.face.CMU.17.01.2017.01.day12	64072	WINTER	64073	n	64072	9	skin	skin	Mrs. 17-01	FIRS12	11	skin.face	skin.face	20.3	FIRS
skin.face.CMU.17.01.2017.01.day13	64092	WINTER	64093	n	64092	6	skin	skin	Mrs. 17-01	FIRS12	12	skin.face	skin.face	22.8	FIRS
skin.face.CMU.17.01.2017.01.day14	64074	WINTER	64075	n	64074	10	skin	skin	Mrs. 17-01	FIRS12	13	skin.face	skin.face	24.75	FIRS
skin.face.CMU.17.01.2017.01.day15	64094	WINTER	64095	n	64094	7.5	skin	skin	Mrs. 17-01	FIRS12	14	skin.face	skin.face	26.7	FIRS
skin.face.CMU.17.01.2017.01.day16	64108	WINTER	64109	n	64108	8.5	skin	skin	Mrs. 17-01	FIRS12	15	skin.face	skin.face	26.7	FIRS
skin.face.CMU.17.01.2017.01.day17	64128	WINTER	64129	n	64128	7.5	skin	skin	Mrs. 17-01	FIRS12	16	skin.face	skin.face	27.8	FIRS
skin.face.CMU.17.01.2017.01.day18	64110	WINTER	64111	n	64110	10	skin	skin	Mrs. 17-01	FIRS12	17	skin.face	skin.face	28.65	FIRS
skin.face.CMU.17.01.2017.01.day19	64130	WINTER	64131	n	64130	10	skin	skin	Mrs. 17-01	FIRS12	18	skin.face	skin.face	28.95	FIRS
skin.face.CMU.17.01.2017.01.day20	64144	WINTER	64145	n	64144	8.5	skin	skin	Mrs. 17-01	FIRS12	19	skin.face	skin.face	33.4	FIRS
skin.face.CMU.17.01.2017.01.day21	64164	WINTER	64165	n	64164	10	skin	skin	Mrs. 17-01	FIRS12	20	skin.face	skin.face	33.65	FIRS
skin.face.CMU.17.01.2017.01.day22	64146	WINTER	64147	n	64146	10	skin	skin	Mrs. 17-01	FIRS12	21	skin.face	skin.face	33.65	FIRS
skin.face.SHSU.2016.072.2016.11.04.day1	60888	FALL	60889	n	60888	3	skin	skin	2016.07	STAFS1	0	skin.face	skin.face	0	STAFS
skin.face.SHSU.2016.072.2016.11.05.day2	60870	FALL	60871	n	60870	3	skin	skin	2016.07	STAFS1	1	skin.face	skin.face	19.45	STAFS
skin.face.SHSU.2016.072.2016.11.06.day3	60890	FALL	60891	n	60890	3	skin	skin	2016.07	STAFS1	2	skin.face	skin.face	40.6	STAFS
skin.face.SHSU.2016.072.2016.11.07.day4	60904	FALL	60905	n	60904	3	skin	skin	2016.07	STAFS1	3	skin.face	skin.face	62.55	STAFS
skin.face.SHSU.2016.072.2016.11.08.day5	60924	FALL	60925	n	60924	3	skin	skin	2016.07	STAFS1	4	skin.face	skin.face	82	STAFS
skin.face.SHSU.2016.072.2016.11.09.day6	60906	FALL	60907	n	60906	5	skin	skin	2016.07	STAFS1	5	skin.face	skin.face	100.6	STAFS
skin.face.SHSU.2016.072.2016.11.10.day7	60926	FALL	60927	n	60926	9	skin	skin	2016.07	STAFS1	6	skin.face	skin.face	117.55	STAFS
skin.face.SHSU.2016.072.2016.11.11.day8	60940	FALL	60941	n	60940	9	skin	skin	2016.07	STAFS1	7	skin.face	skin.face	135.35	STAFS
skin.face.SHSU.2016.072.2016.11.12.day9	60960	FALL	60961	n	60960	12	skin	skin	2016.07	STAFS1	8	skin.face	skin.face	154	STAFS
skin.face.SHSU.2016.072.2016.11.13.day10	60942	FALL	60943	n	60942	12	skin	skin	2016.07	STAFS1	9	skin.face	skin.face	170.4	STAFS
skin.face.SHSU.2016.072.2016.11.14.day11	60962	FALL	60963	n	60962	12	skin	skin	2016.07	STAFS1	10	skin.face	skin.face	189.05	STAFS
skin.face.SHSU.2016.072.2016.11.15.day12	60976	FALL	60977	n	60976	12	skin	skin	2016.07	STAFS1	11	skin.face	skin.face	209.6	STAFS
skin.face.SHSU.206.072.2016.11.16.day13	60996	FALL	60997	n	60996	12	skin	skin	2016.07	STAFS1	12	skin.face	skin.face	230.7	STAFS
skin.face.SHSU.2016.072.2016.11.17.day14	60978	FALL	60979	n	60978	13	skin	skin	2016.07	STAFS1	13	skin.face	skin.face	252.9	STAFS
skin.face.SHSU.2016.072.2016.11.18.day15	60998	FALL	60999	n	60998	14	skin	skin	2016.07	STAFS1	14	skin.face	skin.face	271.25	STAFS
skin.face.SHSU.2016.072.2016.11.19.day16	61012	FALL	61013	n	61012	15	skin	skin	2016.07	STAFS1	15	skin.face	skin.face	281	STAFS
skin.face.SHSU.2016.072.2016.11.20.day17	61032	FALL	61033	n	61032	15	skin	skin	2016.07	STAFS1	16	skin.face	skin.face	289.9	STAFS
skin.face.SHSU.2016.072.2016.11.21.day18	61014	FALL	61015	n		15	skin	skin	2016.07	STAFS1	17	skin.face	skin.face	305.2	STAFS
skin.face.SHSU.2016.072.2016.11.22.day19	61034	FALL	61035	n	61034	15	skin	skin	2016.07	STAFS1	18	skin.face	skin.face	326.9	STAFS
skin.face.SHSU.2016.072.2016.11.23.day20	61084	FALL	61085	n	61084	15	skin	skin	2016.07	STAFS1	19	skin.face	skin.face	342.45	STAFS
skin.face.SHSU.2016.072.2016.11.24.day21	61104	FALL	61105	n	61104	15	skin	skin	2016.07	STAFS1	20	skin.face	skin.face	357.45	STAFS
skin.face.SHSU.2016.073.2016.11.04.day1	60688	FALL	60689	n	60688	3	skin	skin	2016.07	STAFS2	0	skin.face	skin.face	0	STAFS
skin.face.SHSU.2016.073.2016.11.05.day2	60708	FALL	60709	n	60708	3	skin	skin	2016.07	STAFS2	1	skin.face	skin.face	19.45	STAFS
skin.face.SHSU.2016.073.2016.11.06.day3	60690	FALL	60691	n	60690	3	skin	skin	2016.07	STAFS2	2	skin.face	skin.face	40.6	STAFS
skin.face.SHSU.2016.073.2016.11.07.day4	60710	FALL	60711	n	60710	3	skin	skin	2016.07	STAFS2	3	skin.face	skin.face	62.55	STAFS
skin.face.SHSU.2016.073.2016.11.08.day5	60724	FALL	60725	n	60724	3	skin	skin	2016.07	STAFS2	4	skin.face	skin.face	82	STAFS
skin.face.SHSU.2016.073.2016.11.09.day6	60744	FALL	60745	n	60744	4	skin	skin	2016.07	STAFS2	5	skin.face	skin.face	100.6	STAFS
skin.face.SHSU.2016.073.2016.11.10.day7	60726	FALL	60727	n	60726	5	skin	skin	2016.07	STAFS2	6	skin.face	skin.face	117.55	STAFS
skin.face.SHSU.2016.073.2016.11.11.day8	60746	FALL	60747	n	60746	5	skin	skin	2016.07	STAFS2	7	skin.face	skin.face	135.35	STAFS
skin.face.SHSU.2016.073.2016.11.12.day9	60760	FALL	60761	n	60760	6	skin	skin	2016.07	STAFS2	8	skin.face	skin.face	154	STAFS
skin.face.SHSU.2016.073.2016.11.13.day10	60780	FALL	60781	n	60780	8	skin	skin	2016.07	STAFS2	9	skin.face	skin.face	170.4	STAFS
skin.face.SHSU.2016.073.2016.11.14.day11	60762	FALL	60763	n	60762	8	skin	skin	2016.07	STAFS2	10	skin.face	skin.face	189.05	STAFS
skin.face.SHSU.2016.073.2016.11.15.day12	60782	FALL	60783	n	60782	11	skin	skin	2016.07	STAFS2	11	skin.face	skin.face	209.6	STAFS
skin.face.SHSU.2016.073.2016.11.16.day13	60796	FALL	60797	n	60796	15	skin	skin	2016.07	STAFS2	12	skin.face	skin.face	230.7	STAFS
skin.face.SHSU.2016.073.2016.11.17.day14	60816	FALL	60817	n	60816	15	skin	skin	2016.07	STAFS2	13	skin.face	skin.face	252.9	STAFS
skin.face.SHSU.2016.073.2016.11.18.day15	60798	FALL	60799	n	60798	15	skin	skin	2016.07	STAFS2	14	skin.face	skin.face	271.25	STAFS
skin.face.SHSU.2016.073.2016.11.19.day16	60818	FALL	60819	n	60818	15	skin	skin	2016.07	STAFS2	15	skin.face	skin.face	281	STAFS
skin.face.SHSU.2016.073.2016.11.20.day17	60832	FALL	60833	n	60832	18	skin	skin	2016.07	STAFS2	16	skin.face	skin.face	289.9	STAFS
skin.face.SHSU.2016.073.2016.11.21.day18	60852	FALL	60853	n	60852	20	skin	skin	2016.07	STAFS2	17	skin.face	skin.face	305.2	STAFS
skin.face.SHSU.2016.073.2016.11.22.day19	60834	FALL	60835	n	60834	20	skin	skin	2016.07	STAFS2	18	skin.face	skin.face	326.9	STAFS
skin.face.SHSU.2016.073.2016.11.23.day20	60854	FALL	60855	n	60854	20	skin	skin	2016.07	STAFS2	19	skin.face	skin.face	342.45	STAFS
skin.face.SHSU.2016.073.2016.11.24.day21	60868	FALL	60869	n	60868	20	skin	skin	2016.07	STAFS2	20	skin.face	skin.face	357.45	STAFS
skin.face.SHSU.2016.076.2016.11.22.day1	61086	FALL	61087	n	61086	3	skin	skin	2016.08	STAFS3	0	skin.face	skin.face	0	STAFS
skin.face.SHSU.2016.076.2016.11.23.day2	61106	FALL	61107	n	61106	6	skin	skin	2016.08	STAFS3	1	skin.face	skin.face	15.55	STAFS
skin.face.SHSU.2016.076.2016.11.24.day3	61048	FALL	61049	n	61048	6	skin	skin	2016.08	STAFS3	2	skin.face	skin.face	30.55	STAFS
skin.face.SHSU.2016.076.2016.11.25.day4	61068	FALL	61069	n	61068	6	skin	skin	2016.08	STAFS3	3	skin.face	skin.face	47.5	STAFS
skin.face.SHSU.2016.076.2016.11.26.day5	61050	FALL	61051	n	61050	6	skin	skin	2016.08	STAFS3	4	skin.face	skin.face	63.6	STAFS
skin.face.SHSU.2016.076.2016.11.27.day6	61070	FALL	61071	n	61070	7	skin	skin	2016.08	STAFS3	5	skin.face	skin.face	80.3	STAFS
skin.face.SHSU.2016.076.2016.11.28.day7	61120	FALL	61121	n	61120	7	skin	skin	2016.08	STAFS3	6	skin.face	skin.face	99.45	STAFS
skin.face.SHSU.2016.076.2016.11.29.day8	61140	FALL	61141	n	61140	7	skin	skin	2016.08	STAFS3	7	skin.face	skin.face	116.1	STAFS
skin.face.SHSU.2016.076.2016.11.30.day9	61122	FALL	61123	n	61122	8	skin	skin	2016.08	STAFS3	8	skin.face	skin.face	127.45	STAFS
skin.face.SHSU.2016.076.2016.12.01.day10	61142	FALL	61143	n	61142	8	skin	skin	2016.08	STAFS3	9	skin.face	skin.face	137.75	STAFS
skin.face.SHSU.2016.076.2016.12.02.day11	61156	FALL	61157	n	61156	8	skin	skin	2016.08	STAFS3	10	skin.face	skin.face	149.4	STAFS
skin.face.SHSU.2016.076.2016.12.03.day12	61176	FALL	61177	n	61176	8	skin	skin	2016.08	STAFS3	11	skin.face	skin.face	159.15	STAFS
skin.face.SHSU.2016.076.2016.12.04.day13	61158	FALL	61159	n	61158	9	skin	skin	2016.08	STAFS3	12	skin.face	skin.face	169.15	STAFS
skin.face.SHSU.2016.076.2016.12.05.day14	61178	FALL	61179	n	61178	9	skin	skin	2016.08	STAFS3	13	skin.face	skin.face	178.6	STAFS
skin.face.SHSU.2016.076.2016.12.06.day15	61192	FALL	61193	n	61192	9	skin	skin	2016.08	STAFS3	14	skin.face	skin.face	190.5	STAFS
skin.face.SHSU.2016.076.2016.12.07.day16	61212	FALL	61213	n	61212	9	skin	skin	2016.08	STAFS3	15	skin.face	skin.face	203	STAFS
skin.face.SHSU.2016.076.2016.12.08.day17	61194	FALL	61195	n	61194	10	skin	skin	2016.08	STAFS3	16	skin.face	skin.face	210.25	STAFS
skin.face.SHSU.2016.076.2016.12.09.day18	61214	FALL	61215	n	61214	13	skin	skin	2016.08	STAFS3	17	skin.face	skin.face	213.9	STAFS
skin.face.SHSU.2016.076.2016.12.10.day19	61228	FALL	61229	n	61228	13	skin	skin	2016.08	STAFS3	18	skin.face	skin.face	219.45	STAFS
skin.face.SHSU.2016.076.2016.12.11.day20	61248	FALL	61249	n	61248	13	skin	skin	2016.08	STAFS3	19	skin.face	skin.face	236.4	STAFS
skin.face.SHSU.2016.076.2016.12.12.day21	61230	FALL	61231	n	61230	14	skin	skin	2016.08	STAFS3	20	skin.face	skin.face	254.5	STAFS
skin.face.SHSU.2016.007.2016.04.15.day1	43644	SPRING	43645			5	skin	skin	shsu.2016.007	STAFS4	0	skin.face	skin.face	0	STAFS
skin.face.SHSU.2016.007.2016.04.16.day2	43626	SPRING	43627			5	skin	skin	shsu.2016.007	STAFS4	1	skin.face	skin.face	23.3333	STAFS
skin.face.SHSU.2016.007.2016.04.17.day3	43646	SPRING	43647			7	skin	skin	shsu.2016.007	STAFS4	2	skin.face	skin.face	45.8333	STAFS
skin.face.SHSU.2016.007.2016.04.18.day4	43660	SPRING	43661			9	skin	skin	shsu.2016.007	STAFS4	3	skin.face	skin.face	67.5	STAFS
skin.face.SHSU.2016.007.2016.04.19.day5	43680	SPRING	43681			13	skin	skin	shsu.2016.007	STAFS4	4	skin.face	skin.face	90.5556	STAFS
skin.face.SHSU.2016.007.2016.04.20.day6	43662	SPRING	43663			14	skin	skin	shsu.2016.007	STAFS4	5	skin.face	skin.face	111.667	STAFS
skin.face.SHSU.2016.007.2016.04.21.day7	43682	SPRING	43683			18	skin	skin	shsu.2016.007	STAFS4	6	skin.face	skin.face	132.778	STAFS
skin.face.SHSU.2016.007.2016.04.22.day8	43696	SPRING	43697			21	skin	skin	shsu.2016.007	STAFS4	7	skin.face	skin.face	153.889	STAFS
skin.face.SHSU.2016.007.2016.04.23.day9	43716	SPRING	43717			21	skin	skin	shsu.2016.007	STAFS4	8	skin.face	skin.face	174.444	STAFS
skin.face.SHSU.2016.007.2016.04.24.day10	43698	SPRING	43699			21	skin	skin	shsu.2016.007	STAFS4	9	skin.face	skin.face	194.722	STAFS
skin.face.SHSU.2016.007.2016.04.25.day11	43718	SPRING	43719			21	skin	skin	shsu.2016.007	STAFS4	10	skin.face	skin.face	220.556	STAFS
skin.face.SHSU.2016.007.2016.04.26.day12	43732	SPRING	43733			21	skin	skin	shsu.2016.007	STAFS4	11	skin.face	skin.face	247.222	STAFS
skin.face.SHSU.2016.007.2016.04.27.day13	43752	SPRING	43753			21	skin	skin	shsu.2016.007	STAFS4	12	skin.face	skin.face	271.111	STAFS
skin.face.SHSU.2016.007.2016.04.28.day14	43734	SPRING	43735			21	skin	skin	shsu.2016.007	STAFS4	13	skin.face	skin.face	296.389	STAFS
skin.face.SHSU.2016.007.2016.04.29.day15	43754	SPRING	43755			22	skin	skin	shsu.2016.007	STAFS4	14	skin.face	skin.face	324.444	STAFS
skin.face.SHSU.2016.007.2016.04.30.day16	43768	SPRING	43769			22	skin	skin	shsu.2016.007	STAFS4	15	skin.face	skin.face	350	STAFS
skin.face.SHSU.2016.007.2016.05.01.day17	43788	SPRING	43789			22	skin	skin	shsu.2016.007	STAFS4	16	skin.face	skin.face	373.611	STAFS
skin.face.SHSU.2016.007.2016.05.02.day18	43770	SPRING	43771			22	skin	skin	shsu.2016.007	STAFS4	17	skin.face	skin.face	391.667	STAFS
skin.face.SHSU.2016.007.2016.05.03.day19	43790	SPRING	43791			22	skin	skin	shsu.2016.007	STAFS4	18	skin.face	skin.face	409.167	STAFS
skin.face.SHSU.2016.007.2016.05.04.day20	43804	SPRING	43805			22	skin	skin	shsu.2016.007	STAFS4	19	skin.face	skin.face	428.611	STAFS
skin.face.SHSU.2016.007.2016.05.05.day21	43824	SPRING	43825			22	skin	skin	shsu.2016.007	STAFS4	20	skin.face	skin.face	449.167	STAFS
skin.face.SHSU.2016.011.2016.04.15.day1	43806	SPRING	43807			9	skin	skin	shsu.2016.011	STAFS5	0	skin.face	skin.face	0	STAFS
skin.face.SHSU.2016.011.2016.04.16.day2	43826	SPRING	43827			9	skin	skin	shsu.2016.011	STAFS5	1	skin.face	skin.face	23.3333	STAFS
skin.face.SHSU.2016.011.2016.04.17.day3	43840	SPRING	43841			12	skin	skin	shsu.2016.011	STAFS5	2	skin.face	skin.face	45.8333	STAFS
skin.face.SHSU.2016.011.2016.04.18.day4	43860	SPRING	43861			16	skin	skin	shsu.2016.011	STAFS5	3	skin.face	skin.face	67.5	STAFS
skin.face.SHSU.2016.011.2016.04.19.day5	43842	SPRING	43843			20	skin	skin	shsu.2016.011	STAFS5	4	skin.face	skin.face	90.5556	STAFS
skin.face.SHSU.2016.011.2016.04.20.day6	43862	SPRING	43863			25	skin	skin	shsu.2016.011	STAFS5	5	skin.face	skin.face	111.667	STAFS
skin.face.SHSU.2016.011.2016.04.21.day7	43876	SPRING	43877			27	skin	skin	shsu.2016.011	STAFS5	6	skin.face	skin.face	132.778	STAFS
skin.face.SHSU.2016.011.2016.04.22.day8	43896	SPRING	43897			27	skin	skin	shsu.2016.011	STAFS5	7	skin.face	skin.face	153.889	STAFS
skin.face.SHSU.2016.011.2016.04.23.day9	43878	SPRING	43879			27	skin	skin	shsu.2016.011	STAFS5	8	skin.face	skin.face	174.444	STAFS
skin.face.SHSU.2016.011.2016.04.24.day10	43898	SPRING	43899			27	skin	skin	shsu.2016.011	STAFS5	9	skin.face	skin.face	194.722	STAFS
skin.face.SHSU.2016.011.2016.04.25.day11	43912	SPRING	43913			28	skin	skin	shsu.2016.011	STAFS5	10	skin.face	skin.face	220.556	STAFS
skin.face.SHSU.2016.011.2016.04.26.day12	43932	SPRING	43933			27	skin	skin	shsu.2016.011	STAFS5	11	skin.face	skin.face	247.222	STAFS
skin.face.SHSU.2016.011.2016.04.27.day13	43914	SPRING	43915			27	skin	skin	shsu.2016.011	STAFS5	12	skin.face	skin.face	271.111	STAFS
skin.face.SHSU.2016.011.2016.04.28.day14	43934	SPRING	43935			27	skin	skin	shsu.2016.011	STAFS5	13	skin.face	skin.face	296.389	STAFS
skin.face.SHSU.2016.011.2016.04.29.day15	43948	SPRING	43949			27	skin	skin	shsu.2016.011	STAFS5	14	skin.face	skin.face	324.444	STAFS
skin.face.SHSU.2016.011.2016.04.30.day16	43968	SPRING	43969			27	skin	skin	shsu.2016.011	STAFS5	15	skin.face	skin.face	350	STAFS
skin.face.SHSU.2016.011.2016.05.01.day17	43950	SPRING	43951			31	skin	skin	shsu.2016.011	STAFS5	16	skin.face	skin.face	373.611	STAFS
skin.face.SHSU.2016.011.2016.05.02.day18	43970	SPRING	43971			31	skin	skin	shsu.2016.011	STAFS5	17	skin.face	skin.face	391.667	STAFS
skin.face.SHSU.2016.011.2016.05.03.day19	43984	SPRING	43985			32	skin	skin	shsu.2016.011	STAFS5	18	skin.face	skin.face	409.167	STAFS
skin.face.SHSU.2016.011.2016.05.04.day20	44004	SPRING	44005			32	skin	skin	shsu.2016.011	STAFS5	19	skin.face	skin.face	428.611	STAFS
skin.face.SHSU.2016.011.2016.05.05.day21	43986	SPRING	43987			34	skin	skin	shsu.2016.011	STAFS5	20	skin.face	skin.face	449.167	STAFS
skin.face.SHSU.2016.024.2016.04.15.day1	44006	SPRING	44007			8	skin	skin	shsu.2016.024	STAFS6	0	skin.face	skin.face	0	STAFS
skin.face.SHSU.2016.024.2016.04.16.day2	44020	SPRING	44021			9	skin	skin	shsu.2016.024	STAFS6	1	skin.face	skin.face	23.3333	STAFS
skin.face.SHSU.2016.024.2016.04.17.day3	44040	SPRING	44041			11	skin	skin	shsu.2016.024	STAFS6	2	skin.face	skin.face	45.8333	STAFS
skin.face.SHSU.2016.024.2016.04.18.day4	44022	SPRING	44023			17	skin	skin	shsu.2016.024	STAFS6	3	skin.face	skin.face	67.5	STAFS
skin.face.SHSU.2016.024.2016.04.19.day5	44042	SPRING	44043			20	skin	skin	shsu.2016.024	STAFS6	4	skin.face	skin.face	90.5556	STAFS
skin.face.SHSU.2016.024.2016.04.20.day6	44056	SPRING	44057			21	skin	skin	shsu.2016.024	STAFS6	5	skin.face	skin.face	111.667	STAFS
skin.face.SHSU.2016.024.2016.04.21.day7	44076	SPRING	44077			22	skin	skin	shsu.2016.024	STAFS6	6	skin.face	skin.face	132.778	STAFS
skin.face.SHSU.2016.024.2016.04.22.day8	44058	SPRING	44059			24	skin	skin	shsu.2016.024	STAFS6	7	skin.face	skin.face	153.889	STAFS
skin.face.SHSU.2016.024.2016.04.23.day9	44078	SPRING	44079			25	skin	skin	shsu.2016.024	STAFS6	8	skin.face	skin.face	174.444	STAFS
skin.face.SHSU.2016.024.2016.04.24.day10	44092	SPRING	44093			26	skin	skin	shsu.2016.024	STAFS6	9	skin.face	skin.face	194.722	STAFS
skin.face.SHSU.2016.024.2016.04.25.day11	44112	SPRING	44113			26	skin	skin	shsu.2016.024	STAFS6	10	skin.face	skin.face	220.556	STAFS
skin.face.SHSU.2016.024.2016.04.26.day12	44094	SPRING	44095			26	skin	skin	shsu.2016.024	STAFS6	11	skin.face	skin.face	247.222	STAFS
skin.face.SHSU.2016.024.2016.04.27.day13	44114	SPRING	44115			26	skin	skin	shsu.2016.024	STAFS6	12	skin.face	skin.face	271.111	STAFS
skin.face.SHSU.2016.024.2016.04.28.day14	44128	SPRING	44129			26	skin	skin	shsu.2016.024	STAFS6	13	skin.face	skin.face	296.389	STAFS
skin.face.SHSU.2016.024.2016.04.29.day15	44148	SPRING	44149			26	skin	skin	shsu.2016.024	STAFS6	14	skin.face	skin.face	324.444	STAFS
skin.face.SHSU.2016.024.2016.04.30.day16	44130	SPRING	44131			27	skin	skin	shsu.2016.024	STAFS6	15	skin.face	skin.face	350	STAFS
skin.face.SHSU.2016.024.2016.05.01.day17	44150	SPRING	44151			28	skin	skin	shsu.2016.024	STAFS6	16	skin.face	skin.face	373.611	STAFS
skin.face.SHSU.2016.024.2016.05.02.day18	44164	SPRING	44165			28	skin	skin	shsu.2016.024	STAFS6	17	skin.face	skin.face	391.667	STAFS
skin.face.SHSU.2016.024.2016.05.03.day19	44184	SPRING	44185			29	skin	skin	shsu.2016.024	STAFS6	18	skin.face	skin.face	409.167	STAFS
skin.face.SHSU.2016.024.2016.05.04.day20	44166	SPRING	44167			29	skin	skin	shsu.2016.024	STAFS6	19	skin.face	skin.face	428.611	STAFS
skin.face.SHSU.2016.024.2016.05.05.day21	44186	SPRING	44187			29	skin	skin	shsu.2016.024	STAFS6	20	skin.face	skin.face	449.167	STAFS
skin.face.SHSU.2016.064.2016.08.25.day1	54986	SUMMER	54987	n	54986	5	skin	skin	2016.06	STAFS7	0	skin.face	skin.face	0	STAFS
skin.face.SHSU.2016.064.2016.08.26.day2	55000	SUMMER	55001	n	55000	5	skin	skin	2016.06	STAFS7	1	skin.face	skin.face	27.5	STAFS
skin.face.SHSU.2016.064.2016.08.27.day3	55020	SUMMER	55021	n	55020	5	skin	skin	2016.06	STAFS7	2	skin.face	skin.face	55.2778	STAFS
skin.face.SHSU.2016.064.2016.08.28.day4	55002	SUMMER	55003	n	55002	9	skin	skin	2016.06	STAFS7	3	skin.face	skin.face	82.2222	STAFS
skin.face.SHSU2016.064.2016.08.29.day5	55022	SUMMER	55023	n	55022	18	skin	skin	2016.06	STAFS7	4	skin.face	skin.face	109.444	STAFS
skin.face.SHSU.2016.064.2016.08.31.day7	55056	SUMMER	55057	n	55056	16	skin	skin	2016.06	STAFS7	6	skin.face	skin.face	166.389	STAFS
skin.face.SHSU.2016.064.2016.09.01.day8	55038	SUMMER	55039	n	55038	16	skin	skin	2016.06	STAFS7	7	skin.face	skin.face	195.556	STAFS
skin.face.SHSU.2016.064.2016.09.02.day9	55058	SUMMER	55059	n	55058	18	skin	skin	2016.06	STAFS7	8	skin.face	skin.face	223.056	STAFS
skin.face.SHSU.2016.064.2016.09.03.day10	55072	SUMMER	55073	n	55072	18	skin	skin	2016.06	STAFS7	9	skin.face	skin.face	250.278	STAFS
skin.face.SHSU.2016.064.2016.09.04.day11	55092	SUMMER	55093	n	55092	24	skin	skin	2016.06	STAFS7	10	skin.face	skin.face	278.056	STAFS
skin.face.SHSU.2016.064.2016.09.05.day12	55074	SUMMER	55075	n	55074	24	skin	skin	2016.06	STAFS7	11	skin.face	skin.face	306.944	STAFS
skin.face.SHSU.2016.064.2016.09.06.day13	55094	SUMMER	55095	n	55094	22	skin	skin	2016.06	STAFS7	12	skin.face	skin.face	335.556	STAFS
skin.face.SHSU.2016.064.2016.09.07.day14	55108	SUMMER	55109	n	55108		skin	skin	2016.06	STAFS7	13	skin.face	skin.face	364.167	STAFS
skin.face.SHSU.2016.064.2016.09.08.day15	55128	SUMMER	55129	n	55128	23	skin	skin	2016.06	STAFS7	14	skin.face	skin.face	393.611	STAFS
skin.face.SHSU.2016.064.2016.09.09.day16	55110	SUMMER	55111	n	55110	23	skin	skin	2016.06	STAFS7	15	skin.face	skin.face	422.222	STAFS
skin.face.SHSU.2016.064.2016.09.10.day17	55130	SUMMER	55131	n	55130	25	skin	skin	2016.06	STAFS7	16	skin.face	skin.face	449.444	STAFS
skin.face.SHSU.2016.064.2016.09.11.day18	55144	SUMMER	55145	n	55144	25	skin	skin	2016.06	STAFS7	17	skin.face	skin.face	476.111	STAFS
skin.face.SHSU.2016.064.2016.09.12.day19	55164	SUMMER	55165	n	55164	25	skin	skin	2016.06	STAFS7	18	skin.face	skin.face	503.333	STAFS
skin.face.SHSU.2016.064.2016.09.13.day20	55146	SUMMER	55147	n	55146	25	skin	skin	2016.06	STAFS7	19	skin.face	skin.face	530.833	STAFS
skin.face.SHSU.2016.064.2016.09.14.day21	55166	SUMMER	55167	n	55166	25	skin	skin	2016.06	STAFS7	20	skin.face	skin.face	558.611	STAFS
skin.face.SHSU.2016.065.2016.08.25.day1	54786	SUMMER	54787	n	54786	3	skin	skin	2016.07	STAFS8	0	skin.face	skin.face	0	STAFS
skin.face.SHSU.2016.065.2016.08.26.day2	54806	SUMMER	54807	n	54806	4	skin	skin	2016.07	STAFS8	1	skin.face	skin.face	27.5	STAFS
skin.face.SHSU.2016.065.2016.08.27.day3	54820	SUMMER	54821	n	54820	7	skin	skin	2016.07	STAFS8	2	skin.face	skin.face	55.2778	STAFS
skin.face.SHSU.2016.065.2016.08.28.day4	54840	SUMMER	54841	n	54840	11	skin	skin	2016.07	STAFS8	3	skin.face	skin.face	82.2222	STAFS
skin.face.SHSU.2016.065.2016.08.29.day5	54822	SUMMER	54823	n	54822	12	skin	skin	2016.07	STAFS8	4	skin.face	skin.face	109.444	STAFS
skin.face.SHSU.2016.065.2016.08.31.day7	54856	SUMMER	54857	n	54856	17	skin	skin	2016.07	STAFS8	6	skin.face	skin.face	166.389	STAFS
skin.face.SHSU.2016.065.2016.09.01.day8	54876	SUMMER	54877	n	54876	18	skin	skin	2016.07	STAFS8	7	skin.face	skin.face	195.556	STAFS
skin.face.SHSU.2016.065.2016.09.02.day9	54858	SUMMER	54859	n	54858	20	skin	skin	2016.07	STAFS8	8	skin.face	skin.face	223.056	STAFS
skin.face.SHSU.2016.065.2016.09.03.day10	54878	SUMMER	54879	n	54878	20	skin	skin	2016.07	STAFS8	9	skin.face	skin.face	250.278	STAFS
skin.face.SHSU.2016.065.2016.09.04.day11	54892	SUMMER	54893	n	54892	22	skin	skin	2016.07	STAFS8	10	skin.face	skin.face	278.056	STAFS
skin.face.SHSU.2016.065.2016.09.05.day12	54912	SUMMER	54913	n	54912	22	skin	skin	2016.07	STAFS8	11	skin.face	skin.face	306.944	STAFS
skin.face.SHSU.2016.065.2016.09.06.day13	54894	SUMMER	54895	n	54894	21	skin	skin	2016.07	STAFS8	12	skin.face	skin.face	335.556	STAFS
skin.face.SHSU.2016.065.2016.09.07.day14	54914	SUMMER	54915	n	54914	21	skin	skin	2016.07	STAFS8	13	skin.face	skin.face	364.167	STAFS
skin.face.SHSU.2016.065.2016.09.08.day15	54928	SUMMER	54929	n	54928	21	skin	skin	2016.07	STAFS8	14	skin.face	skin.face	393.611	STAFS
skin.face.SHSU.2016.065.2016.09.09.day16	54948	SUMMER	54949	n	54948	23	skin	skin	2016.07	STAFS8	15	skin.face	skin.face	422.222	STAFS
skin.face.SHSU.2016.065.2016.09.10.day17	54930	SUMMER	54931	n	54930	22	skin	skin	2016.07	STAFS8	16	skin.face	skin.face	449.444	STAFS
skin.face.SHSU.2016.065.2016.09.11.day18	54950	SUMMER	54951	n	54950	22	skin	skin	2016.07	STAFS8	17	skin.face	skin.face	476.111	STAFS
skin.face.SHSU.2016.065.2016.09.12.day19	54964	SUMMER	54965	n	54964	22	skin	skin	2016.07	STAFS8	18	skin.face	skin.face	503.333	STAFS
skin.face.SHSU.2016.065.2016.09.13.day20	54984	SUMMER	54985	n	54984	23	skin	skin	2016.07	STAFS8	19	skin.face	skin.face	530.833	STAFS
skin.face.SHSU.2016.21.2016.09.14.day21	54966	SUMMER	54967	n	54966	23	skin	skin	2016.07	STAFS8	20	skin.face	skin.face	558.611	STAFS
skin.face.SHSU.2016.067.2016.09.16.day1	55180	SUMMER	55181	n	55180	3	skin	skin	2016.07	STAFS9	0	skin.face	skin.face	0	STAFS
skin.face.SHSU.2016.067.2016.09.17.day2	55200	SUMMER	55201	n	55200	3	skin	skin	2016.07	STAFS9	1	skin.face	skin.face	29.2	STAFS
skin.face.SHSU.2016.067.2016.09.18.day3	55182	SUMMER	55183	n	55182	3	skin	skin	2016.07	STAFS9	2	skin.face	skin.face	58.9	STAFS
skin.face.SHSU.2016.067.2016.09.19.day4	55202	SUMMER	55203	n	55202	9	skin	skin	2016.07	STAFS9	3	skin.face	skin.face	89.75	STAFS
skin.face.SHSU.2016.067.2016.09.20.day5	55216	SUMMER	55217	n	55216	12	skin	skin	2016.07	STAFS9	4	skin.face	skin.face	118.95	STAFS
skin.face.SHSU.2016.067.2016.09.22.day7	55218	SUMMER	55219	n	55218	18	skin	skin	2016.07	STAFS9	6	skin.face	skin.face	173.4	STAFS
skin.face.SHSU.2016.067.2016.09.23.day8	55238	SUMMER	55239	n	55238		skin	skin	2016.07	STAFS9	7	skin.face	skin.face	201.45	STAFS
skin.face.SHSU.2016.067.2016.09.24.day9	55252	SUMMER	55253	n	55252	18	skin	skin	2016.07	STAFS9	8	skin.face	skin.face	229.8	STAFS
skin.face.SHSU.2016.067.2016.09.25.day10	55272	SUMMER	55273	n	55272	19	skin	skin	2016.07	STAFS9	9	skin.face	skin.face	256.45	STAFS
skin.face.SHSU.2016.067.2016.09.26.day11	55254	SUMMER	55255	n	55254	22	skin	skin	2016.07	STAFS9	10	skin.face	skin.face	280.6	STAFS
skin.face.SHSU.2016.067.2016.09.27.day12	55274	SUMMER	55275	n	55274		skin	skin	2016.07	STAFS9	11	skin.face	skin.face	303.65	STAFS
skin.face.SHSU.2016.067.2016.09.28.day13	55288	SUMMER	55289	n	55288	22	skin	skin	2016.07	STAFS9	12	skin.face	skin.face	327	STAFS
skin.face.SHSU.2016.067.2016.09.29.day14	55308	SUMMER	55309	n	55308	23	skin	skin	2016.07	STAFS9	13	skin.face	skin.face	348.1	STAFS
skin.face.SHSU.2016.067.2016.09.30.day15	55290	SUMMER	55291	n	55290	23	skin	skin	2016.07	STAFS9	14	skin.face	skin.face	367.55	STAFS
skin.face.SHSU.2016.067.2016.10.01.day16	55310	SUMMER	55311	n	55310	24	skin	skin	2016.07	STAFS9	15	skin.face	skin.face	388.4	STAFS
skin.face.SHSU2016.067.2016.10.02.day17	55324	SUMMER	55325	n	55324	24	skin	skin	2016.07	STAFS9	16	skin.face	skin.face	410.3	STAFS
skin.face.SHSU.2016.067.2016.10.03.day18	55344	SUMMER	55345	n	55344	25	skin	skin	2016.07	STAFS9	17	skin.face	skin.face	432.5	STAFS
skin.face.SHSU.2016.067.2016.10.04.day19	55326	SUMMER	55327	n	55326	25	skin	skin	2016.07	STAFS9	18	skin.face	skin.face	457.5	STAFS
skin.face.SHSU.2016.067.2016.10.05.day20	55346	SUMMER	55347	n	55346	25	skin	skin	2016.07	STAFS9	19	skin.face	skin.face	486.1	STAFS
skin.face.SHSU.2016.067.2016.10.06.day21	55360	SUMMER	55361	n	55360	25	skin	skin	2016.07	STAFS9	20	skin.face	skin.face	513.85	STAFS
skin.face.SHSU.2017.043.2017.11.30.day1	64922	WINTER	64923	n	64922	3	skin	skin	2017.04	STAFS10	0	skin.face	skin.face	0	STAFS
skin.face.SHSU.2017.043.2017.12.01.day2	64936	WINTER	64937	n	64936	3	skin	skin	2017.04	STAFS10	1	skin.face	skin.face	14.75	STAFS
skin.face.SHSU.2017.043.2017.12.02.day3	64956	WINTER	64957	n	64956	3	skin	skin	2017.04	STAFS10	2	skin.face	skin.face	31.95	STAFS
skin.face.SHSU.2017.043.2017.12.03.day4	64938	WINTER	64939	n	64938	3	skin	skin	2017.04	STAFS10	3	skin.face	skin.face	49.45	STAFS
skin.face.SHSU.2017.043.2017.12.04.day5	64958	WINTER	64959	n	64958	3	skin	skin	2017.04	STAFS10	4	skin.face	skin.face	72.5	STAFS
skin.face.SHSU.2017.043.2017.12.05.day6	64972	WINTER	64973	n	64972	4	skin	skin	2017.04	STAFS10	5	skin.face	skin.face	88.6	STAFS
skin.face.SHSU.2017.043.2017.12.06.day7	64992	WINTER	64993	n	64992	5	skin	skin	2017.04	STAFS10	6	skin.face	skin.face	96.1	STAFS
skin.face.SHSU.2017.043.2017.12.07.day8	64974	WINTER	64975	n	64974	7	skin	skin	2017.04	STAFS10	7	skin.face	skin.face	100.55	STAFS
skin.face.SHSU.2017.043.2017.12.08.day9	64994	WINTER	64995	n	64994	7	skin	skin	2017.04	STAFS10	8	skin.face	skin.face	103.65	STAFS
skin.face.SHSU.2017.043.2017.12.09.day10	65008	WINTER	65009	n	65008	11	skin	skin	2017.04	STAFS10	9	skin.face	skin.face	111.45	STAFS
skin.face.SHSU.2017.043.2017.12.10.day11	65028	WINTER	65029	n	65028	11	skin	skin	2017.04	STAFS10	10	skin.face	skin.face	120.1	STAFS
skin.face.SHSU.2017.043.2017.12.11.day12	65010	WINTER	65011	n	65010	11	skin	skin	2017.04	STAFS10	11	skin.face	skin.face	134.25	STAFS
skin.face.SHSU.2017.043.2017.12.12.day13	65030	WINTER	65031	n	65030	12	skin	skin	2017.04	STAFS10	12	skin.face	skin.face	143.4	STAFS
skin.face.SHSU.2017.043.2017.12.13.day14	65044	WINTER	65045	n	65044	12	skin	skin	2017.04	STAFS10	13	skin.face	skin.face	150.6	STAFS
skin.face.SHSU.2017.043.2017.12.14.day15	65064	WINTER	65065	n	65064	12	skin	skin	2017.04	STAFS10	14	skin.face	skin.face	162.3	STAFS
skin.face.SHSU.2017.043.2017.12.15.day16	65046	WINTER	65047	n	65046	12	skin	skin	2017.04	STAFS10	15	skin.face	skin.face	172.55	STAFS
skin.face.SHSU.2017.043.2017.12.16.day17	65066	WINTER	65067	n	65066	12	skin	skin	2017.04	STAFS10	16	skin.face	skin.face	180.3	STAFS
skin.face.SHSU.2017.043.2017.12.17.day18	65080	WINTER	65081	n	65080	13	skin	skin	2017.04	STAFS10	17	skin.face	skin.face	190.85	STAFS
skin.face.SHSU.2017.043.2017.12.18.day19	65100	WINTER	65101	n	65100	13	skin	skin	2017.04	STAFS10	18	skin.face	skin.face	205	STAFS
skin.face.SHSU.2017.043.2017.12.19.day20	65082	WINTER	65083	n	65082	13	skin	skin	2017.04	STAFS10	19	skin.face	skin.face	225.85	STAFS
skin.face.SHSU.2017.043.2017.12.20.day21	65102	WINTER	65103	n	65102	13	skin	skin	2017.04	STAFS10	20	skin.face	skin.face	243.05	STAFS
skin.face.SHSU.2017.045.2017.12.12.day1	65116	WINTER	65117	n	65116	3	skin	skin	2017.05	STAFS11	0	skin.face	skin.face	0	STAFS
skin.face.SHSU.2017.045.2017.12.13.day2	65136	WINTER	65137	n	65136	3	skin	skin	2017.05	STAFS11	1	skin.face	skin.face	7.2	STAFS
skin.face.SHSU.2017.045.2017.12.14.day3	65118	WINTER	65119	n	65118	3	skin	skin	2017.05	STAFS11	2	skin.face	skin.face	18.9	STAFS
skin.face.SHSU.2017.045.2017.12.15.day4	65138	WINTER	65139	n	65138	4	skin	skin	2017.05	STAFS11	3	skin.face	skin.face	29.15	STAFS
skin.face.SHSU.2017.045.2017.12.16.day5	65152	WINTER	65153	n	65152	4	skin	skin	2017.05	STAFS11	4	skin.face	skin.face	36.9	STAFS
skin.face.SHSU.2017.045.2017.12.17.day6	65172	WINTER	65173	n	65172	4	skin	skin	2017.05	STAFS11	5	skin.face	skin.face	47.45	STAFS
skin.face.SHSU.2017.045.2017.12.18.day7	65154	WINTER	65155	n	65154	6	skin	skin	2017.05	STAFS11	6	skin.face	skin.face	61.6	STAFS
skin.face.SHSU.2017.045.2017.12.19.day8	65174	WINTER	65175	n	65174	7	skin	skin	2017.05	STAFS11	7	skin.face	skin.face	82.45	STAFS
skin.face.SHSU.2017.045.2017.12.20.day9	65188	WINTER	65189	n	65188	8	skin	skin	2017.05	STAFS11	8	skin.face	skin.face	99.65	STAFS
skin.face.SHSU.2017.045.2017.12.21.day10	65208	WINTER	65209	n	65208	8	skin	skin	2017.05	STAFS11	9	skin.face	skin.face	117.15	STAFS
skin.face.SHSU.2017.045.2017.12.22.day11	65190	WINTER	65191	n	65190	11	skin	skin	2017.05	STAFS11	10	skin.face	skin.face	132.15	STAFS
skin.face.SHSU.2017.045.2017.12.23.day12	65210	WINTER	65211	n	65210	11	skin	skin	2017.05	STAFS11	11	skin.face	skin.face	139.9	STAFS
skin.face.SHSU.2017.045.2017.12.24.day13	65224	WINTER	65225	n	65224	12	skin	skin	2017.05	STAFS11	12	skin.face	skin.face	149.05	STAFS
skin.face.SHSU.2017.045.2017.12.25.day14	65244	WINTER	65245	n	65244	12	skin	skin	2017.05	STAFS11	13	skin.face	skin.face	154.4	STAFS
skin.face.SHSU.2017.045.2017.12.26.day15	65226	WINTER	65227	n	65226	12	skin	skin	2017.05	STAFS11	14	skin.face	skin.face	161.6	STAFS
skin.face.SHSU.2017.045.2017.12.27.day16	65246	WINTER	65247	n	65246	12	skin	skin	2017.05	STAFS11	15	skin.face	skin.face	166.05	STAFS
skin.face.SHSU.2017.045.2017.12.28.day17	63604	WINTER	63605	n	63604	12	skin	skin	2017.05	STAFS11	16	skin.face	skin.face	170.75	STAFS
skin.face.SHSU.2017.045.2017.12.29.day18	63624	WINTER	63625	n	63624	12	skin	skin	2017.05	STAFS11	17	skin.face	skin.face	178.25	STAFS
skin.face.SHSU.2017.045.2017.12.30.day19	63606	WINTER	63607	n	63606	12	skin	skin	2017.05	STAFS11	18	skin.face	skin.face	187.45	STAFS
skin.face.SHSU.2017.045.2017.12.31.day20	63626	WINTER	63627	n	63626	12	skin	skin	2017.05	STAFS11	19	skin.face	skin.face	191.6	STAFS
skin.face.SHSU.2017.045.2017.01.01.day21	63640	WINTER	63641	n	63640	12	skin	skin	2017.05	STAFS11	20	skin.face	skin.face	191.65	STAFS
skin.face.SHSU.2017.046.2017.12.19.day1	63660	WINTER	63661	n	63660	3	skin	skin	2017.05	STAFS12	0	skin.face	skin.face	0	STAFS
skin.face.SHSU.2017.046.2017.12.20.day2	63642	WINTER	63643	n	63642	6	skin	skin	2017.05	STAFS12	1	skin.face	skin.face	17.2	STAFS
skin.face.SHSU.2017.046.2017.12.21.day3	63662	WINTER	63663	n	63662	6	skin	skin	2017.05	STAFS12	2	skin.face	skin.face	34.7	STAFS
skin.face.SHSU.2017.046.2017.12.22.day4	63676	WINTER	63677	n	63676	6	skin	skin	2017.05	STAFS12	3	skin.face	skin.face	49.7	STAFS
skin.face.SHSU.2017.046.2017.12.23.day5	63696	WINTER	63697	n	63696	6	skin	skin	2017.05	STAFS12	4	skin.face	skin.face	57.45	STAFS
skin.face.SHSU.2017.046.2017.12.24.day6	63678	WINTER	63679	n	63678	7	skin	skin	2017.05	STAFS12	5	skin.face	skin.face	66.6	STAFS
skin.face.SHSU.2017.046.2017.12.25.day7	63698	WINTER	63699	n	63698	9	skin	skin	2017.05	STAFS12	6	skin.face	skin.face	71.95	STAFS
skin.face.SHSU.2017.046.2017.12.26.day8	63712	WINTER	63713	n	63712	10	skin	skin	2017.05	STAFS12	7	skin.face	skin.face	79.15	STAFS
skin.face.SHSU.2017.046.2017.12.27.day9	63732	WINTER	63733	n	63732	10	skin	skin	2017.05	STAFS12	8	skin.face	skin.face	83.6	STAFS
skin.face.SHSU.2017.046.2017.12.28.day10	63714	WINTER	63715	n	63714	10	skin	skin	2017.05	STAFS12	9	skin.face	skin.face	88.3	STAFS
skin.face.SHSU.2017.046.2017.12.29.day11	63734	WINTER	63735	n	63734	11	skin	skin	2017.05	STAFS12	10	skin.face	skin.face	95.8	STAFS
skin.face.SHSU.2017.046.2017.12.30.day12	63748	WINTER	63749	n	63748	11	skin	skin	2017.05	STAFS12	11	skin.face	skin.face	105	STAFS
skin.face.SHSU.2017.046.2017.12.31.day13	63768	WINTER	63769	n	63768	11	skin	skin	2017.05	STAFS12	12	skin.face	skin.face	109.15	STAFS
skin.face.SHSU.2017.046.2017.01.01.day14	63750	WINTER	63751	n	63750	12	skin	skin	2017.05	STAFS12	13	skin.face	skin.face	109.2	STAFS
skin.face.SHSU.2017.046.2018.01.02.day15	63770	WINTER	63771	n	63770	12	skin	skin	2017.05	STAFS12	14	skin.face	skin.face	109.2	STAFS
skin.face.SHSU.2017.046.2018.01.03.day16	63784	WINTER	63785	n	63784	12	skin	skin	2017.05	STAFS12	15	skin.face	skin.face	110.05	STAFS
skin.face.SHSU.2017.046.2018.01.04.day17	63804	WINTER	63805	n	63804	12	skin	skin	2017.05	STAFS12	16	skin.face	skin.face	113.45	STAFS
skin.face.SHSU.2017.046.2018.01.05.day18	63786	WINTER	63787	n	63786	12	skin	skin	2017.05	STAFS12	17	skin.face	skin.face	122.1	STAFS
skin.face.SHSU.2017.046.2018.01.06.day19	63806	WINTER	63807	n	63806	15	skin	skin	2017.05	STAFS12	18	skin.face	skin.face	130.75	STAFS
skin.face.SHSU.2017.046.2018.01.07.day20	63820	WINTER	63821	n	63820	15	skin	skin	2017.05	STAFS12	19	skin.face	skin.face	144.6	STAFS
skin.face.SHSU.2017.046.2018.01.08.day21	63840	WINTER	63841	n	63840	15	skin	skin	2017.05	STAFS12	20	skin.face	skin.face	156	STAFS
skin.hip.UTK.K016.04.2016.09.26.day1	61254	FALL	61255	n	61254	4	skin	skin	UTK.K016.04	ARF1	0	skin.hip	skin.hip	0	ARF
skin.hip.UTK.K016.04.2016.09.27.day2	61268	FALL	61269	n	61268	4	skin	skin	UTK.K016.04	ARF1	1	skin.hip	skin.hip	21.3	ARF
skin.hip.UTK.K016.04.2016.09.28.day3	61288	FALL	61289	n	61288	4	skin	skin	UTK.K016.04	ARF1	2	skin.hip	skin.hip	41.7	ARF
skin.hip.UTK.K016.04.2016.09.29.day4	61270	FALL	61271	n	61270	7	skin	skin	UTK.K016.04	ARF1	3	skin.hip	skin.hip	60.4	ARF
skin.hip.UTK.K016.04.2016.09.30.day5	61290	FALL	61291	n	61290	7	skin	skin	UTK.K016.04	ARF1	4	skin.hip	skin.hip	76.2	ARF
skin.hip.UTK.K016.04.2016.10.01.day6	61304	FALL	61305	n	61304	10	skin	skin	UTK.K016.04	ARF1	5	skin.hip	skin.hip	92.6	ARF
skin.hip.UTK.K016.04.2016.10.02.day7	61324	FALL	61325	n	61324	14	skin	skin	UTK.K016.04	ARF1	6	skin.hip	skin.hip	111.5	ARF
skin.hip.UTK.K016.04.2016.10.03.day8	61306	FALL	61307	n	61306	12	skin	skin	UTK.K016.04	ARF1	7	skin.hip	skin.hip	130.7	ARF
skin.hip.UTK.K016.04.2016.10.04.day9	61326	FALL	61327	n	61326	15	skin	skin	UTK.K016.04	ARF1	8	skin.hip	skin.hip	152.3	ARF
skin.hip.UTK.K016.04.2016.10.05.day10	61340	FALL	61341	n	61340	16	skin	skin	UTK.K016.04	ARF1	9	skin.hip	skin.hip	173.7	ARF
skin.hip.UTK.K016.04.2016.10.06.day11	61360	FALL	61361	n	61360	16	skin	skin	UTK.K016.04	ARF1	10	skin.hip	skin.hip	194.1	ARF
skin.hip.UTK.K016.04.2016.10.07.day12	61342	FALL	61343	n	61342	15	skin	skin	UTK.K016.04	ARF1	11	skin.hip	skin.hip	214.5	ARF
skin.hip.UTK.K016.04.2016.10.08.day13	61362	FALL	61363	n	61362	17	skin	skin	UTK.K016.04	ARF1	12	skin.hip	skin.hip	236.2	ARF
skin.hip.UTK.K016.04.2016.10.09.day14	61376	FALL	61377	n	61376	16	skin	skin	UTK.K016.04	ARF1	13	skin.hip	skin.hip	253.1	ARF
skin.hip.UTK.K016.04.2016.10.10.day15	61396	FALL	61397	n	61396	17	skin	skin	UTK.K016.04	ARF1	14	skin.hip	skin.hip	269.7	ARF
skin.hip.UTK.K016.04.2016.10.11.day16	61378	FALL	61379	n	61378	18	skin	skin	UTK.K016.04	ARF1	15	skin.hip	skin.hip	286.1	ARF
skin.hip.UTK.K016.04.2016.10.12.day17	61398	FALL	61399	n	61398	17	skin	skin	UTK.K016.04	ARF1	16	skin.hip	skin.hip	302.8	ARF
skin.hip.UTK.K016.04.2016.10.13.day18	61412	FALL	61413	n	61412	21	skin	skin	UTK.K016.04	ARF1	17	skin.hip	skin.hip	320.1	ARF
skin.hip.UTK.K016.04.2016.10.14.day19	61432	FALL	61433	n	61432	20	skin	skin	UTK.K016.04	ARF1	18	skin.hip	skin.hip	340.2	ARF
skin.hip.UTK.K016.04.2016.10.15.day20	61414	FALL	61415	n	61414	20	skin	skin	UTK.K016.04	ARF1	19	skin.hip	skin.hip	361.3	ARF
skin.hip.UTK.K016.04.2016.10.16.day21	61434	FALL	61435	n	61434	20	skin	skin	UTK.K016.04	ARF1	20	skin.hip	skin.hip	383	ARF
skin.hip.UTK.K016.05.2016.09.26.day1	61448	FALL	61449	n	61448	3	skin	skin	UTK.K016.05	ARF2	0	skin.hip	skin.hip	0	ARF
skin.hip.UTK.K016.05.2016.09.27.day2	61468	FALL	61469	n	61468	3	skin	skin	UTK.K016.05	ARF2	1	skin.hip	skin.hip	21.3	ARF
skin.hip.UTK.K016.05.2016.09.28.day3	61450	FALL	61451	n	61450	3	skin	skin	UTK.K016.05	ARF2	2	skin.hip	skin.hip	41.7	ARF
skin.hip.UTK.K016.05.2016.09.29.day4	61470	FALL	61471	n	61470	3	skin	skin	UTK.K016.05	ARF2	3	skin.hip	skin.hip	60.4	ARF
skin.hip.UTK.K016.05.2016.09.30.day5	61484	FALL	61485	n	61484	5	skin	skin	UTK.K016.05	ARF2	4	skin.hip	skin.hip	76.2	ARF
skin.hip.UTK.K016.05.2016.10.01.day6	61504	FALL	61505	n	61504	13	skin	skin	UTK.K016.05	ARF2	5	skin.hip	skin.hip	92.6	ARF
skin.hip.UTK.K016.05.2016.10.02.day7	61486	FALL	61487	n	61486	18	skin	skin	UTK.K016.05	ARF2	6	skin.hip	skin.hip	111.5	ARF
skin.hip.UTK.K016.05.2016.10.03.day8	61506	FALL	61507	n	61506	11	skin	skin	UTK.K016.05	ARF2	7	skin.hip	skin.hip	130.7	ARF
skin.hip.UTK.K016.05.2016.10.04.day9	61520	FALL	61521	n	61520	19	skin	skin	UTK.K016.05	ARF2	8	skin.hip	skin.hip	152.3	ARF
skin.hip.UTK.K016.05.2016.10.05.day10	61540	FALL	61541	n	61540	19	skin	skin	UTK.K016.05	ARF2	9	skin.hip	skin.hip	173.7	ARF
skin.hip.UTK.K016.05.2016.10.06.day11	61522	FALL	61523	n	61522	19	skin	skin	UTK.K016.05	ARF2	10	skin.hip	skin.hip	194.1	ARF
skin.hip.UTK.K016.05.2016.10.07.day12	61542	FALL	61543	n	61542	19	skin	skin	UTK.K016.05	ARF2	11	skin.hip	skin.hip	214.5	ARF
skin.hip.UTK.K016.05.2016.10.08.day13	61556	FALL	61557	n	61556	20	skin	skin	UTK.K016.05	ARF2	12	skin.hip	skin.hip	236.2	ARF
skin.hip.UTK.K016.05.2016.10.09.day14	61576	FALL	61577	n	61576	21	skin	skin	UTK.K016.05	ARF2	13	skin.hip	skin.hip	253.1	ARF
skin.hip.UTK.K016.05.2016.10.10.day15	61558	FALL	61559	n	61558	20	skin	skin	UTK.K016.05	ARF2	14	skin.hip	skin.hip	269.7	ARF
skin.hip.UTK.K016.05.2016.10.11.day16	61578	FALL	61579	n	61578	21	skin	skin	UTK.K016.05	ARF2	15	skin.hip	skin.hip	286.1	ARF
skin.hip.UTK.K016.05.2016.10.12.day17	61592	FALL	61593	n	61592	20	skin	skin	UTK.K016.05	ARF2	16	skin.hip	skin.hip	302.8	ARF
skin.hip.UTK.K016.05.2016.10.13.day18	61612	FALL	61613	n	61612	20	skin	skin	UTK.K016.05	ARF2	17	skin.hip	skin.hip	320.1	ARF
skin.hip.UTK.K016.05.2016.10.14.day19	61594	FALL	61595	n	61594	23	skin	skin	UTK.K016.05	ARF2	18	skin.hip	skin.hip	340.2	ARF
skin.hip.UTK.K016.05.2016.10.15.day20	61614	FALL	61615	n	61614	23	skin	skin	UTK.K016.05	ARF2	19	skin.hip	skin.hip	361.3	ARF
skin.hip.UTK.K016.05.2016.10.16.day21	61628	FALL	61629	n	61628	23	skin	skin	UTK.K016.05	ARF2	20	skin.hip	skin.hip	383	ARF
skin.hip.UTK.K016.06.2016.10.05.day1	61648	FALL	61649	n	61648	3	skin	skin	UTK.K016.06	ARF3	0	skin.hip	skin.hip	0	ARF
skin.hip.UTK.K016.06.2016.10.06.day2	61630	FALL	61631	n	61630	3	skin	skin	UTK.K016.06	ARF3	1	skin.hip	skin.hip	20.4	ARF
skin.hip.UTK.K016.06.2016.10.07.day3	61650	FALL	61651	n	61650	3	skin	skin	UTK.K016.06	ARF3	2	skin.hip	skin.hip	40.8	ARF
skin.hip.UTK.K016.06.2016.10.08.day4	61664	FALL	61665	n	61664	8	skin	skin	UTK.K016.06	ARF3	3	skin.hip	skin.hip	62.5	ARF
skin.hip.UTK.K016.06.2016.10.09.day5	61684	FALL	61685	n	61684	5	skin	skin	UTK.K016.06	ARF3	4	skin.hip	skin.hip	79.4	ARF
skin.hip.UTK.K016.06.2016.10.10.day6	61666	FALL	61667	n	61666	10	skin	skin	UTK.K016.06	ARF3	5	skin.hip	skin.hip	96	ARF
skin.hip.UTK.K016.06.2016.10.11.day7	61686	FALL	61687	n	61686	13	skin	skin	UTK.K016.06	ARF3	6	skin.hip	skin.hip	112.4	ARF
skin.hip.UTK.K016.06.2016.10.12.day8	61700	FALL	61701	n	61700	14	skin	skin	UTK.K016.06	ARF3	7	skin.hip	skin.hip	129.1	ARF
skin.hip.UTK.K016.06.2016.10.13.day9	61720	FALL	61721	n	61720	17	skin	skin	UTK.K016.06	ARF3	8	skin.hip	skin.hip	146.4	ARF
skin.hip.UTK.K016.06.2016.10.14.day10	61702	FALL	61703	n	61702	14	skin	skin	UTK.K016.06	ARF3	9	skin.hip	skin.hip	166.5	ARF
skin.hip.UTK.K016.06.2016.10.15.day11	61722	FALL	61723	n	61722	16	skin	skin	UTK.K016.06	ARF3	10	skin.hip	skin.hip	187.6	ARF
skin.hip.UTK.K016.06.2016.10.16.day12	61736	FALL	61737	n	61736	20	skin	skin	UTK.K016.06	ARF3	11	skin.hip	skin.hip	209.3	ARF
skin.hip.UTK.K016.06.2016.10.17.day13	61756	FALL	61757	n	61756	20	skin	skin	UTK.K016.06	ARF3	12	skin.hip	skin.hip	229.7	ARF
skin.hip.UTK.K016.06.2016.10.18.day14	61738	FALL	61739	n	61738	20	skin	skin	UTK.K016.06	ARF3	13	skin.hip	skin.hip	252.1	ARF
skin.hip.UTK.K016.06.2016.10.19.day15	61758	FALL	61759	n	61758	20	skin	skin	UTK.K016.06	ARF3	14	skin.hip	skin.hip	276	ARF
skin.hip.UTK.K016.06.2016.10.20.day16	61772	FALL	61773	n	61772	21	skin	skin	UTK.K016.06	ARF3	15	skin.hip	skin.hip	299.7	ARF
skin.hip.UTK.K016.06.2016.10.21.day17	61792	FALL	61793	n	61792	20	skin	skin	UTK.K016.06	ARF3	16	skin.hip	skin.hip	316.6	ARF
skin.hip.UTK.K016.06.2016.10.22.day18	61774	FALL	61775	n	61774	20	skin	skin	UTK.K016.06	ARF3	17	skin.hip	skin.hip	328.2	ARF
skin.hip.UTK.K016.06.2016.10.23.day19	61794	FALL	61795	n	61794	22	skin	skin	UTK.K016.06	ARF3	18	skin.hip	skin.hip	340	ARF
skin.hip.UTK.K016.06.2016.10.24.day20	61808	FALL	61809	n	61808	22	skin	skin	UTK.K016.06	ARF3	19	skin.hip	skin.hip	357.1	ARF
skin.hip.UTK.K016.06.2016.10.25.day21	61828	FALL	61829	n	61828	21	skin	skin	UTK.K016.06	ARF3	20	skin.hip	skin.hip	373.2	ARF
skin.hip.UTK.K016.01.2016.04.05.day1	25808	SPRING	25809			3	skin	skin	UTK.K016.01	ARF4	0	skin.hip	skin.hip	0	ARF
skin.hip.UTK.K016.01.2016.04.06.day2	25828	SPRING	25829			3	skin	skin	UTK.K016.01	ARF4	1	skin.hip	skin.hip	10.5556	ARF
skin.hip.UTK.K016.01.2016.04.07.day3	25810	SPRING	25811			3	skin	skin	UTK.K016.01	ARF4	2	skin.hip	skin.hip	23.0556	ARF
skin.hip.UTK.K016.01.2016.04.08.day4	25830	SPRING	25831			3	skin	skin	UTK.K016.01	ARF4	3	skin.hip	skin.hip	33.0556	ARF
skin.hip.UTK.K016.01.2016.04.09.day5	25844	SPRING	25845			3	skin	skin	UTK.K016.01	ARF4	4	skin.hip	skin.hip	40.5556	ARF
skin.hip.UTK.K016.01.2016.04.10.day6	25864	SPRING	25865			3	skin	skin	UTK.K016.01	ARF4	5	skin.hip	skin.hip	48.3333	ARF
skin.hip.UTK.K016.01.2016.04.11.day7	25846	SPRING	25847			3	skin	skin	UTK.K016.01	ARF4	6	skin.hip	skin.hip	62.5	ARF
skin.hip.UTK.K016.01.2016.04.12.day8	25866	SPRING	25867			3	skin	skin	UTK.K016.01	ARF4	7	skin.hip	skin.hip	76.3889	ARF
skin.hip.UTK.K016.01.2016.04.13.day9	25880	SPRING	25881			3	skin	skin	UTK.K016.01	ARF4	8	skin.hip	skin.hip	90.2778	ARF
skin.hip.UTK.K016.01.2016.04.14.day10	25900	SPRING	25901			3	skin	skin	UTK.K016.01	ARF4	9	skin.hip	skin.hip	108.889	ARF
skin.hip.UTK.K016.01.2016.04.15.day11	25882	SPRING	25883			8	skin	skin	UTK.K016.01	ARF4	10	skin.hip	skin.hip	126.667	ARF
skin.hip.UTK.K016.01.2016.04.16.day12	25902	SPRING	25903			9	skin	skin	UTK.K016.01	ARF4	11	skin.hip	skin.hip	141.667	ARF
skin.hip.UTK.K016.01.2016.04.17.day13	25916	SPRING	25917			12	skin	skin	UTK.K016.01	ARF4	12	skin.hip	skin.hip	157.778	ARF
skin.hip.UTK.K016.01.2016.04.18.day14	25936	SPRING	25937			14	skin	skin	UTK.K016.01	ARF4	13	skin.hip	skin.hip	176.944	ARF
skin.hip.UTK.K016.01.2016.04.19.day15	25918	SPRING	25919			16	skin	skin	UTK.K016.01	ARF4	14	skin.hip	skin.hip	197.5	ARF
skin.hip.UTK.K016.01.2016.04.20.day16	25938	SPRING	25939			20	skin	skin	UTK.K016.01	ARF4	15	skin.hip	skin.hip	220.833	ARF
skin.hip.UTK.K016.01.2016.04.21.day17	25952	SPRING	25953			23	skin	skin	UTK.K016.01	ARF4	16	skin.hip	skin.hip	242.222	ARF
skin.hip.UTK.K016.01.2016.04.22.day18	25972	SPRING	25973			21	skin	skin	UTK.K016.01	ARF4	17	skin.hip	skin.hip	260	ARF
skin.hip.UTK.K016.01.2016.04.23.day19	25954	SPRING	25955			23	skin	skin	UTK.K016.01	ARF4	18	skin.hip	skin.hip	276.111	ARF
skin.hip.UTK.K016.01.2016.04.24.day20	25974	SPRING	25975			23	skin	skin	UTK.K016.01	ARF4	19	skin.hip	skin.hip	293.611	ARF
skin.hip.UTK.K016.01.2016.04.25.day21	25666	SPRING	25667			23	skin	skin	UTK.K016.01	ARF4	20	skin.hip	skin.hip	313.889	ARF
skin.hip.UTK.K016.02.2016.04.13.day1	43268	SPRING	43269			3	skin	skin	UTK.K016.02	ARF5	0	skin.hip	skin.hip	0	ARF
skin.hip.UTK.K016.02.2016.04.14.day2	43288	SPRING	43289			3	skin	skin	UTK.K016.02	ARF5	1	skin.hip	skin.hip	18.6111	ARF
skin.hip.UTK.K016.02.2016.04.15.day3	43270	SPRING	43271			3	skin	skin	UTK.K016.02	ARF5	2	skin.hip	skin.hip	36.3889	ARF
skin.hip.UTK.K016.02.2016.04.16.day4	43290	SPRING	43291			3	skin	skin	UTK.K016.02	ARF5	3	skin.hip	skin.hip	51.3889	ARF
skin.hip.UTK.K016.02.2016.04.17.day5	43304	SPRING	43305			3	skin	skin	UTK.K016.02	ARF5	4	skin.hip	skin.hip	67.5	ARF
skin.hip.UTK.K016.02.2016.04.18.day6	43324	SPRING	43325			5	skin	skin	UTK.K016.02	ARF5	5	skin.hip	skin.hip	86.6667	ARF
skin.hip.UTK.K016.02.2016.04.19.day7	43306	SPRING	43307			5	skin	skin	UTK.K016.02	ARF5	6	skin.hip	skin.hip	107.222	ARF
skin.hip.UTK.K016.02.2016.04.20.day8	43326	SPRING	43327			13	skin	skin	UTK.K016.02	ARF5	7	skin.hip	skin.hip	130.556	ARF
skin.hip.UTK.K016.02.2016.04.21.day9	43340	SPRING	43341			20	skin	skin	UTK.K016.02	ARF5	8	skin.hip	skin.hip	151.944	ARF
skin.hip.UTK.K016.02.2016.04.22.day10	43360	SPRING	43361			20	skin	skin	UTK.K016.02	ARF5	9	skin.hip	skin.hip	169.722	ARF
skin.hip.UTK.K016.02.2016.04.23.day11	43342	SPRING	43343			24	skin	skin	UTK.K016.02	ARF5	10	skin.hip	skin.hip	185.833	ARF
skin.hip.UTK.K016.02.2016.04.24.day12	43362	SPRING	43363			21	skin	skin	UTK.K016.02	ARF5	11	skin.hip	skin.hip	203.333	ARF
skin.hip.UTK.K016.02.2016.04.25.day13	43376	SPRING	43377			25	skin	skin	UTK.K016.02	ARF5	12	skin.hip	skin.hip	223.611	ARF
skin.hip.UTK.K016.02.2016.04.26.day14	43396	SPRING	43397			25	skin	skin	UTK.K016.02	ARF5	13	skin.hip	skin.hip	245.556	ARF
skin.hip.UTK.K016.02.2016.04.27.day15	43378	SPRING	43379			25	skin	skin	UTK.K016.02	ARF5	14	skin.hip	skin.hip	269.444	ARF
skin.hip.UTK.K016.02.2016.04.28.day16	43398	SPRING	43399			25	skin	skin	UTK.K016.02	ARF5	15	skin.hip	skin.hip	292.222	ARF
skin.hip.UTK.K016.02.2016.04.29.day17	43412	SPRING	43413			25	skin	skin	UTK.K016.02	ARF5	16	skin.hip	skin.hip	313.333	ARF
skin.hip.UTK.K016.02.2016.04.30.day18	43432	SPRING	43433			25	skin	skin	UTK.K016.02	ARF5	17	skin.hip	skin.hip	332.778	ARF
skin.hip.UTK.K016.02.2016.05.01.day19	43414	SPRING	43415			25	skin	skin	UTK.K016.02	ARF5	18	skin.hip	skin.hip	354.722	ARF
skin.hip.UTK.K016.02.2016.05.02.day20	43434	SPRING	43435			25	skin	skin	UTK.K016.02	ARF5	19	skin.hip	skin.hip	375.833	ARF
skin.hip.UTK.K016.02.2016.05.03.day21	25686	SPRING	25687			25	skin	skin	UTK.K016.02	ARF5	20	skin.hip	skin.hip	394.444	ARF
skin.hip.UTK.K016.03.2016.05.06.day1	43448	SPRING	43449			3	skin	skin	UTK.K016.03	ARF6	0	skin.hip	skin.hip	0	ARF
skin.hip.UTK.K016.03.2016.05.07.day2	43468	SPRING	43469			3	skin	skin	UTK.K016.03	ARF6	1	skin.hip	skin.hip	18.6111	ARF
skin.hip.UTK.K016.03.2016.05.08.day3	43450	SPRING	43451			3	skin	skin	UTK.K016.03	ARF6	2	skin.hip	skin.hip	41.3889	ARF
skin.hip.UTK.K016.03.2016.05.09.day4	43470	SPRING	43471			3	skin	skin	UTK.K016.03	ARF6	3	skin.hip	skin.hip	63.3333	ARF
skin.hip.UTK.K016.03.2016.05.10.day5	43484	SPRING	43485			3	skin	skin	UTK.K016.03	ARF6	4	skin.hip	skin.hip	86.1111	ARF
skin.hip.UTK.K016.03.2016.05.11.day6	43504	SPRING	43505			3	skin	skin	UTK.K016.03	ARF6	5	skin.hip	skin.hip	109.722	ARF
skin.hip.UTK.K016.03.2016.05.12.day7	43486	SPRING	43487			8	skin	skin	UTK.K016.03	ARF6	6	skin.hip	skin.hip	133.333	ARF
skin.hip.UTK.K016.03.2016.05.13.day8	43506	SPRING	43507			11	skin	skin	UTK.K016.03	ARF6	7	skin.hip	skin.hip	152.5	ARF
skin.hip.UTK.K016.03.2016.05.14.day9	43520	SPRING	43521			15	skin	skin	UTK.K016.03	ARF6	8	skin.hip	skin.hip	168.611	ARF
skin.hip.UTK.K016.03.2016.05.15.day10	43540	SPRING	43541			16	skin	skin	UTK.K016.03	ARF6	9	skin.hip	skin.hip	180.556	ARF
skin.hip.UTK.K016.03.2016.05.16.day11	43522	SPRING	43523			20	skin	skin	UTK.K016.03	ARF6	10	skin.hip	skin.hip	193.889	ARF
skin.hip.UTK.K016.03.2016.05.17.day12	43542	SPRING	43543			23	skin	skin	UTK.K016.03	ARF6	11	skin.hip	skin.hip	213.056	ARF
skin.hip.UTK.K016.03.2016.05.18.day13	43556	SPRING	43557			23	skin	skin	UTK.K016.03	ARF6	12	skin.hip	skin.hip	231.389	ARF
skin.hip.UTK.K016.03.2016.05.19.day14	43576	SPRING	43577			24	skin	skin	UTK.K016.03	ARF6	13	skin.hip	skin.hip	250.833	ARF
skin.hip.UTK.K016.03.2016.05.20.day15	43558	SPRING	43559			24	skin	skin	UTK.K016.03	ARF6	14	skin.hip	skin.hip	268.889	ARF
skin.hip.UTK.K016.03.2016.05.21.day16	43578	SPRING	43579			24	skin	skin	UTK.K016.03	ARF6	15	skin.hip	skin.hip	289.167	ARF
skin.hip.UTK.K016.03.2016.05.22.day17	43592	SPRING	43593			24	skin	skin	UTK.K016.03	ARF6	16	skin.hip	skin.hip	308.056	ARF
skin.hip.UTK.K016.03.2016.05.23.day18	43612	SPRING	43613			24	skin	skin	UTK.K016.03	ARF6	17	skin.hip	skin.hip	326.111	ARF
skin.hip.UTK.K016.03.2016.05.24.day19	43594	SPRING	43595			24	skin	skin	UTK.K016.03	ARF6	18	skin.hip	skin.hip	345.278	ARF
skin.hip.UTK.K016.03.2016.05.25.day20	43614	SPRING	43615			24	skin	skin	UTK.K016.03	ARF6	19	skin.hip	skin.hip	366.944	ARF
skin.hip.UTK.K016.03.2016.05.26.day21	43628	SPRING	43629			24	skin	skin	UTK.K016.03	ARF6	20	skin.hip	skin.hip	390.278	ARF
skin.hip.UTK.K016.10.2017.05.25.day1	45162	SUMMER	45163	n	45162	3	skin	skin	UTK.K016.10	ARF7	0	skin.hip	skin.hip	0	ARF
skin.hip.UTK.K016.10.2017.05.26.day2	45176	SUMMER	45177	n	45176	3	skin	skin	UTK.K016.10	ARF7	1	skin.hip	skin.hip	18.3	ARF
skin.hip.UTK.K016.10.2017.05.27.day3	45196	SUMMER	45197	n	45196	3	skin	skin	UTK.K016.10	ARF7	2	skin.hip	skin.hip	41.5	ARF
skin.hip.UTK.K016.10.2017.05.28.day4	45178	SUMMER	45179	n	45178	3	skin	skin	UTK.K016.10	ARF7	3	skin.hip	skin.hip	62.3	ARF
skin.hip.UTK.K016.10.2017.05.29.day5	45198	SUMMER	45199	n	45198	8	skin	skin	UTK.K016.10	ARF7	4	skin.hip	skin.hip	84.2	ARF
skin.hip.UTK.K016.10.2017.05.30.day6	45212	SUMMER	45213	n	45212	8	skin	skin	UTK.K016.10	ARF7	5	skin.hip	skin.hip	105.8	ARF
skin.hip.UTK.K016.10.2017.05.31.day7	45232	SUMMER	45233	n	45232	10	skin	skin	UTK.K016.10	ARF7	6	skin.hip	skin.hip	126.4	ARF
skin.hip.UTK.K016.10.2017.06.01.day8	45214	SUMMER	45215	n	45214	12	skin	skin	UTK.K016.10	ARF7	7	skin.hip	skin.hip	148.5	ARF
skin.hip.UTK.K016.10.2017.06.02.day9	45234	SUMMER	45235	n	45234	14	skin	skin	UTK.K016.10	ARF7	8	skin.hip	skin.hip	170.3	ARF
skin.hip.UTK.K016.10.2017.06.03.day10	45248	SUMMER	45249	n	45248	17	skin	skin	UTK.K016.10	ARF7	9	skin.hip	skin.hip	193.3	ARF
skin.hip.UTK.K016.10.2017.06.04.day11	45268	SUMMER	45269	n	45268	18	skin	skin	UTK.K016.10	ARF7	10	skin.hip	skin.hip	215.2	ARF
skin.hip.UTK.K016.10.2017.06.05.day12	45250	SUMMER	45251	n	45250	17	skin	skin	UTK.K016.10	ARF7	11	skin.hip	skin.hip	236.6	ARF
skin.hip.UTK.K016.10.2017.06.06.day13	45270	SUMMER	45271	n	45270	18	skin	skin	UTK.K016.10	ARF7	12	skin.hip	skin.hip	258.6	ARF
skin.hip.UTK.K016.10.2017.06.07.day14	45284	SUMMER	45285	n	45284	18	skin	skin	UTK.K016.10	ARF7	13	skin.hip	skin.hip	278.9	ARF
skin.hip.UTK.K016.10.2017.06.08.day15	45304	SUMMER	45305	n	45304	20	skin	skin	UTK.K016.10	ARF7	14	skin.hip	skin.hip	298.6	ARF
skin.hip.UTK.K016.10.2017.06.09.day16	45286	SUMMER	45287	n	45286	19	skin	skin	UTK.K016.10	ARF7	15	skin.hip	skin.hip	319.6	ARF
skin.hip.UTK.K016.10.2017.06.10.day17	45306	SUMMER	45307	n	45306	20	skin	skin	UTK.K016.10	ARF7	16	skin.hip	skin.hip	341.7	ARF
skin.hip.UTK.K016.10.2017.06.11.day18	45320	SUMMER	45321	n	45320	21	skin	skin	UTK.K016.10	ARF7	17	skin.hip	skin.hip	366.3	ARF
skin.hip.UTK.K016.10.2017.06.12.day19	45340	SUMMER	45341	n	45340	21	skin	skin	UTK.K016.10	ARF7	18	skin.hip	skin.hip	392.2	ARF
skin.hip.UTK.K016.10.2017.06.13.day20	45322	SUMMER	45323	n	45322	21	skin	skin	UTK.K016.10	ARF7	19	skin.hip	skin.hip	417.9	ARF
skin.hip.UTK.K016.10.2017.06.14.day21	45342	SUMMER	45343	n	45342	22	skin	skin	UTK.K016.10	ARF7	20	skin.hip	skin.hip	441.3	ARF
skin.hip.UTK.K016.11.2017.05.25.day1	45392	SUMMER	45393	n	45392	3	skin	skin	UTK.K016.11	ARF8	0	skin.hip	skin.hip	0	ARF
skin.hip.UTK.K016.11.2017.05.27.day3	45394	SUMMER	45395	n	45394	3	skin	skin	UTK.K016.11	ARF8	2	skin.hip	skin.hip	41.5	ARF
skin.hip.UTK.K016.11.2017.05.28.day4	45414	SUMMER	45415	n	45414	3	skin	skin	UTK.K016.11	ARF8	3	skin.hip	skin.hip	62.3	ARF
skin.hip.UTK.K016.11.2017.05.29.day5	45356	SUMMER	45357	n	45356	8	skin	skin	UTK.K016.11	ARF8	4	skin.hip	skin.hip	84.2	ARF
skin.hip.UTK.K016.11.2017.05.30.day6	45376	SUMMER	45377	n	45376	9	skin	skin	UTK.K016.11	ARF8	5	skin.hip	skin.hip	105.8	ARF
skin.hip.UTK.K016.11.2017.05.31.day7	45358	SUMMER	45359	n	45358	12	skin	skin	UTK.K016.11	ARF8	6	skin.hip	skin.hip	126.4	ARF
skin.hip.UTK.K016.11.2017.06.01.day8	45378	SUMMER	45379	n	45378	13	skin	skin	UTK.K016.11	ARF8	7	skin.hip	skin.hip	148.5	ARF
skin.hip.UTK.K016.11.2017.06.02.day9	45428	SUMMER	45429	n	45428	14	skin	skin	UTK.K016.11	ARF8	8	skin.hip	skin.hip	170.3	ARF
skin.hip.UTK.K016.11.2017.06.03.day10	45448	SUMMER	45449	n	45448	16	skin	skin	UTK.K016.11	ARF8	9	skin.hip	skin.hip	193.3	ARF
skin.hip.UTK.K016.11.2017.06.04.day11	45430	SUMMER	45431	n	45430	18	skin	skin	UTK.K016.11	ARF8	10	skin.hip	skin.hip	215.2	ARF
skin.hip.UTK.K016.11.2017.06.05.day12	45450	SUMMER	45451	n	45450	17	skin	skin	UTK.K016.11	ARF8	11	skin.hip	skin.hip	236.6	ARF
skin.hip.UTK.K016.11.2017.06.06.day13	54536	SUMMER	54537	n	54536	18	skin	skin	UTK.K016.11	ARF8	12	skin.hip	skin.hip	258.6	ARF
skin.hip.UTK.K016.11.2017.06.07.day14	54556	SUMMER	54557	n	54556	19	skin	skin	UTK.K016.11	ARF8	13	skin.hip	skin.hip	278.9	ARF
skin.hip.UTK.K016.11.2017.06.08.day15	54538	SUMMER	54539	n	54538	19	skin	skin	UTK.K016.11	ARF8	14	skin.hip	skin.hip	298.6	ARF
skin.hip.UTK.K016.11.2017.06.09.day16	54558	SUMMER	54559	n	54558	19	skin	skin	UTK.K016.11	ARF8	15	skin.hip	skin.hip	319.6	ARF
skin.hip.UTK.K016.11.2017.06.10.day17	54572	SUMMER	54573	n	54572	20	skin	skin	UTK.K016.11	ARF8	16	skin.hip	skin.hip	341.7	ARF
skin.hip.UTK.K016.11.2017.06.11.day18	54600	SUMMER	54601	n	54600	20	skin	skin	UTK.K016.11	ARF8	17	skin.hip	skin.hip	366.3	ARF
skin.hip.UTK.K016.11.2017.06.12.day19	54574	SUMMER	54575	n	54574	20	skin	skin	UTK.K016.11	ARF8	18	skin.hip	skin.hip	392.2	ARF
skin.hip.UTK.K016.11.2017.06.13.day20	54594	SUMMER	54595	n	54594	20	skin	skin	UTK.K016.11	ARF8	19	skin.hip	skin.hip	417.9	ARF
skin.hip.UTK.K016.11.2017.06.14.day21	54608	SUMMER	54609	n	54608	20	skin	skin	UTK.K016.11	ARF8	20	skin.hip	skin.hip	441.3	ARF
skin.hip.UTK.K016.12.2017.05.25.day1	54628	SUMMER	54629	n	54628	3	skin	skin	UTK.K016.12	ARF9	0	skin.hip	skin.hip	0	ARF
skin.hip.UTK.K016.12.2017.05.26.day2	54610	SUMMER	54611	n	54610	3	skin	skin	UTK.K016.12	ARF9	1	skin.hip	skin.hip	18.3	ARF
skin.hip.UTK.K016.12.2017.05.27.day3	54630	SUMMER	54631	n	54630	3	skin	skin	UTK.K016.12	ARF9	2	skin.hip	skin.hip	41.5	ARF
skin.hip.UTK.K016.12.2017.05.28.day4	54644	SUMMER	54645	n	54644	3	skin	skin	UTK.K016.12	ARF9	3	skin.hip	skin.hip	62.3	ARF
skin.hip.UTK.K016.12.2017.05.29.day5	54664	SUMMER	54665	n	54664	8	skin	skin	UTK.K016.12	ARF9	4	skin.hip	skin.hip	84.2	ARF
skin.hip.UTK.K016.12.2017.05.30.day6	54646	SUMMER	54647	n	54646	8	skin	skin	UTK.K016.12	ARF9	5	skin.hip	skin.hip	105.8	ARF
skin.hip.UTK.K016.12.2017.05.31.day7	54666	SUMMER	54667	n	54666	12	skin	skin	UTK.K016.12	ARF9	6	skin.hip	skin.hip	126.4	ARF
skin.hip.UTK.K016.12.2017.06.01.day8	54680	SUMMER	54681	n	54680	13	skin	skin	UTK.K016.12	ARF9	7	skin.hip	skin.hip	148.5	ARF
skin.hip.UTK.K016.12.2017.06.02.day9	54708	SUMMER	54709	n	54708	15	skin	skin	UTK.K016.12	ARF9	8	skin.hip	skin.hip	170.3	ARF
skin.hip.UTK.K016.12.2017.06.03.day10	54682	SUMMER	54683	n	54682	15	skin	skin	UTK.K016.12	ARF9	9	skin.hip	skin.hip	193.3	ARF
skin.hip.UTK.K016.12.2017.06.04.day11	54702	SUMMER	54703	n	54702	17	skin	skin	UTK.K016.12	ARF9	10	skin.hip	skin.hip	215.2	ARF
skin.hip.UTK.K016.12.2017.06.05.day12	54716	SUMMER	54717	n	54716	16	skin	skin	UTK.K016.12	ARF9	11	skin.hip	skin.hip	236.6	ARF
skin.hip.UTK.K016.12.2017.06.06.day13	54736	SUMMER	54737	n	54736	17	skin	skin	UTK.K016.12	ARF9	12	skin.hip	skin.hip	258.6	ARF
skin.hip.UTK.K016.12.2017.06.07.day14	54718	SUMMER	54719	n	54718	18	skin	skin	UTK.K016.12	ARF9	13	skin.hip	skin.hip	278.9	ARF
skin.hip.UTK.K016.12.2017.06.08.day15	54738	SUMMER	54739	n	54738	18	skin	skin	UTK.K016.12	ARF9	14	skin.hip	skin.hip	298.6	ARF
skin.hip.UTK.K016.12.2017.06.09.day16	54752	SUMMER	54753	n	54752	18	skin	skin	UTK.K016.12	ARF9	15	skin.hip	skin.hip	319.6	ARF
skin.hip.UTK.K016.12.2017.06.10.day17	54772	SUMMER	54773	n	54772	19	skin	skin	UTK.K016.12	ARF9	16	skin.hip	skin.hip	341.7	ARF
skin.hip.UTK.K016.12.2017.06.11.day18	54754	SUMMER	54755	n	54754	18	skin	skin	UTK.K016.12	ARF9	17	skin.hip	skin.hip	366.3	ARF
skin.hip.UTK.K016.12.2017.06.12.day19	54774	SUMMER	54775	n	54774	19	skin	skin	UTK.K016.12	ARF9	18	skin.hip	skin.hip	392.2	ARF
skin.hip.UTK.K016.12.2017.06.13.day20	54788	SUMMER	54789	n	54788	18	skin	skin	UTK.K016.12	ARF9	19	skin.hip	skin.hip	417.9	ARF
skin.hip.UTK.K016.12.2017.06.14.day21	54808	SUMMER	54809	n	54808	19	skin	skin	UTK.K016.12	ARF9	20	skin.hip	skin.hip	441.3	ARF
skin.hip.UTK.K016.07.2017.Jan.06.day1	64564	WINTER	64565	n	64564	3	skin	skin	K016.07	ARF10	0	skin.hip	skin.hip	0	ARF
skin.hip.UTK.K016.07.2017.Jan.08.day2	64546	WINTER	64547	n	64546	3	skin	skin	K016.07	ARF10	2	skin.hip	skin.hip	0	ARF
skin.hip.UTK.K016.07.2017.Jan.09.day3	64566	WINTER	64567	n	64566	3	skin	skin	K016.07	ARF10	3	skin.hip	skin.hip	0	ARF
skin.hip.UTK.K016.07.2017.Jan.10.day4	64580	WINTER	64581	n	64580	3	skin	skin	K016.07	ARF10	4	skin.hip	skin.hip	3.9	ARF
skin.hip.UTK.K016.07.2017.Jan.11.day5	64600	WINTER	64601	n	64600	3	skin	skin	K016.07	ARF10	5	skin.hip	skin.hip	15.8	ARF
skin.hip.UTK.K016.07.2017.Jan.12.day6	64582	WINTER	64583	n	64582	3	skin	skin	K016.07	ARF10	6	skin.hip	skin.hip	32.8	ARF
skin.hip.UTK.K016.07.2017.Jan.13.day7	64602	WINTER	64603	n	64602	3	skin	skin	K016.07	ARF10	7	skin.hip	skin.hip	49.3	ARF
skin.hip.UTK.K016.07.2017.Jan.14.day8	64616	WINTER	64617	n	64616	3	skin	skin	K016.07	ARF10	8	skin.hip	skin.hip	64.5	ARF
skin.hip.UTK.K016.07.2017.Jan.15.day9	64636	WINTER	64637	n	64636	3	skin	skin	K016.07	ARF10	9	skin.hip	skin.hip	80.4	ARF
skin.hip.UTK.K016.07.2017.Jan.16.day10	64618	WINTER	64619	n	64618	3	skin	skin	K016.07	ARF10	10	skin.hip	skin.hip	94.1	ARF
skin.hip.UTK.K016.07.2017.Jan.17.day11	64638	WINTER	64639	n	64638	3	skin	skin	K016.07	ARF10	11	skin.hip	skin.hip	109.7	ARF
skin.hip.UTK.K016.07.2017.Jan.18.day12	64652	WINTER	64653	n	64652	3	skin	skin	K016.07	ARF10	12	skin.hip	skin.hip	124.1	ARF
skin.hip.UTK.K016.07.2017.Jan.19.day13	64672	WINTER	64673	n	64672	4	skin	skin	K016.07	ARF10	13	skin.hip	skin.hip	133.9	ARF
skin.hip.UTK.K016.07.2017.Jan.20.day14	64654	WINTER	64655	n	64654	4	skin	skin	K016.07	ARF10	14	skin.hip	skin.hip	148.3	ARF
skin.hip.UTK.K016.07.2017.Jan.21.day15	64674	WINTER	64675	n	64674	5	skin	skin	K016.07	ARF10	15	skin.hip	skin.hip	161	ARF
skin.hip.UTK.K016.07.2017.Jan.22.day16	64688	WINTER	64689	n	64688	5	skin	skin	K016.07	ARF10	16	skin.hip	skin.hip	174.6	ARF
skin.hip.UTK.K016.07.2017.Jan.23.day17	64708	WINTER	64709	n	64708	7	skin	skin	K016.07	ARF10	17	skin.hip	skin.hip	186.2	ARF
skin.hip.UTK.K016.07.2017.Jan.24.day18	64690	WINTER	64691	n	64690	8	skin	skin	K016.07	ARF10	18	skin.hip	skin.hip	194.1	ARF
skin.hip.UTK.K016.07.2017.Jan.25.day19	64710	WINTER	64711	n	64710	8	skin	skin	K016.07	ARF10	19	skin.hip	skin.hip	202.2	ARF
skin.hip.UTK.K016.07.2017.Jan.26.day20	64724	WINTER	64725	n	64724	8	skin	skin	K016.07	ARF10	20	skin.hip	skin.hip	212.9	ARF
skin.hip.UTK.K016.07.2017.Jan.27.day21	64744	WINTER	64745	n	64744	9	skin	skin	K016.07	ARF10	21	skin.hip	skin.hip	215.9	ARF
skin.hip.UTK.K016.08.2017.Jan.06.day1	64364	WINTER	64365	n	64364	3	skin	skin	K016.08	ARF11	0	skin.hip	skin.hip	0	ARF
skin.hip.UTK.K016.08.2017.Jan.08.day2	64384	WINTER	64385	n	64384	3	skin	skin	K016.08	ARF11	2	skin.hip	skin.hip	0	ARF
skin.hip.UTK.K016.08.2017.Jan.09.day3	64366	WINTER	64367	n	64366	3	skin	skin	K016.08	ARF11	3	skin.hip	skin.hip	0	ARF
skin.hip.UTK.K016.08.2017.Jan.10.day4	64386	WINTER	64387	n	64386	3	skin	skin	K016.08	ARF11	4	skin.hip	skin.hip	3.9	ARF
skin.hip.UTK.K016.08.2017.Jan.11.day5	64400	WINTER	64401	n	64400	3	skin	skin	K016.08	ARF11	5	skin.hip	skin.hip	15.8	ARF
skin.hip.UTK.K016.08.2017.Jan.12.day6	64420	WINTER	64421	n	64420	3	skin	skin	K016.08	ARF11	6	skin.hip	skin.hip	32.8	ARF
skin.hip.UTK.K016.08.2017.Jan.13.day7	64402	WINTER	64403	n	64402	3	skin	skin	K016.08	ARF11	7	skin.hip	skin.hip	49.3	ARF
skin.hip.UTK.K016.08.2017.Jan.14.day8	64422	WINTER	64423	n	64422	3	skin	skin	K016.08	ARF11	8	skin.hip	skin.hip	64.5	ARF
skin.hip.UTK.K016.08.2017.Jan.15.day9	64436	WINTER	64437	n	64436	3	skin	skin	K016.08	ARF11	9	skin.hip	skin.hip	80.4	ARF
skin.hip.UTK.K016.08.2017.Jan.16.day10	64456	WINTER	64457	n	64456	3	skin	skin	K016.08	ARF11	10	skin.hip	skin.hip	94.1	ARF
skin.hip.UTK.K016.08.2017.Jan.17.day11	64438	WINTER	64439	n	64438	3	skin	skin	K016.08	ARF11	11	skin.hip	skin.hip	109.7	ARF
skin.hip.UTK.K016.08.2017.Jan.18.day12	64458	WINTER	64459	n	64458	3	skin	skin	K016.08	ARF11	12	skin.hip	skin.hip	124.1	ARF
skin.hip.UTK.K016.08.2017.Jan.19.day13	64472	WINTER	64473	n	64472	4	skin	skin	K016.08	ARF11	13	skin.hip	skin.hip	133.9	ARF
skin.hip.UTK.K016.08.2017.Jan.20.day14	64492	WINTER	64493	n	64492	4	skin	skin	K016.08	ARF11	14	skin.hip	skin.hip	148.3	ARF
skin.hip.UTK.K016.08.2017.Jan.21.day15	64474	WINTER	64475	n	64474	6	skin	skin	K016.08	ARF11	15	skin.hip	skin.hip	161	ARF
skin.hip.UTK.K016.08.2017.Jan.22.day16	64494	WINTER	64495	n	64494	8	skin	skin	K016.08	ARF11	16	skin.hip	skin.hip	174.6	ARF
skin.hip.UTK.K016.08.2017.Jan.23.day17	64508	WINTER	64509	n	64508	9	skin	skin	K016.08	ARF11	17	skin.hip	skin.hip	186.2	ARF
skin.hip.UTK.K016.08.2017.Jan.24.day18	64528	WINTER	64529	n	64528	9	skin	skin	K016.08	ARF11	18	skin.hip	skin.hip	194.1	ARF
skin.hip.UTK.K016.08.2017.Jan.25.day19	64510	WINTER	64511	n	64510	9	skin	skin	K016.08	ARF11	19	skin.hip	skin.hip	202.2	ARF
skin.hip.UTK.K016.08.2017.Jan.26.day20	64530	WINTER	64531	n	64530	9	skin	skin	K016.08	ARF11	20	skin.hip	skin.hip	212.9	ARF
skin.hip.UTK.K016.08.2017.Jan.27.day21	64544	WINTER	64545	n	64544	9	skin	skin	K016.08	ARF11	21	skin.hip	skin.hip	215.9	ARF
skin.hip.UTK.K016.09.2017.Jan.06.day1	64726	WINTER	64727	n	64726	3	skin	skin	K016.09	ARF12	0	skin.hip	skin.hip	0	ARF
skin.hip.UTK.K016.09.2017.Jan.08.day2	64746	WINTER	64747	n	64746	3	skin	skin	K016.09	ARF12	2	skin.hip	skin.hip	0	ARF
skin.hip.UTK.K016.09.2017.Jan.09.day3	64760	WINTER	64761	n	64760	3	skin	skin	K016.09	ARF12	3	skin.hip	skin.hip	0	ARF
skin.hip.UTK.K016.09.2017.Jan.10.day4	64780	WINTER	64781	n	64780	3	skin	skin	K016.09	ARF12	4	skin.hip	skin.hip	3.9	ARF
skin.hip.UTK.K016.09.2017.Jan.11.day5	64762	WINTER	64763	n	64762	3	skin	skin	K016.09	ARF12	5	skin.hip	skin.hip	15.8	ARF
skin.hip.UTK.K016.09.2017.Jan.12.day6	64782	WINTER	64783	n	64782	3	skin	skin	K016.09	ARF12	6	skin.hip	skin.hip	32.8	ARF
skin.hip.UTK.K016.09.2017.Jan.13.day7	64796	WINTER	64797	n	64796	3	skin	skin	K016.09	ARF12	7	skin.hip	skin.hip	49.3	ARF
skin.hip.UTK.K016.09.2017.Jan.14.day8	64816	WINTER	64817	n	64816	3	skin	skin	K016.09	ARF12	8	skin.hip	skin.hip	64.5	ARF
skin.hip.UTK.K016.09.2017.Jan.15.day9	64798	WINTER	64799	n	64798	3	skin	skin	K016.09	ARF12	9	skin.hip	skin.hip	80.4	ARF
skin.hip.UTK.K016.09.2017.Jan.16.day10	64818	WINTER	64819	n	64818	3	skin	skin	K016.09	ARF12	10	skin.hip	skin.hip	94.1	ARF
skin.hip.UTK.K016.09.2017.Jan.17.day11	64832	WINTER	64833	n	64832	3	skin	skin	K016.09	ARF12	11	skin.hip	skin.hip	109.7	ARF
skin.hip.UTK.K016.09.2017.Jan.18.day12	64852	WINTER	64853	n	64852	3	skin	skin	K016.09	ARF12	12	skin.hip	skin.hip	124.1	ARF
skin.hip.UTK.K016.09.2017.Jan.19.day13	64834	WINTER	64835	n	64834	3	skin	skin	K016.09	ARF12	13	skin.hip	skin.hip	133.9	ARF
skin.hip.UTK.K016.09.2017.Jan.20.day14	64854	WINTER	64855	n	64854	3	skin	skin	K016.09	ARF12	14	skin.hip	skin.hip	148.3	ARF
skin.hip.UTK.K016.09.2017.Jan.21.day15	64868	WINTER	64869	n	64868	5	skin	skin	K016.09	ARF12	15	skin.hip	skin.hip	161	ARF
skin.hip.UTK.K016.09.2017.Jan.22.day16	64888	WINTER	64889	n	64888	5	skin	skin	K016.09	ARF12	16	skin.hip	skin.hip	174.6	ARF
skin.hip.UTK.K016.09.2017.Jan.23.day17	64870	WINTER	64871	n	64870	6	skin	skin	K016.09	ARF12	17	skin.hip	skin.hip	186.2	ARF
skin.hip.UTK.K016.09.2017.Jan.24.day18	64890	WINTER	64891	n	64890	7	skin	skin	K016.09	ARF12	18	skin.hip	skin.hip	194.1	ARF
skin.hip.UTK.K016.09.2017.Jan.25.day19	64904	WINTER	64905	n	64904	7	skin	skin	K016.09	ARF12	19	skin.hip	skin.hip	202.2	ARF
skin.hip.UTK.K016.09.2017.Jan.26.day20	64924	WINTER	64925	n	64924	7	skin	skin	K016.09	ARF12	20	skin.hip	skin.hip	212.9	ARF
skin.hip.UTK.K016.09.2017.Jan.27.day21	64906	WINTER	64907	n	64906	8	skin	skin	K016.09	ARF12	21	skin.hip	skin.hip	215.9	ARF
skin.hip.CMU.16.12.2016.10.day.day1	62060	FALL	62061	n	62060	7	skin	skin	16-12	FIRS1	0	skin.hip	skin.hip	0	FIRS
skin.hip.CMU.16.12.2016.10.day.day2	55366	FALL	55367	n	55366	6.5	skin	skin	16-12	FIRS1	1	skin.hip	skin.hip	5.55	FIRS
skin.hip.CMU.16.12.2016.10.day.day3	55386	FALL	55387	n	55386	6.5	skin	skin	16-12	FIRS1	2	skin.hip	skin.hip	11.1	FIRS
skin.hip.CMU.16.12.2016.10.day.day4	55400	FALL	55401	n	55400	6	skin	skin	16-12	FIRS1	3	skin.hip	skin.hip	14.4	FIRS
skin.hip.CMU.16.12.2016.10.day.day5	55420	FALL	55421	n	55420	10	skin	skin	16-12	FIRS1	4	skin.hip	skin.hip	16.9	FIRS
skin.hip.CMU.16.12.2016.10.day.day6	55402	FALL	55403	n	55402	12	skin	skin	16-12	FIRS1	5	skin.hip	skin.hip	20.8	FIRS
skin.hip.CMU.16.12.2016.10.day.day7	55422	FALL	55423	n	55422	12	skin	skin	16-12	FIRS1	6	skin.hip	skin.hip	25.8	FIRS
skin.hip.CMU.16.12.2016.10.day.day8	55436	FALL	55437	n	55436	8.5	skin	skin	16-12	FIRS1	7	skin.hip	skin.hip	26.1	FIRS
skin.hip.CMU.16.12.2016.10.day.day9	55456	FALL	55457	n	55456	12.5	skin	skin	16-12	FIRS1	8	skin.hip	skin.hip	26.1	FIRS
skin.hip.CMU.16.12.2016.10.day.day10	55438	FALL	55439	n	55438	12	skin	skin	16-12	FIRS1	9	skin.hip	skin.hip	26.1	FIRS
skin.hip.CMU.16.12.2016.11.day.day11	55458	FALL	55459	n	55458	8.5	skin	skin	16-12	FIRS1	10	skin.hip	skin.hip	26.1	FIRS
skin.hip.CMU.16.12.2016.11.day.day12	55472	FALL	55473	n	55472	11.5	skin	skin	16-12	FIRS1	11	skin.hip	skin.hip	26.1	FIRS
skin.hip.CMU.16.12.2016.11.day.day13	55492	FALL	55493	n	55492	13	skin	skin	16-12	FIRS1	12	skin.hip	skin.hip	26.1	FIRS
skin.hip.CMU.16.12.2016.11.day.day14	55474	FALL	55475	n	55474	13	skin	skin	16-12	FIRS1	13	skin.hip	skin.hip	26.1	FIRS
skin.hip.CMU.16.12.2016.11.day.day15	55494	FALL	55495	n	55494	12	skin	skin	16-12	FIRS1	14	skin.hip	skin.hip	27.5	FIRS
skin.hip.CMU.16.12.2016.11.day.day16	55508	FALL	55509	n	55508	15	skin	skin	16-12	FIRS1	15	skin.hip	skin.hip	27.5	FIRS
skin.hip.CMU.16.12.2016.11.day.day17	55528	FALL	55529	n	55528	12	skin	skin	16-12	FIRS1	16	skin.hip	skin.hip	27.5	FIRS
skin.hip.CMU.16.12.2016.11.day.day18	55510	FALL	55511	n	55510	13	skin	skin	16-12	FIRS1	17	skin.hip	skin.hip	27.5	FIRS
skin.hip.CMU.16.12.2016.11.day.day19	55530	FALL	55531	n	55530	12.5	skin	skin	16-12	FIRS1	18	skin.hip	skin.hip	27.5	FIRS
skin.hip.CMU.16.12.2016.11.day.day20	55544	FALL	55545	n	55544	16	skin	skin	16-12	FIRS1	19	skin.hip	skin.hip	27.5	FIRS
skin.hip.CMU.16.12.2016.11.day.day21	55564	FALL	55565	n	55564	13	skin	skin	16-12	FIRS1	20	skin.hip	skin.hip	31.1	FIRS
skin.hip.CMU.16.14.2016.11.day.day1	55546	FALL	55547	n	55546	3.5	skin	skin	16-14	FIRS2	0	skin.hip	skin.hip	0	FIRS
skin.hip.CMU.16.14.2016.11.day.day2	55566	FALL	55567	n	55566	4	skin	skin	16-14	FIRS2	1	skin.hip	skin.hip	0	FIRS
skin.hip.CMU.16.14.2016.12.day.day3	54504	FALL	54505	n	54504	6	skin	skin	16-14	FIRS2	2	skin.hip	skin.hip	0	FIRS
skin.hip.CMU.16.14.2016.12.day.day4	54524	FALL	54525	n	54524	6	skin	skin	16-14	FIRS2	3	skin.hip	skin.hip	0	FIRS
skin.hip.CMU.16.14.2016.12.day.day5	54511	FALL	54514	n	54511	8	skin	skin	16-14	FIRS2	4	skin.hip	skin.hip	0	FIRS
skin.hip.CMU.16.14.2016.12.day.day6	54530	FALL	54531	n	54530	9	skin	skin	16-14	FIRS2	5	skin.hip	skin.hip	0	FIRS
skin.hip.CMU.16.14.2016.12.day.day7	55589	FALL	55592	n	55589	8	skin	skin	16-14	FIRS2	6	skin.hip	skin.hip	1.4	FIRS
skin.hip.CMU.16.14.2016.12.day.day8	55586	FALL	55587	n	55586	10	skin	skin	16-14	FIRS2	7	skin.hip	skin.hip	1.4	FIRS
skin.hip.CMU.16.14.2016.12.day.day9	45071	FALL	45074	n	45071	8.5	skin	skin	16-14	FIRS2	8	skin.hip	skin.hip	1.4	FIRS
skin.hip.CMU.16.14.2016.12.day.day10	45090	FALL	45091	n	45090	9	skin	skin	16-14	FIRS2	9	skin.hip	skin.hip	1.4	FIRS
skin.hip.CMU.16.14.2016.12.day.day11	60404	FALL	60405	n	60404	7.5	skin	skin	16-14	FIRS2	10	skin.hip	skin.hip	1.4	FIRS
skin.hip.CMU.16.14.2016.12.day.day12	60424	FALL	60425	n	60424	9	skin	skin	16-14	FIRS2	11	skin.hip	skin.hip	1.4	FIRS
skin.hip.CMU.16.14.2016.12.day.day13	60406	FALL	60407	n	60406	9	skin	skin	16-14	FIRS2	12	skin.hip	skin.hip	5	FIRS
skin.hip.CMU.16.14.2016.12.day.day14	60426	FALL	60427	n	60426	8.5	skin	skin	16-14	FIRS2	13	skin.hip	skin.hip	6.95	FIRS
skin.hip.CMU.16.14.2016.12.day.day15	60440	FALL	60441	n	60440	9	skin	skin	16-14	FIRS2	14	skin.hip	skin.hip	6.95	FIRS
skin.hip.CMU.16.14.2016.12.day.day16	60460	FALL	60461	n	60460	10	skin	skin	16-14	FIRS2	15	skin.hip	skin.hip	8.05	FIRS
skin.hip.CMU.16.14.2016.12.day.day17	60442	FALL	60443	n	60442	10.5	skin	skin	16-14	FIRS2	16	skin.hip	skin.hip	12.75	FIRS
skin.hip.CMU.16.14.2016.12.day.day18	60462	FALL	60463	n	60462	13	skin	skin	16-14	FIRS2	17	skin.hip	skin.hip	19.4	FIRS
skin.hip.CMU.16.14.2016.12.day.day19	60476	FALL	60477	n	60476	9	skin	skin	16-14	FIRS2	18	skin.hip	skin.hip	19.4	FIRS
skin.hip.CMU.16.14.2016.12.day.day20	60496	FALL	60497	n	60496	9	skin	skin	16-14	FIRS2	19	skin.hip	skin.hip	19.4	FIRS
skin.hip.CMU.16.14.2016.12.day.day21	60478	FALL	60479	n	60478	10	skin	skin	16-14	FIRS2	20	skin.hip	skin.hip	19.4	FIRS
skin.hip.CMU.17.12.2017.10.10.day1	41486	FALL	41461	n	41486	5	skin	skin	17-12	FIRS3	0	skin.hip	skin.hip	0	FIRS
skin.hip.CMU.17.12.2017.10.11.day2	45702	FALL	45703	n	45702	5	skin	skin	17-12	FIRS3	1	skin.hip	skin.hip	12.8	FIRS
skin.hip.CMU.17.12.2017.10.12.day3	45716	FALL	45717	n	45716	4	skin	skin	17-12	FIRS3	2	skin.hip	skin.hip	28.65	FIRS
skin.hip.CMU.17.12.2017.10.13.day4	45736	FALL	45737	n	45736	8	skin	skin	17-12	FIRS3	3	skin.hip	skin.hip	41.7	FIRS
skin.hip.CMU.17.12.2017.10.14.day5	45718	FALL	45719	n	45718	9	skin	skin	17-12	FIRS3	4	skin.hip	skin.hip	50.05	FIRS
skin.hip.CMU.17.12.2017.10.15.day6	45728	FALL	45739	n		9	skin	skin	17-12	FIRS3	5	skin.hip	skin.hip	58.65	FIRS
skin.hip.CMU.17.12.2017.10.16.day7	45752	FALL	45753	n	45752	9	skin	skin	17-12	FIRS3	6	skin.hip	skin.hip	68.95	FIRS
skin.hip.CMU.17.12.2017.10.17.day8	45772	FALL	45773	n	45772	9	skin	skin	17-12	FIRS3	7	skin.hip	skin.hip	80.35	FIRS
skin.hip.CMU.17.12.2017.10.18.day9	45754	FALL	45755	n	45754	9	skin	skin	17-12	FIRS3	8	skin.hip	skin.hip	93.95	FIRS
skin.hip.CMU.17.12.2017.10.19.day10	45774	FALL	45775	n	45774	10	skin	skin	17-12	FIRS3	9	skin.hip	skin.hip	107.85	FIRS
skin.hip.CMU.17.12.2017.10.20.day11	45788	FALL	45789	n	45788	10	skin	skin	17-12	FIRS3	10	skin.hip	skin.hip	125.05	FIRS
skin.hip.CMU.17.12.2017.10.21.day12	45808	FALL	45809	n	45808	13	skin	skin	17-12	FIRS3	11	skin.hip	skin.hip	132.55	FIRS
skin.hip.CMU.17.12.2017.10.22.day13	45790	FALL	45791	n	45790	13	skin	skin	17-12	FIRS3	12	skin.hip	skin.hip	141.75	FIRS
skin.hip.CMU.17.12.2017.10.23.day14	45810	FALL	45811	n	45810	13	skin	skin	17-12	FIRS3	13	skin.hip	skin.hip	153.7	FIRS
skin.hip.CMU.17.12.2017.10.24.day15	45104	FALL	45105	n	45104	13	skin	skin	17-12	FIRS3	14	skin.hip	skin.hip	166.75	FIRS
skin.hip.CMU.17.12.2017.10.25.day16	45124	FALL	45125	n	45124	13	skin	skin	17-12	FIRS3	15	skin.hip	skin.hip	179	FIRS
skin.hip.CMU.17.12.2017.10.26.day17	45106	FALL	45107	n	45106	13	skin	skin	17-12	FIRS3	16	skin.hip	skin.hip	190.95	FIRS
skin.hip.CMU.17.12.2017.10.27.day18	45126	FALL	45127	n	45126	13	skin	skin	17-12	FIRS3	17	skin.hip	skin.hip	200.4	FIRS
skin.hip.CMU.17.12.2017.10.28.day19	45140	FALL	45141	n	45140	13	skin	skin	17-12	FIRS3	18	skin.hip	skin.hip	211.5	FIRS
skin.hip.CMU.17.12.2017.10.29.day20	45160	FALL	45161	n	45160	14	skin	skin	17-12	FIRS3	19	skin.hip	skin.hip	222.9	FIRS
skin.hip.CMU.17.12.2017.10.30.day21	45142	FALL	45143	n	45142	13	skin	skin	17-12	FIRS3	20	skin.hip	skin.hip	232.9	FIRS
skin.hip.CMU.16.04.2016.mo.day1	25412	SPRING	25413			5	skin	skin	CMU_Mr._16_04	FIRS4	0	skin.hip	skin.hip	0	FIRS
skin.hip.CMU.16.04.2016.mo.day2	25432	SPRING	25433			5	skin	skin	CMU_Mr._16_04	FIRS4	1	skin.hip	skin.hip	7.77778	FIRS
skin.hip.CMU.16.04.2016.mo.day3	25414	SPRING	25415			10	skin	skin	CMU_Mr._16_04	FIRS4	2	skin.hip	skin.hip	16.6667	FIRS
skin.hip.CMU.16.04.2016.mo.day4	25434	SPRING	25435			10	skin	skin	CMU_Mr._16_04	FIRS4	3	skin.hip	skin.hip	29.7222	FIRS
skin.hip.CMU.16.04.2016.mo.day5	25448	SPRING	25449			9	skin	skin	CMU_Mr._16_04	FIRS4	4	skin.hip	skin.hip	40	FIRS
skin.hip.CMU.16.04.2016.mo.day6	25468	SPRING	25469			9	skin	skin	CMU_Mr._16_04	FIRS4	5	skin.hip	skin.hip	44.7222	FIRS
skin.hip.CMU.16.04.2016.mo.day7	25450	SPRING	25451			10	skin	skin	CMU_Mr._16_04	FIRS4	6	skin.hip	skin.hip	50.8333	FIRS
skin.hip.CMU.16.04.2016.mo.day8	25470	SPRING	25471			11	skin	skin	CMU_Mr._16_04	FIRS4	7	skin.hip	skin.hip	57.7778	FIRS
skin.hip.CMU.16.04.2016.mo.day9	25484	SPRING	25485			9	skin	skin	CMU_Mr._16_04	FIRS4	8	skin.hip	skin.hip	62.2222	FIRS
skin.hip.CMU.16.04.2016.mo.day10	25504	SPRING	25505			14	skin	skin	CMU_Mr._16_04	FIRS4	9	skin.hip	skin.hip	68.0556	FIRS
skin.hip.CMU.16.04.2016.mo.day11	25486	SPRING	25487			15	skin	skin	CMU_Mr._16_04	FIRS4	10	skin.hip	skin.hip	80.2778	FIRS
skin.hip.CMU.16.04.2016.mo.day12	25506	SPRING	25507			11	skin	skin	CMU_Mr._16_04	FIRS4	11	skin.hip	skin.hip	87.7778	FIRS
skin.hip.CMU.16.04.2016.mo.day13	25520	SPRING	25521			11	skin	skin	CMU_Mr._16_04	FIRS4	12	skin.hip	skin.hip	91.6667	FIRS
skin.hip.CMU.16.04.2016.mo.day14	25540	SPRING	25541			11	skin	skin	CMU_Mr._16_04	FIRS4	13	skin.hip	skin.hip	96.1111	FIRS
skin.hip.CMU.16.04.2016.mo.day15	25522	SPRING	25523			16	skin	skin	CMU_Mr._16_04	FIRS4	14	skin.hip	skin.hip	102.778	FIRS
skin.hip.CMU.16.04.2016.mo.day16	25542	SPRING	25543			14	skin	skin	CMU_Mr._16_04	FIRS4	15	skin.hip	skin.hip	111.389	FIRS
skin.hip.CMU.16.04.2016.mo.day17	25556	SPRING	25557			15	skin	skin	CMU_Mr._16_04	FIRS4	16	skin.hip	skin.hip	122.778	FIRS
skin.hip.CMU.16.04.2016.mo.day18	25576	SPRING	25577			13	skin	skin	CMU_Mr._16_04	FIRS4	17	skin.hip	skin.hip	136.944	FIRS
skin.hip.CMU.16.04.2016.mo.day19	25558	SPRING	25559			19	skin	skin	CMU_Mr._16_04	FIRS4	18	skin.hip	skin.hip	149.722	FIRS
skin.hip.CMU.16.04.2016.mo.day20	25578	SPRING	25579			19	skin	skin	CMU_Mr._16_04	FIRS4	19	skin.hip	skin.hip	160	FIRS
skin.hip.CMU.16.04.2016.mo.day21	25700	SPRING	25701			20	skin	skin	CMU_Mr._16_04	FIRS4	20	skin.hip	skin.hip	173.611	FIRS
skin.hip.CMU.16.03.2016.02.25.day1	25220	SPRING	25221			3	skin	skin	CMU_Mrs._16_03	FIRS5	0	skin.hip	skin.hip	0	FIRS
skin.hip.CMU.16.03.2016.3.day2	25232	SPRING	25233			6	skin	skin	CMU_Mrs._16_03	FIRS5	1	skin.hip	skin.hip	13.0556	FIRS
skin.hip.CMU.16.03.2016.3.day3	25252	SPRING	25253			6	skin	skin	CMU_Mrs._16_03	FIRS5	2	skin.hip	skin.hip	25.8333	FIRS
skin.hip.CMU.16.03.2016.3.day4	25234	SPRING	25235			9	skin	skin	CMU_Mrs._16_03	FIRS5	3	skin.hip	skin.hip	35.8333	FIRS
skin.hip.CMU.16.03.2016.3.day5	25254	SPRING	25255			9	skin	skin	CMU_Mrs._16_03	FIRS5	4	skin.hip	skin.hip	47.2222	FIRS
skin.hip.CMU.16.03.2016.3.day6	25268	SPRING	25269			9	skin	skin	CMU_Mrs._16_03	FIRS5	5	skin.hip	skin.hip	52.5	FIRS
skin.hip.CMU.16.03.2016.3.day7	25288	SPRING	25289			9	skin	skin	CMU_Mrs._16_03	FIRS5	6	skin.hip	skin.hip	57.2222	FIRS
skin.hip.CMU.16.03.2016.3.day8	25270	SPRING	25271			9	skin	skin	CMU_Mrs._16_03	FIRS5	7	skin.hip	skin.hip	66.1111	FIRS
skin.hip.CMU.16.03.2016.3.day9	25290	SPRING	25291			11	skin	skin	CMU_Mrs._16_03	FIRS5	8	skin.hip	skin.hip	73.0556	FIRS
skin.hip.CMU.16.03.2016.3.day10	25304	SPRING	25305			11	skin	skin	CMU_Mrs._16_03	FIRS5	9	skin.hip	skin.hip	80.8333	FIRS
skin.hip.CMU.16.03.2016.3.day11	25324	SPRING	25325			12	skin	skin	CMU_Mrs._16_03	FIRS5	10	skin.hip	skin.hip	89.7222	FIRS
skin.hip.CMU.16.03.2016.3.day12	25306	SPRING	25307			11	skin	skin	CMU_Mrs._16_03	FIRS5	11	skin.hip	skin.hip	102.778	FIRS
skin.hip.CMU.16.03.2016.3.day13	25326	SPRING	25327			12	skin	skin	CMU_Mrs._16_03	FIRS5	12	skin.hip	skin.hip	113.056	FIRS
skin.hip.CMU.16.03.2016.3.day14	25340	SPRING	25341			12	skin	skin	CMU_Mrs._16_03	FIRS5	13	skin.hip	skin.hip	117.778	FIRS
skin.hip.CMU.16.03.2016.3.day15	25360	SPRING	25361			13	skin	skin	CMU_Mrs._16_03	FIRS5	14	skin.hip	skin.hip	123.889	FIRS
skin.hip.CMU.16.03.2016.3.day16	25342	SPRING	25343			13	skin	skin	CMU_Mrs._16_03	FIRS5	15	skin.hip	skin.hip	130.833	FIRS
skin.hip.CMU.16.03.2016.3.day17	25362	SPRING	25363			13	skin	skin	CMU_Mrs._16_03	FIRS5	16	skin.hip	skin.hip	135.278	FIRS
skin.hip.CMU.16.03.2016.3.day18	25376	SPRING	25377			12	skin	skin	CMU_Mrs._16_03	FIRS5	17	skin.hip	skin.hip	141.111	FIRS
skin.hip.CMU.16.03.2016.3.day19	25396	SPRING	25397			16	skin	skin	CMU_Mrs._16_03	FIRS5	18	skin.hip	skin.hip	153.333	FIRS
skin.hip.CMU.16.03.2016.3.day20	25378	SPRING	25379			14	skin	skin	CMU_Mrs._16_03	FIRS5	19	skin.hip	skin.hip	160.833	FIRS
skin.hip.CMU.16.03.2016.3.day21	25398	SPRING	25399			13	skin	skin	CMU_Mrs._16_03	FIRS5	20	skin.hip	skin.hip	164.722	FIRS
skin.hip.CMU.16.05.2016.mo.day1	25720	SPRING	25721			7	skin	skin	CMU_Mrs._16_05	FIRS6	0	skin.hip	skin.hip	0	FIRS
skin.hip.CMU.16.05.2016.mo.day2	25702	SPRING	25703			7	skin	skin	CMU_Mrs._16_05	FIRS6	1	skin.hip	skin.hip	7.5	FIRS
skin.hip.CMU.16.05.2016.mo.day3	25722	SPRING	25723			7	skin	skin	CMU_Mrs._16_05	FIRS6	2	skin.hip	skin.hip	11.3889	FIRS
skin.hip.CMU.16.05.2016.mo.day4	25736	SPRING	25737			8	skin	skin	CMU_Mrs._16_05	FIRS6	3	skin.hip	skin.hip	15.8333	FIRS
skin.hip.CMU.16.05.2016.mo.day5	25756	SPRING	25757			7	skin	skin	CMU_Mrs._16_05	FIRS6	4	skin.hip	skin.hip	22.5	FIRS
skin.hip.CMU.16.05.2016.mo.day6	25738	SPRING	25739			8	skin	skin	CMU_Mrs._16_05	FIRS6	5	skin.hip	skin.hip	31.1111	FIRS
skin.hip.CMU.16.05.2016.mo.day7	25758	SPRING	25759			9	skin	skin	CMU_Mrs._16_05	FIRS6	6	skin.hip	skin.hip	42.5	FIRS
skin.hip.CMU.16.05.2016.mo.day8	25772	SPRING	25773			8	skin	skin	CMU_Mrs._16_05	FIRS6	7	skin.hip	skin.hip	56.6667	FIRS
skin.hip.CMU.16.05.2016.mo.day9	25792	SPRING	25793			9	skin	skin	CMU_Mrs._16_05	FIRS6	8	skin.hip	skin.hip	69.4444	FIRS
skin.hip.CMU.16.05.2016.mo.day10	25774	SPRING	25775			9	skin	skin	CMU_Mrs._16_05	FIRS6	9	skin.hip	skin.hip	79.7222	FIRS
skin.hip.CMU.16.05.2016.mo.day11	25794	SPRING	25795			11	skin	skin	CMU_Mrs._16_05	FIRS6	10	skin.hip	skin.hip	93.3333	FIRS
skin.hip.CMU.16.05.2016.mo.day12	25592	SPRING	25593			13	skin	skin	CMU_Mrs._16_05	FIRS6	11	skin.hip	skin.hip	110.278	FIRS
skin.hip.CMU.16.05.2016.mo.day13	25612	SPRING	25613			12	skin	skin	CMU_Mrs._16_05	FIRS6	12	skin.hip	skin.hip	123.333	FIRS
skin.hip.CMU.16.05.2016.mo.day14	25594	SPRING	25595			13	skin	skin	CMU_Mrs._16_05	FIRS6	13	skin.hip	skin.hip	136.667	FIRS
skin.hip.CMU.16.05.2016.mo.day15	25614	SPRING	25615			13	skin	skin	CMU_Mrs._16_05	FIRS6	14	skin.hip	skin.hip	150	FIRS
skin.hip.CMU.16.05.2016.mo.day16	25628	SPRING	25629			14	skin	skin	CMU_Mrs._16_05	FIRS6	15	skin.hip	skin.hip	164.722	FIRS
skin.hip.CMU.16.05.2016.mo.day17	25648	SPRING	25649			15	skin	skin	CMU_Mrs._16_05	FIRS6	16	skin.hip	skin.hip	179.722	FIRS
skin.hip.CMU.16.05.2016.mo.day18	25630	SPRING	25631			17	skin	skin	CMU_Mrs._16_05	FIRS6	17	skin.hip	skin.hip	194.722	FIRS
skin.hip.CMU.16.05.2016.mo.day19	25650	SPRING	25651			17	skin	skin	CMU_Mrs._16_05	FIRS6	18	skin.hip	skin.hip	200.833	FIRS
skin.hip.CMU.16.05.2016.mo.day20	25664	SPRING	25665			19	skin	skin	CMU_Mrs._16_05	FIRS6	19	skin.hip	skin.hip	207.5	FIRS
skin.hip.CMU.16.05.2016.mo.day21	25684	SPRING	25685			18	skin	skin	CMU_Mrs._16_05	FIRS6	20	skin.hip	skin.hip	214.167	FIRS
skin.hip.CMU.17.10.2017.08.09.day1	60498	SUMMER	60499	n	60498	3	skin	skin	17-10	FIRS7	0	skin.hip	skin.hip	0	FIRS
skin.hip.CMU.17.10.2017.08.10.day2	60512	SUMMER	60513	n	60512	4	skin	skin	17-10	FIRS7	1	skin.hip	skin.hip	25.55	FIRS
skin.hip.CMU.17.10.2017.08.11.day3	60532	SUMMER	60533	n	60532	5	skin	skin	17-10	FIRS7	2	skin.hip	skin.hip	49.75	FIRS
skin.hip.CMU.17.10.2017.08.12.day4	60514	SUMMER	60515	n	60514	6	skin	skin	17-10	FIRS7	3	skin.hip	skin.hip	72	FIRS
skin.hip.CMU.17.10.2017.08.13.day5	60534	SUMMER	60535	n	60534	11	skin	skin	17-10	FIRS7	4	skin.hip	skin.hip	97	FIRS
skin.hip.CMU.17.10.2017.08.14.day6	60548	SUMMER	60549	n	60548	13	skin	skin	17-10	FIRS7	5	skin.hip	skin.hip	122.55	FIRS
skin.hip.CMU.17.10.2017.08.15.day7	60568	SUMMER	60569	n	60568	14	skin	skin	17-10	FIRS7	6	skin.hip	skin.hip	146.45	FIRS
skin.hip.CMU.17.10.2017.08.16.day8	60550	SUMMER	60551	n	60550	15	skin	skin	17-10	FIRS7	7	skin.hip	skin.hip	169.5	FIRS
skin.hip.CMU.17.10.2017.08.17.day9	60570	SUMMER	60571	n	60570	16	skin	skin	17-10	FIRS7	8	skin.hip	skin.hip	193.95	FIRS
skin.hip.CMU.17.10.2017.08.18.day10	60584	SUMMER	60585	n	60584	17	skin	skin	17-10	FIRS7	9	skin.hip	skin.hip	219.2	FIRS
skin.hip.CMU.17.10.2017.08.19.day11	60604	SUMMER	60605	n	60604	19	skin	skin	17-10	FIRS7	10	skin.hip	skin.hip	244.45	FIRS
skin.hip.CMU.17.10.2017.08.20.day12	60586	SUMMER	60587	n	60586	20	skin	skin	17-10	FIRS7	11	skin.hip	skin.hip	270.85	FIRS
skin.hip.CMU.17.10.2017.08.21.day13	60606	SUMMER	60607	n	60606	21	skin	skin	17-10	FIRS7	12	skin.hip	skin.hip	297.25	FIRS
skin.hip.CMU.17.10.2017.08.22.day14	60620	SUMMER	60621	n	60620	21	skin	skin	17-10	FIRS7	13	skin.hip	skin.hip	322.8	FIRS
skin.hip.CMU.17.10.2017.08.23.day15	60640	SUMMER	60641	n	60640	21	skin	skin	17-10	FIRS7	14	skin.hip	skin.hip	348.05	FIRS
skin.hip.CMU.17.10.2017.08.24.day16	60622	SUMMER	60623	n	60622	21	skin	skin	17-10	FIRS7	15	skin.hip	skin.hip	373.85	FIRS
skin.hip.CMU.17.10.2017.08.25.day17	60642	SUMMER	60643	n	60642	21	skin	skin	17-10	FIRS7	16	skin.hip	skin.hip	398.55	FIRS
skin.hip.CMU.17.10.2017.08.26.day18	60656	SUMMER	60657	n	60656	21	skin	skin	17-10	FIRS7	17	skin.hip	skin.hip	424.7	FIRS
skin.hip.CMU.17.10.2017.08.27.day19	60676	SUMMER	60677	n	60676	21	skin	skin	17-10	FIRS7	18	skin.hip	skin.hip	451.65	FIRS
skin.hip.CMU.17.10.2017.08.28.day20	60658	SUMMER	60659	n	60658	21	skin	skin	17-10	FIRS7	19	skin.hip	skin.hip	477.8	FIRS
skin.hip.CMU.17.10.2017.08.29.day21	60678	SUMMER	60679	n	60678	21	skin	skin	17-10	FIRS7	20	skin.hip	skin.hip	504.75	FIRS
skin.hip.CMU.16.09.2016.07.26.day1	45824	SUMMER	45825	n	45824	3	skin	skin	Mrs. 16-09	FIRS8	0	skin.hip	skin.hip	0	FIRS
skin.hip.CMU.16.09.2016.07.27.day2	45844	SUMMER	45845	n	45844	7	skin	skin	Mrs. 16-09	FIRS8	1	skin.hip	skin.hip	28.3	FIRS
skin.hip.CMU.16.09.2016.07.28.day3	45826	SUMMER	45827	n	45826	9.5	skin	skin	Mrs. 16-09	FIRS8	2	skin.hip	skin.hip	57.45	FIRS
skin.hip.CMU.16.09.2016.07.29.day4	45846	SUMMER	45847	n	45846	12	skin	skin	Mrs. 16-09	FIRS8	3	skin.hip	skin.hip	86.6	FIRS
skin.hip.CMU.16.09.2016.07.30.day5	45860	SUMMER	45861	n	45860	13	skin	skin	Mrs. 16-09	FIRS8	4	skin.hip	skin.hip	114.7	FIRS
skin.hip.CMU.16.09.2016.07.31.day6	45880	SUMMER	45881	n	45880	13	skin	skin	Mrs. 16-09	FIRS8	5	skin.hip	skin.hip	142.45	FIRS
skin.hip.CMU.16.09.2016.08.01.day7	45862	SUMMER	45863	n	45862	12.5	skin	skin	Mrs. 16-09	FIRS8	6	skin.hip	skin.hip	169.4	FIRS
skin.hip.CMU.16.09.2016.08.02.day8	45882	SUMMER	45883	n	45882	16	skin	skin	Mrs. 16-09	FIRS8	7	skin.hip	skin.hip	196.65	FIRS
skin.hip.CMU.16.09.2016.08.03.day9	45896	SUMMER	45897	n	45896	17	skin	skin	Mrs. 16-09	FIRS8	8	skin.hip	skin.hip	225	FIRS
skin.hip.CMU.16.09.2016.08.04.day10	45916	SUMMER	45917	n	45916	19.5	skin	skin	Mrs. 16-09	FIRS8	9	skin.hip	skin.hip	248.35	FIRS
skin.hip.CMU.16.09.2016.08.05.day11	45898	SUMMER	45899	n	45898	19.5	skin	skin	Mrs. 16-09	FIRS8	10	skin.hip	skin.hip	269.7	FIRS
skin.hip.CMU.16.09.2016.08.06.day12	45918	SUMMER	45919	n	45918	19.5	skin	skin	Mrs. 16-09	FIRS8	11	skin.hip	skin.hip	293.3	FIRS
skin.hip.CMU.16.09.2016.08.07.day13	45932	SUMMER	45933	n	45932	19	skin	skin	Mrs. 16-09	FIRS8	12	skin.hip	skin.hip	317.75	FIRS
skin.hip.CMU.16.09.2016.08.08.day14	45952	SUMMER	45953	n	45952	20	skin	skin	Mrs. 16-09	FIRS8	13	skin.hip	skin.hip	343.3	FIRS
skin.hip.CMU.16.09.2016.08.09.day15	45934	SUMMER	45935	n	45934	21	skin	skin	Mrs. 16-09	FIRS8	14	skin.hip	skin.hip	371.35	FIRS
skin.hip.CMU.16.09.2016.08.10.day16	45954	SUMMER	45955	n	45954	21	skin	skin	Mrs. 16-09	FIRS8	15	skin.hip	skin.hip	397.75	FIRS
skin.hip.CMU.16.09.2016.08.11.day17	45464	SUMMER	45465	n	45464	21	skin	skin	Mrs. 16-09	FIRS8	16	skin.hip	skin.hip	422.75	FIRS
skin.hip.CMU.16.09.2016.08.12.day18	45484	SUMMER	45485	n	45484	22.5	skin	skin	Mrs. 16-09	FIRS8	17	skin.hip	skin.hip	446.35	FIRS
skin.hip.CMU.16.09.2016.08.13.day19	45466	SUMMER	45467	n	45466	22.5	skin	skin	Mrs. 16-09	FIRS8	18	skin.hip	skin.hip	471.65	FIRS
skin.hip.CMU.16.09.2016.08.14.day20	45486	SUMMER	45487	n	45486	22.5	skin	skin	Mrs. 16-09	FIRS8	19	skin.hip	skin.hip	496.4	FIRS
skin.hip.CMU.16.09.2016.08.15.day21	45500	SUMMER	45501	n	45500	21.5	skin	skin	Mrs. 16-09	FIRS8	20	skin.hip	skin.hip	521.95	FIRS
skin.hip.CMU.16.10.2016.08.06.day1	45520	SUMMER	45521	n	45520	5	skin	skin	Mrs. 16-10	FIRS9	0	skin.hip	skin.hip	0	FIRS
skin.hip.CMU.16.10.2016.08.07.day2	45502	SUMMER	45503	n	45502	5	skin	skin	Mrs. 16-10	FIRS9	1	skin.hip	skin.hip	24.45	FIRS
skin.hip.CMU.16.10.2016.08.08.day3	45522	SUMMER	45523	n	45522	8	skin	skin	Mrs. 16-10	FIRS9	2	skin.hip	skin.hip	50	FIRS
skin.hip.CMU.16.10.2016.08.09.day4	45536	SUMMER	45537	n	45536	8.5	skin	skin	Mrs. 16-10	FIRS9	3	skin.hip	skin.hip	78.05	FIRS
skin.hip.CMU.16.10.2016.08.10.day5	45556	SUMMER	45557	n	45556	10.5	skin	skin	Mrs. 16-10	FIRS9	4	skin.hip	skin.hip	104.45	FIRS
skin.hip.CMU.16.10.2016.08.11.day6	45538	SUMMER	45539	n	45538	12.5	skin	skin	Mrs. 16-10	FIRS9	5	skin.hip	skin.hip	129.45	FIRS
skin.hip.CMU.16.10.2016.08.12.day7	45558	SUMMER	45559	n		No data	skin	skin	Mrs. 16-10	FIRS9	6	skin.hip	skin.hip	153.05	FIRS
skin.hip.CMU.16.10.2016.08.13.day8	45572	SUMMER	45573	n		No data	skin	skin	Mrs. 16-10	FIRS9	7	skin.hip	skin.hip	178.35	FIRS
skin.hip.CMU.16.10.2016.08.14.day9	45592	SUMMER	45593	n		No data	skin	skin	Mrs. 16-10	FIRS9	8	skin.hip	skin.hip	203.1	FIRS
skin.hip.CMU.16.10.2016.08.15.day10	45574	SUMMER	45575	n	45574	16	skin	skin	Mrs. 16-10	FIRS9	9	skin.hip	skin.hip	228.65	FIRS
skin.hip.CMU.16.10.2016.08.16.day11	45594	SUMMER	45595	n	45594	15.5	skin	skin	Mrs. 16-10	FIRS9	10	skin.hip	skin.hip	255.05	FIRS
skin.hip.CMU.16.10.2016.08.17.day12	45608	SUMMER	45609	n	45608	16	skin	skin	Mrs. 16-10	FIRS9	11	skin.hip	skin.hip	280.3	FIRS
skin.hip.CMU.16.10.2016.08.18.day13	45628	SUMMER	45629	n	45628	16.5	skin	skin	Mrs. 16-10	FIRS9	12	skin.hip	skin.hip	303.9	FIRS
skin.hip.CMU.16.10.2016.08.19.day14	45610	SUMMER	45611	n	45610	19	skin	skin	Mrs. 16-10	FIRS9	13	skin.hip	skin.hip	327.5	FIRS
skin.hip.CMU.16.10.2016.08.20.day15	45630	SUMMER	45631	n	45630	21	skin	skin	Mrs. 16-10	FIRS9	14	skin.hip	skin.hip	351.95	FIRS
skin.hip.CMU.16.10.2016.08.21.day16	45644	SUMMER	45645	n	45644	21	skin	skin	Mrs. 16-10	FIRS9	15	skin.hip	skin.hip	376.1	FIRS
skin.hip.CMU.16.10.2016.08.22.day17	45664	SUMMER	45665	n	45664	21	skin	skin	Mrs. 16-10	FIRS9	16	skin.hip	skin.hip	400	FIRS
skin.hip.CMU.16.10.2016.08.23.day18	45646	SUMMER	45647	n	45646	21	skin	skin	Mrs. 16-10	FIRS9	17	skin.hip	skin.hip	421.7	FIRS
skin.hip.CMU.16.10.2016.08.24.day19	45666	SUMMER	45667	n	45666	21	skin	skin	Mrs. 16-10	FIRS9	18	skin.hip	skin.hip	443.9	FIRS
skin.hip.CMU.16.10.2016.08.25.day20	45680	SUMMER	45681	n	45680	21	skin	skin	Mrs. 16-10	FIRS9	19	skin.hip	skin.hip	464.75	FIRS
skin.hip.CMU.16.10.2016.08.26.day21	45700	SUMMER	45701	n	45700	21	skin	skin	Mrs. 16-10	FIRS9	20	skin.hip	skin.hip	483.95	FIRS
skin.hip.CMU17.04.2017.03.day1	64170	WINTER	64171	n	64170	5	skin	skin	Mr 17-04	FIRS10	0	skin.hip	skin.hip	0	FIRS
skin.hip.CMU17.04.2017.03.day2	64184	WINTER	64185	n	64184	5	skin	skin	Mr 17-04	FIRS10	1	skin.hip	skin.hip	12.5	FIRS
skin.hip.CMU17.04.2017.03.day3	64204	WINTER	64205	n	64204	7	skin	skin	Mr 17-04	FIRS10	2	skin.hip	skin.hip	24.15	FIRS
skin.hip.CMU17.04.2017.03.day4	64186	WINTER	64187	n	64186	7	skin	skin	Mr 17-04	FIRS10	3	skin.hip	skin.hip	34.15	FIRS
skin.hip.CMU17.04.2017.03.day5	64206	WINTER	64207	n	64206	7	skin	skin	Mr 17-04	FIRS10	4	skin.hip	skin.hip	46.95	FIRS
skin.hip.CMU17.04.2017.03.day6	64220	WINTER	64221	n	64220	8	skin	skin	Mr 17-04	FIRS10	5	skin.hip	skin.hip	61.65	FIRS
skin.hip.CMU17.04.2017.03.day7	64240	WINTER	64241	n	64240	10	skin	skin	Mr 17-04	FIRS10	6	skin.hip	skin.hip	76.65	FIRS
skin.hip.CMU17.04.2017.03.day8	64222	WINTER	64223	n	64222	11	skin	skin	Mr 17-04	FIRS10	7	skin.hip	skin.hip	92.2	FIRS
skin.hip.CMU17.04.2017.03.day9	64242	WINTER	64243	n	64242	12	skin	skin	Mr 17-04	FIRS10	8	skin.hip	skin.hip	109.7	FIRS
skin.hip.CMU17.04.2017.03.day10	64256	WINTER	64257	n	64256	14	skin	skin	Mr 17-04	FIRS10	9	skin.hip	skin.hip	127.45	FIRS
skin.hip.CMU17.04.2017.03.day11	64276	WINTER	64277	n	64276	15	skin	skin	Mr 17-04	FIRS10	10	skin.hip	skin.hip	144.95	FIRS
skin.hip.CMU17.04.2017.03.day12	64258	WINTER	64259	n	64258	13	skin	skin	Mr 17-04	FIRS10	11	skin.hip	skin.hip	162.45	FIRS
skin.hip.CMU17.04.2017.03.day13	64278	WINTER	64279	n	64278	16	skin	skin	Mr 17-04	FIRS10	12	skin.hip	skin.hip	180.25	FIRS
skin.hip.CMU17.04.2017.03.day14	64292	WINTER	64293	n	64292	15	skin	skin	Mr 17-04	FIRS10	13	skin.hip	skin.hip	191.65	FIRS
skin.hip.CMU17.04.2017.03.day15	64312	WINTER	64313	n	64312	16	skin	skin	Mr 17-04	FIRS10	14	skin.hip	skin.hip	202.45	FIRS
skin.hip.CMU17.04.2017.03.day16	64294	WINTER	64295	n	64294	16	skin	skin	Mr 17-04	FIRS10	15	skin.hip	skin.hip	213.25	FIRS
skin.hip.CMU17.04.2017.03.day17	64314	WINTER	64315	n	64314	18	skin	skin	Mr 17-04	FIRS10	16	skin.hip	skin.hip	224.05	FIRS
skin.hip.CMU17.04.2017.03.day18	64328	WINTER	64329	n	64328	13	skin	skin	Mr 17-04	FIRS10	17	skin.hip	skin.hip	235.2	FIRS
skin.hip.CMU17.04.2017.03.day19	64348	WINTER	64349	n	64348	20	skin	skin	Mr 17-04	FIRS10	18	skin.hip	skin.hip	243.55	FIRS
skin.hip.CMU17.04.2017.03.day20	64330	WINTER	64331	n	64330	17	skin	skin	Mr 17-04	FIRS10	19	skin.hip	skin.hip	254.4	FIRS
skin.hip.CMU17.04.2017.03.day21	64350	WINTER	64351	n	64350	20	skin	skin	Mr 17-04	FIRS10	20	skin.hip	skin.hip	267.15	FIRS
skin.hip.CMU16.15.2016.12.day1	61810	WINTER	61811	n	61810	4.5	skin	skin	Mr. 16-15	FIRS11	0	skin.hip	skin.hip	0	FIRS
skin.hip.CMU16.15.2016.12.day2	61830	WINTER	61831	n	61830	4	skin	skin	Mr. 16-15	FIRS11	1	skin.hip	skin.hip	0	FIRS
skin.hip.CMU16.15.2016.12.day3	60376	WINTER	60377	n	60376	6	skin	skin	Mr. 16-15	FIRS11	2	skin.hip	skin.hip	1.1	FIRS
skin.hip.CMU16.15.2016.12.day4	60396	WINTER	60397	n	60396	7	skin	skin	Mr. 16-15	FIRS11	3	skin.hip	skin.hip	5.8	FIRS
skin.hip.CMU16.15.2016.12.day5	60382	WINTER	60383	n	60382	7	skin	skin	Mr. 16-15	FIRS11	4	skin.hip	skin.hip	12.45	FIRS
skin.hip.CMU16.15.2016.12.day6	62059	WINTER	62062	n	62059	6	skin	skin	Mr. 16-15	FIRS11	5	skin.hip	skin.hip	12.45	FIRS
skin.hip.CMU16.15.2016.12.day7	63601	WINTER	63594	n	63601	10	skin	skin	Mr. 16-15	FIRS11	6	skin.hip	skin.hip	12.45	FIRS
skin.hip.CMU16.15.2016.12.day8	61844	WINTER	61845	n	61844	10.5	skin	skin	Mr. 16-15	FIRS11	7	skin.hip	skin.hip	12.45	FIRS
skin.hip.CMU16.15.2016.12.day9	61864	WINTER	61865	n	61864	9	skin	skin	Mr. 16-15	FIRS11	8	skin.hip	skin.hip	12.45	FIRS
skin.hip.CMU16.15.2016.12.day10	61846	WINTER	61847	n	61846	9.5	skin	skin	Mr. 16-15	FIRS11	9	skin.hip	skin.hip	12.45	FIRS
skin.hip.CMU16.15.2016.12.day11	61866	WINTER	61867	n	61866	10	skin	skin	Mr. 16-15	FIRS11	10	skin.hip	skin.hip	12.45	FIRS
skin.hip.CMU16.15.2016.12.day12	61880	WINTER	61881	n	61880	10	skin	skin	Mr. 16-15	FIRS11	11	skin.hip	skin.hip	12.7	FIRS
skin.hip.CMU16.15.2016.12.day13	61900	WINTER	61901	n	61900	10	skin	skin	Mr. 16-15	FIRS11	12	skin.hip	skin.hip	17.15	FIRS
skin.hip.CMU16.15.2016.12.day14	61882	WINTER	61883	n	61882	10	skin	skin	Mr. 16-15	FIRS11	13	skin.hip	skin.hip	18.8	FIRS
skin.hip.CMU16.15.2016.12.day15	61902	WINTER	61903	n	61902	10	skin	skin	Mr. 16-15	FIRS11	14	skin.hip	skin.hip	18.8	FIRS
skin.hip.CMU16.15.2016.12.day16	61916	WINTER	61917	n	61916	11	skin	skin	Mr. 16-15	FIRS11	15	skin.hip	skin.hip	18.8	FIRS
skin.hip.CMU16.15.2016.12.day17	61936	WINTER	61937	n	61936	12	skin	skin	Mr. 16-15	FIRS11	16	skin.hip	skin.hip	18.8	FIRS
skin.hip.CMU16.15.2016.12.day18	61918	WINTER	61919	n	61918	12	skin	skin	Mr. 16-15	FIRS11	17	skin.hip	skin.hip	19.35	FIRS
skin.hip.CMU16.15.2016.12.day19	61938	WINTER	61939	n	61938	10	skin	skin	Mr. 16-15	FIRS11	18	skin.hip	skin.hip	19.35	FIRS
skin.hip.CMU16.15.2016.12.day20	61952	WINTER	61953	n	61952	11	skin	skin	Mr. 16-15	FIRS11	19	skin.hip	skin.hip	19.35	FIRS
skin.hip.CMU16.15.2017.01.day21	61972	WINTER	61973	n	61972	9	skin	skin	Mr. 16-15	FIRS11	20	skin.hip	skin.hip	19.35	FIRS
skin.hip.CMU17.01.2017.01.day1	61954	WINTER	61955	n	61954	3.5	skin	skin	Mrs. 17-01	FIRS12	0	skin.hip	skin.hip	0	FIRS
skin.hip.CMU17.01.2017.01.day2	61974	WINTER	61975	n	61974	Body covered in snow	skin	skin	Mrs. 17-01	FIRS12	1	skin.hip	skin.hip	0	FIRS
skin.hip.CMU17.01.2017.01.day3	61988	WINTER	61989	n	61988	Body covered in snow	skin	skin	Mrs. 17-01	FIRS12	2	skin.hip	skin.hip	0	FIRS
skin.hip.CMU17.01.2017.01.day4	62008	WINTER	62009	n	62008	Body covered in snow	skin	skin	Mrs. 17-01	FIRS12	3	skin.hip	skin.hip	0	FIRS
skin.hip.CMU17.01.2017.01.day5	61990	WINTER	61991	n	61990	Body covered in snow	skin	skin	Mrs. 17-01	FIRS12	4	skin.hip	skin.hip	0	FIRS
[truncated: 1,783 more rows]

## Sheet: fig_2a-c
SampleID	Carbohydrates	Lipids	AminoAcids	facility	State	Conv_time	host_subject_ID	ADD
25237_S2128_L003	0.161758	0.0607527	0.170538	FIRS	early	13.0556	CMU_Mrs._16_03	13.0556
25238_S1254_L003	0.185273	0.0420329	0.122496	FIRS	early	35.8333	CMU_Mrs._16_03	35.8333
25257_S2039_L003	0.175043	0.0591394	0.130193	FIRS	early	25.8333	CMU_Mrs._16_03	25.8333
25259_S2215_L003	0.117001	0.10333	0.118595	FIRS	early	47.2222	CMU_Mrs._16_03	47.2222
25293_S2193_L003	0.131828	0.0929003	0.129965	FIRS	active	57.2222	CMU_Mrs._16_03	57.2222
25295_S2243_L003	0.21937	0.0823365	0.146928	FIRS	active	73.0556	CMU_Mrs._16_03	73.0556
25311_S2283_L003	0.178296	0.0853012	0.182919	FIRS	active	102.778	CMU_Mrs._16_03	102.778
25329_S2222_L003	0.108689	0.0670384	0.103181	FIRS	active	89.7222	CMU_Mrs._16_03	89.7222
25330_S1251_L003	0.277257	0.242594	0.218602	FIRS	active	113.056	CMU_Mrs._16_03	113.056
25344_S1331_L003	0.25541	0.077053	0.160584	FIRS	active	117.778	CMU_Mrs._16_03	117.778
25347_S2253_L003	0.143908	0.129285	0.184249	FIRS	active	130.833	CMU_Mrs._16_03	130.833
25365_S2274_L003	0.107747	0.0679335	0.101092	FIRS	active	123.889	CMU_Mrs._16_03	123.889
25367_S2074_L003	0.162218	0.101044	0.16903	FIRS	active	135.278	CMU_Mrs._16_03	135.278
25381_S2133_L003	0.307979	0.177105	0.545405	FIRS	active	141.111	CMU_Mrs._16_03	141.111
25382_S1261_L003	0.242345	0.136581	0.303692	FIRS	active	160.833	CMU_Mrs._16_03	160.833
25402_S1292_L003	0.118959	0.0536385	0.173632	FIRS	active	164.722	CMU_Mrs._16_03	164.722
25439_S2295_L003	0.142858	0.146929	0.153172	FIRS	early	29.7222	CMU_Mr._16_04	29.7222
25453_S2144_L003	0.17634	0.164524	0.178836	FIRS	early	40	CMU_Mr._16_04	40
25455_S2155_L003	0.132288	0.130778	0.157132	FIRS	active	50.8333	CMU_Mr._16_04	50.8333
25473_S2258_L003	0.166785	0.143346	0.174328	FIRS	early	44.7222	CMU_Mr._16_04	44.7222
25474_S1278_L003	0.181088	0.220475	0.128971	FIRS	active	57.7778	CMU_Mr._16_04	57.7778
25488_S1244_L003	0.096242	0.154173	0.110682	FIRS	active	62.2222	CMU_Mr._16_04	62.2222
25491_S2210_L003	0.120312	0.118704	0.139626	FIRS	active	80.2778	CMU_Mr._16_04	80.2778
25510_S1265_L003	0.175115	0.16271	0.176174	FIRS	active	87.7778	CMU_Mr._16_04	87.7778
25525_S2188_L003	0.141194	0.119948	0.144076	FIRS	active	91.6667	CMU_Mr._16_04	91.6667
25545_S2117_L003	0.21082	0.189061	0.171472	FIRS	active	96.1111	CMU_Mr._16_04	96.1111
25546_S1245_L003	0.143551	0.196925	0.117538	FIRS	active	111.389	CMU_Mr._16_04	111.389
25560_S1249_L003	0.107642	0.0962474	0.128919	FIRS	active	122.778	CMU_Mr._16_04	122.778
25563_S2204_L003	0.117659	0.114517	0.124176	FIRS	active	149.722	CMU_Mr._16_04	149.722
25581_S2157_L003	0.133598	0.121504	0.158706	FIRS	active	136.944	CMU_Mr._16_04	136.944
25583_S2130_L003	0.196492	0.189907	0.191698	FIRS	active	160	CMU_Mr._16_04	160
25596_S1296_L003	0.146084	0.0740808	0.189459	FIRS	active	110.278	CMU_Mrs._16_05	110.278
25599_S2229_L003	0.0883601	0.150567	0.135997	FIRS	active	136.667	CMU_Mrs._16_05	136.667
25617_S2259_L003	0.111101	0.113292	0.196199	FIRS	active	123.333	CMU_Mrs._16_05	123.333
25619_S2124_L003	0.16524	0.130289	0.22857	FIRS	active	150	CMU_Mrs._16_05	150
25633_S2187_L003	0.144608	0.121288	0.260109	FIRS	active	164.722	CMU_Mrs._16_05	164.722
25653_S2110_L003	0.127551	0.123808	0.194625	FIRS	active	179.722	CMU_Mrs._16_05	179.722
25655_S2125_L003	0.209584	0.214962	0.267172	FIRS	advanced	200.833	CMU_Mrs._16_05	200.833
25669_S2120_L003	0.20392	0.141836	0.328879	FIRS	advanced	207.5	CMU_Mrs._16_05	207.5
25688_S1294_L003	0.210307	0.165046	0.365379	FIRS	advanced	214.167	CMU_Mrs._16_05	214.167
25706_S1262_L003	0.2114	0.165674	0.199764	FIRS	early	7.5	CMU_Mrs._16_05	7.5
25724_S1268_L003	0.160938	0.102482	0.203446	FIRS	day0	0	CMU_Mrs._16_05	0
25727_S2076_L003	0.275448	0.138184	0.2135	FIRS	early	11.3889	CMU_Mrs._16_05	11.3889
25741_S2063_L003	0.290531	0.233627	0.228439	FIRS	early	15.8333	CMU_Mrs._16_05	15.8333
25779_S2096_L003	0.271774	0.20677	0.211939	FIRS	active	79.7222	CMU_Mrs._16_05	79.7222
25797_S2119_L003	0.213933	0.13637	0.302129	FIRS	active	69.4444	CMU_Mrs._16_05	69.4444
45075_S1891_L003	0.183595	0.109999	0.268268	FIRS	early	1.4	16-14	1.4
45110_S1707_L003	0.119139	0.0764731	0.168446	FIRS	active	190.95	17-12	190.95
45129_S2271_L003	0.13385	0.0978372	0.130769	FIRS	active	179	17-12	179
45131_S2199_L003	0.180725	0.110172	0.159708	FIRS	advanced	200.4	17-12	200.4
45147_S2288_L003	0.148954	0.0880552	0.139308	FIRS	advanced	232.9	17-12	232.9
45469_S2277_L003	0.164419	0.118757	0.13586	FIRS	advanced	422.75	Mrs. 16-09	422.75
45504_S1450_L003	0.14594	0.116928	0.156531	FIRS	advanced	521.95	Mrs. 16-09	521.95
45507_S2219_L003	0.147974	0.09971	0.113999	FIRS	early	24.45	Mrs. 16-10	24.45
45541_S2088_L003	0.186936	0.092837	0.134839	FIRS	active	78.05	Mrs. 16-10	78.05
45560_S1511_L003	0.141907	0.073858	0.103714	FIRS	active	104.45	Mrs. 16-10	104.45
45562_S1579_L003	0.218104	0.154731	0.28108	FIRS	active	153.05	Mrs. 16-10	153.05
45632_S1567_L003	0.166337	0.11922	0.167231	FIRS	advanced	303.9	Mrs. 16-10	303.9
45648_S1582_L003	0.105747	0.112883	0.202384	FIRS	advanced	376.1	Mrs. 16-10	376.1
45651_S2067_L003	0.111682	0.137105	0.235526	FIRS	advanced	421.7	Mrs. 16-10	421.7
45668_S1524_L003	0.162648	0.107941	0.159473	FIRS	advanced	400	Mrs. 16-10	400
45670_S1520_L003	0.176681	0.0956713	0.131189	FIRS	advanced	443.9	Mrs. 16-10	443.9
45687_S2101_L003	0.174385	0.0840306	0.172627	FIRS	day0	0	17-12	0
45704_S1583_L003	0.168975	0.107209	0.13467	FIRS	advanced	483.95	Mrs. 16-10	483.95
45707_S2218_L003	0.201729	0.105957	0.169007	FIRS	early	12.8	17-12	12.8
45721_S2160_L003	0.186313	0.0845791	0.160286	FIRS	early	28.65	17-12	28.65
45757_S2224_L003	0.113936	0.111139	0.138481	FIRS	active	68.95	17-12	68.95
45759_S2033_L003	0.256461	0.0906017	0.160835	FIRS	active	93.95	17-12	93.95
45777_S2209_L003	0.120469	0.110311	0.125643	FIRS	active	80.35	17-12	80.35
45779_S2031_L003	0.208534	0.117961	0.164446	FIRS	active	107.85	17-12	107.85
45793_S2053_L003	0.154077	0.0758831	0.144463	FIRS	active	125.05	17-12	125.05
45795_S2178_L003	0.133331	0.0827897	0.158247	FIRS	active	141.75	17-12	141.75
45829_S2262_L003	0.145708	0.108308	0.126879	FIRS	day0	0	Mrs. 16-09	0
45831_S2251_L003	0.138051	0.11553	0.114868	FIRS	active	57.45	Mrs. 16-09	57.45
45849_S2108_L003	0.209091	0.13842	0.201842	FIRS	early	28.3	Mrs. 16-09	28.3
45851_S2226_L003	0.111057	0.119051	0.162396	FIRS	active	86.6	Mrs. 16-09	86.6
45887_S2093_L003	0.172787	0.126898	0.200997	FIRS	active	196.65	Mrs. 16-09	196.65
45903_S2034_L003	0.135419	0.124393	0.141127	FIRS	advanced	269.7	Mrs. 16-09	269.7
45937_S2244_L003	0.19898	0.242324	0.140066	FIRS	advanced	317.75	Mrs. 16-09	317.75
45956_S1458_L003	0.183444	0.1581	0.169068	FIRS	advanced	343.3	Mrs. 16-09	343.3
45959_S2286_L003	0.157446	0.11573	0.135635	FIRS	advanced	397.75	Mrs. 16-09	397.75
54509_S2061_L003	0.274543	0.0748573	0.126514	FIRS	early	0	16-14	0
54528_S1905_L003	0.228998	0.15158	0.211218	FIRS	early	0	16-14	0
55391_S2092_L006	0.257304	0.105435	0.208083	FIRS	early	11.1	16-12	11.1
55427_S2122_L003	0.0983248	0.125133	0.236788	FIRS	early	25.8	16-12	25.8
55441_S2116_L003	0.156856	0.135496	0.25423	FIRS	early	26.1	16-12	26.1
55461_S2026_L003	0.107188	0.110389	0.210411	FIRS	early	26.1	16-12	26.1
55462_S1886_L003	0.0827852	0.126341	0.147521	FIRS	early	26.1	16-12	26.1
55479_S2297_L003	0.0717742	0.109352	0.137965	FIRS	early	26.1	16-12	26.1
55515_S2105_L006	0.0695257	0.110871	0.112492	FIRS	early	27.5	16-12	27.5
55551_S2016_L003	0.247481	0.110711	0.21717	FIRS	day0	0	16-14	0
55569_S2264_L003	0.194991	0.133	0.33885	FIRS	early	31.1	16-12	31.1
55590_S1890_L003	0.146199	0.154696	0.123724	FIRS	early	1.4	16-14	1.4
55593_S1952_L003	0.121655	0.124657	0.401358	FIRS	early	1.4	16-14	1.4
60371_S2038_L003	0.0901446	0.088338	0.113192	FIRS	early	5.8	Mr. 16-15	5.8
60387_S2032_L003	0.196255	0.151326	0.203086	FIRS	early	12.45	Mr. 16-15	12.45
60431_S2069_L003	0.186918	0.104622	0.177248	FIRS	early	6.95	16-14	6.95
60445_S2068_L003	0.271503	0.214213	0.162072	FIRS	early	6.95	16-14	6.95
60483_S2287_L003	0.196938	0.172646	0.120156	FIRS	early	19.4	16-14	19.4
60501_S2191_L003	0.321385	0.340437	0.145882	FIRS	early	19.4	16-14	19.4
60502_S1723_L003	0.206289	0.119027	0.224625	FIRS	day0	0	17-10	0
60516_S1722_L003	0.172511	0.134674	0.226248	FIRS	early	25.55	17-10	25.55
60519_S2087_L003	0.229988	0.124198	0.22016	FIRS	active	72	17-10	72
60536_S1731_L003	0.189411	0.127259	0.241155	FIRS	early	49.75	17-10	49.75
60552_S1729_L003	0.232859	0.167216	0.252247	FIRS	active	122.55	17-10	122.55
60554_S1727_L003	0.193735	0.18326	0.557389	FIRS	active	169.5	17-10	169.5
60574_S1713_L003	0.392615	0.429473	0.131131	FIRS	active	193.95	17-10	193.95
60588_S1717_L003	0.21288	0.152031	0.216966	FIRS	advanced	219.2	17-10	219.2
60590_S1714_L003	0.248582	0.147634	0.219166	FIRS	advanced	270.85	17-10	270.85
60608_S1735_L003	0.240963	0.140898	0.23408	FIRS	advanced	244.45	17-10	244.45
60624_S1716_L003	0.201902	0.14199	0.209329	FIRS	advanced	322.8	17-10	322.8
60626_S1736_L003	0.281753	0.149928	0.258498	FIRS	advanced	373.85	17-10	373.85
60644_S1715_L003	0.220541	0.130445	0.212562	FIRS	advanced	348.05	17-10	348.05
60646_S1719_L003	0.140553	0.117448	0.174166	FIRS	advanced	398.55	17-10	398.55
60660_S1720_L003	0.206624	0.145209	0.187343	FIRS	advanced	424.7	17-10	424.7
60662_S1734_L003	0.220509	0.191134	0.249346	FIRS	advanced	477.8	17-10	477.8
60680_S1730_L003	0.11966	0.0811699	0.190821	FIRS	advanced	451.65	17-10	451.65
61869_S2035_L003	0.0467711	0.120158	0.0758369	FIRS	early	12.45	Mr. 16-15	12.45
61884_S1896_L003	0.0437321	0.0816454	0.0703367	FIRS	early	12.7	Mr. 16-15	12.7
61921_S2267_L003	0.0332471	0.119731	0.065005	FIRS	early	18.8	Mr. 16-15	18.8
61923_S2174_L003	0.0305526	0.0977726	0.066769	FIRS	early	19.35	Mr. 16-15	19.35
61940_S1999_L003	0.00674308	0.214859	0.00778315	FIRS	early	18.8	Mr. 16-15	18.8
61957_S2205_L003	0.0426316	0.127415	0.071412	FIRS	early	19.35	Mr. 16-15	19.35
61959_S2154_L006	0.297666	0.222375	0.286838	FIRS	day0	0	Mrs. 17-01	0
61978_S1930_L003	0.251673	0.147354	0.257542	FIRS	early	0	Mrs. 17-01	0
61992_S1893_L003	0.2323	0.0913133	0.254692	FIRS	early	0	Mrs. 17-01	0
62012_S1995_L003	0.163678	0.0773692	0.206235	FIRS	early	0	Mrs. 17-01	0
62028_S1937_L003	0.255732	0.125173	0.307191	FIRS	early	6.15	Mrs. 17-01	6.15
62030_S1901_L003	0.136665	0.0679425	0.134605	FIRS	early	12.25	Mrs. 17-01	12.25
62048_S1615_L003	0.221108	0.0877761	0.180034	FIRS	early	8.65	Mrs. 17-01	8.65
62063_S1904_L003	0.0768984	0.100236	0.104431	FIRS	early	12.45	Mr. 16-15	12.45
63598_S2231_L003	0.0570168	0.0945142	0.0753066	FIRS	early	12.45	Mr. 16-15	12.45
64080_S1883_L003	0.394942	0.335016	0.384949	FIRS	early	20.3	Mrs. 17-01	20.3
64082_S1895_L003	0.288774	0.131641	0.256606	FIRS	early	24.75	Mrs. 17-01	24.75
64101_S2167_L003	0.418006	0.259008	0.316182	FIRS	early	22.8	Mrs. 17-01	22.8
64116_S1612_L003	0.146612	0.0658794	0.118712	FIRS	early	26.7	Mrs. 17-01	26.7
64118_S1945_L003	0.194104	0.0967288	0.201295	FIRS	early	28.65	Mrs. 17-01	28.65
64136_S1614_L003	0.186344	0.0807767	0.191518	FIRS	early	27.8	Mrs. 17-01	27.8
64138_S1998_L003	0.368187	0.256697	0.324479	FIRS	early	28.95	Mrs. 17-01	28.95
64152_S1929_L003	0.432465	0.228467	0.29118	FIRS	early	33.4	Mrs. 17-01	33.4
64155_S2280_L003	0.398912	0.105939	0.31595	FIRS	early	33.65	Mrs. 17-01	33.65
64174_S1875_L003	0.00941695	0.0114498	0.0177683	FIRS	day0	0	Mr 17-04	0
64190_S1863_L003	0.17438	0.195571	0.288932	FIRS	early	34.15	Mr 17-04	34.15
64208_S1857_L003	0.0997152	0.0676764	0.138499	FIRS	early	24.15	Mr 17-04	24.15
64210_S1865_L003	0.143658	0.0505583	0.211964	FIRS	early	46.95	Mr 17-04	46.95
64226_S1866_L003	0.134189	0.0832101	0.152093	FIRS	active	92.2	Mr 17-04	92.2
64244_S1796_L003	0.136213	0.0597142	0.171888	FIRS	active	76.65	Mr 17-04	76.65
64246_S1860_L003	0.166795	0.100638	0.205861	FIRS	active	109.7	Mr 17-04	109.7
64262_S1859_L003	0.156245	0.0596031	0.155414	FIRS	active	162.45	Mr 17-04	162.45
64280_S1855_L003	0.530513	0.431129	0.555334	FIRS	active	144.95	Mr 17-04	144.95
64296_S1864_L003	0.169664	0.110211	0.1884	FIRS	active	191.65	Mr 17-04	191.65
64298_S1858_L003	0.132272	0.0898739	0.136836	FIRS	advanced	213.25	Mr 17-04	213.25
64316_S1867_L003	0.16775	0.124915	0.155279	FIRS	advanced	202.45	Mr 17-04	202.45
64319_S2161_L003	0.250174	0.127893	0.111059	FIRS	advanced	224.05	Mr 17-04	224.05
64332_S1861_L003	0.181189	0.103943	0.242869	FIRS	advanced	235.2	Mr 17-04	235.2
64334_S1862_L003	0.166527	0.136709	0.145269	FIRS	advanced	254.4	Mr 17-04	254.4
64352_S1856_L003	0.104572	0.0722305	0.223325	FIRS	advanced	243.55	Mr 17-04	243.55
64354_S1870_L003	0.135144	0.121664	0.151787	FIRS	advanced	267.15	Mr 17-04	267.15
43653_S2055_L003	0.0640396	0.0887177	0.18806	STAFS	day0	0	shsu.2016.007	0
43654_S1316_L003	0.0897083	0.0906871	0.170724	STAFS	early	45.8333	shsu.2016.007	45.8333
43668_S1353_L003	0.193953	0.187636	0.27821	STAFS	active	67.5	shsu.2016.007	67.5
43688_S1435_L003	0.258658	0.220345	0.348801	STAFS	active	90.5556	shsu.2016.007	90.5556
43690_S1355_L003	0.296719	0.228847	0.331067	STAFS	active	132.778	shsu.2016.007	132.778
43704_S1427_L003	0.315637	0.235365	0.343578	STAFS	active	153.889	shsu.2016.007	153.889
43707_S2177_L003	0.247073	0.208639	0.331686	STAFS	active	194.722	shsu.2016.007	194.722
43724_S1436_L003	0.279018	0.225654	0.34003	STAFS	active	174.444	shsu.2016.007	174.444
43741_S2050_L003	0.248883	0.230574	0.346055	STAFS	advanced	247.222	shsu.2016.007	247.222
43743_S2060_L003	0.223458	0.196952	0.301073	STAFS	advanced	296.389	shsu.2016.007	296.389
43760_S1400_L003	0.254153	0.270069	0.305408	STAFS	advanced	271.111	shsu.2016.007	271.111
43777_S2152_L003	0.206917	0.180076	0.303041	STAFS	advanced	350	shsu.2016.007	350
43778_S1426_L003	0.18563	0.254879	0.212937	STAFS	advanced	391.667	shsu.2016.007	391.667
43796_S1403_L003	0.241489	0.182026	0.237829	STAFS	advanced	373.611	shsu.2016.007	373.611
43798_S1402_L003	0.329506	0.286575	0.440613	STAFS	advanced	409.167	shsu.2016.007	409.167
43813_S2027_L003	0.157358	0.314348	0.189461	STAFS	advanced	428.611	shsu.2016.007	428.611
43815_S2180_L003	0.140105	0.136206	0.218565	STAFS	day0	0	shsu.2016.011	0
43832_S1421_L003	0.419269	0.0847917	0.442803	STAFS	advanced	449.167	shsu.2016.007	449.167
43849_S2090_L003	0.292505	0.269158	0.293467	STAFS	early	45.8333	shsu.2016.011	45.8333
43851_S1983_L006	0.289559	0.260329	0.286154	STAFS	active	90.5556	shsu.2016.011	90.5556
43868_S1352_L003	0.322278	0.29512	0.301763	STAFS	active	67.5	shsu.2016.011	67.5
43870_S1374_L003	0.376533	0.248719	0.424124	STAFS	active	111.667	shsu.2016.011	111.667
43885_S2263_L003	0.349839	0.248087	0.35971	STAFS	active	132.778	shsu.2016.011	132.778
43886_S1425_L003	0.264028	0.189269	0.388562	STAFS	active	174.444	shsu.2016.011	174.444
43904_S1414_L003	0.328432	0.233802	0.418492	STAFS	active	153.889	shsu.2016.011	153.889
43906_S1423_L003	0.290678	0.181421	0.405783	STAFS	active	194.722	shsu.2016.011	194.722
43920_S1386_L003	0.272483	0.177923	0.340295	STAFS	advanced	220.556	shsu.2016.011	220.556
43923_S2252_L003	0.270947	0.15556	0.402937	STAFS	advanced	271.111	shsu.2016.011	271.111
43941_S2089_L003	0.280401	0.196257	0.37734	STAFS	advanced	247.222	shsu.2016.011	247.222
43942_S1432_L003	0.196785	0.122602	0.310939	STAFS	advanced	296.389	shsu.2016.011	296.389
43956_S1429_L003	0.159288	0.067502	0.32651	STAFS	advanced	324.444	shsu.2016.011	324.444
43958_S1405_L003	0.239956	0.131896	0.294528	STAFS	advanced	373.611	shsu.2016.011	373.611
43976_S1434_L003	0.24573	0.199255	0.338492	STAFS	advanced	350	shsu.2016.011	350
43978_S1428_L003	0.222675	0.204707	0.337033	STAFS	advanced	391.667	shsu.2016.011	391.667
43992_S1415_L003	0.335258	0.165422	0.303916	STAFS	advanced	409.167	shsu.2016.011	409.167
43995_S2056_L003	0.244794	0.138754	0.290871	STAFS	advanced	449.167	shsu.2016.011	449.167
44014_S1371_L003	0.169932	0.129668	0.196346	STAFS	day0	0	shsu.2016.024	0
44030_S1354_L003	0.247439	0.220582	0.26453	STAFS	active	67.5	shsu.2016.024	67.5
44048_S1317_L003	0.185748	0.14968	0.20872	STAFS	early	45.8333	shsu.2016.024	45.8333
44051_S1990_L006	0.293339	0.212288	0.353263	STAFS	active	90.5556	shsu.2016.024	90.5556
44064_S1370_L003	0.364493	0.272856	0.415413	STAFS	active	111.667	shsu.2016.024	111.667
44066_S1424_L003	0.303173	0.182062	0.338668	STAFS	active	153.889	shsu.2016.024	153.889
44084_S1358_L003	0.357312	0.209215	0.409245	STAFS	active	132.778	shsu.2016.024	132.778
44087_S2176_L003	0.298724	0.171795	0.324057	STAFS	active	174.444	shsu.2016.024	174.444
44100_S1416_L003	0.276082	0.141891	0.255445	STAFS	active	194.722	shsu.2016.024	194.722
44103_S2045_L003	0.294587	0.190814	0.287513	STAFS	advanced	247.222	shsu.2016.024	247.222
44121_S2207_L003	0.305542	0.189834	0.319657	STAFS	advanced	220.556	shsu.2016.024	220.556
44122_S1410_L003	0.249116	0.192144	0.360578	STAFS	advanced	271.111	shsu.2016.024	271.111
44136_S1411_L003	0.292864	0.197159	0.325912	STAFS	advanced	296.389	shsu.2016.024	296.389
44138_S1379_L003	0.185663	0.172594	0.292736	STAFS	advanced	350	shsu.2016.024	350
44157_S2105_L003	0.317584	0.180464	0.279181	STAFS	advanced	324.444	shsu.2016.024	324.444
44159_S2113_L003	0.277711	0.156109	0.285867	STAFS	advanced	373.611	shsu.2016.024	373.611
44172_S1413_L003	0.305499	0.146083	0.329544	STAFS	advanced	391.667	shsu.2016.024	391.667
44175_S2028_L003	0.208089	0.12533	0.247819	STAFS	advanced	428.611	shsu.2016.024	428.611
44193_S1997_L006	0.240821	0.132732	0.224302	STAFS	advanced	409.167	shsu.2016.024	409.167
54815_S2153_L003	0.13609	0.151796	0.290801	STAFS	early	27.5	2016.07	27.5
54828_S1578_L003	0.155901	0.164636	0.276161	STAFS	active	55.2778	2016.07	55.2778
54831_S2150_L003	0.154226	0.144808	0.291803	STAFS	active	109.444	2016.07	109.444
54849_S2279_L003	0.102019	0.112529	0.221237	STAFS	active	82.2222	2016.07	82.2222
54851_S2200_L003	0.136567	0.095719	0.221491	STAFS	active	137.5	2016.07	137.5
54865_S2166_L003	0.136216	0.102476	0.240009	STAFS	active	166.389	2016.07	166.389
54887_S2265_L003	0.257098	0.129899	0.403824	STAFS	advanced	250.278	2016.07	250.278
54900_S1470_L003	0.40642	0.169742	0.375702	STAFS	advanced	278.056	2016.07	278.056
54923_S2055_L006	0.232596	0.234674	0.367298	STAFS	advanced	364.167	2016.07	364.167
54939_S2245_L003	0.235184	0.2456	0.364375	STAFS	advanced	449.444	2016.07	449.444
54959_S2281_L003	0.250574	0.138749	0.289152	STAFS	advanced	476.111	2016.07	476.111
54973_S2092_L003	0.248261	0.194889	0.359528	STAFS	advanced	503.333	2016.07	503.333
54975_S2147_L003	0.206668	0.129832	0.374216	STAFS	advanced	558.611	2016.07	558.611
54995_S2190_L003	0.0902007	0.0553809	0.160153	STAFS	day0	0	2016.06	0
55009_S2121_L003	0.0693425	0.0692229	0.162037	STAFS	early	27.5	2016.06	27.5
55011_S2238_L003	0.253764	0.215206	0.327336	STAFS	active	82.2222	2016.06	82.2222
55028_S1571_L003	0.133763	0.115244	0.197816	STAFS	active	55.2778	2016.06	55.2778
55045_S2052_L003	0.245852	0.215258	0.387529	STAFS	active	137.5	2016.06	137.5
55046_S1481_L003	0.185364	0.127269	0.337414	STAFS	active	195.556	2016.06	195.556
55064_S1510_L003	0.239702	0.272897	0.449908	STAFS	active	166.389	2016.06	166.389
55067_S2079_L003	0.254135	0.23601	0.462809	STAFS	advanced	223.056	2016.06	223.056
55081_S2037_L003	0.278982	0.238839	0.409274	STAFS	advanced	250.278	2016.06	250.278
55082_S1569_L003	0.194082	0.136322	0.237338	STAFS	advanced	306.944	2016.06	306.944
55101_S2018_L003	0.295652	0.300204	0.493814	STAFS	advanced	278.056	2016.06	278.056
55102_S1506_L003	0.247783	0.232826	0.423801	STAFS	advanced	335.556	2016.06	335.556
55116_S1480_L003	0.30073	0.193514	0.347555	STAFS	advanced	364.167	2016.06	364.167
55119_S2071_L006	0.229209	0.213694	0.387831	STAFS	advanced	422.222	2016.06	422.222
55136_S1468_L003	0.200356	0.0724712	0.363934	STAFS	advanced	393.611	2016.06	393.611
55139_S2149_L003	0.22656	0.295736	0.469034	STAFS	advanced	449.444	2016.06	449.444
55152_S1471_L003	0.249607	0.11563	0.237563	STAFS	advanced	476.111	2016.06	476.111
55154_S1499_L003	0.455457	0.100898	0.203337	STAFS	advanced	530.833	2016.06	530.833
55173_S2230_L003	0.259159	0.242054	0.408684	STAFS	advanced	503.333	2016.06	503.333
55189_S2181_L003	0.093836	0.0948531	0.206174	STAFS	day0	0	2016.07	0
55191_S2075_L006	0.0850461	0.104189	0.207456	STAFS	active	58.9	2016.07	58.9
55209_S2162_L003	0.0844658	0.0866152	0.213919	STAFS	early	29.2	2016.07	29.2
55225_S2077_L003	0.0900439	0.100969	0.227038	STAFS	active	118.95	2016.07	118.95
55227_S2126_L003	0.127585	0.0896811	0.285147	STAFS	active	173.4	2016.07	173.4
55245_S2272_L003	0.146864	0.0699892	0.340382	STAFS	active	146.15	2016.07	146.15
55247_S2156_L003	0.113184	0.0746069	0.306854	STAFS	advanced	201.45	2016.07	201.45
55261_S2103_L003	0.146224	0.0733365	0.289986	STAFS	advanced	229.8	2016.07	229.8
55263_S2051_L003	0.166112	0.105416	0.308408	STAFS	advanced	280.6	2016.07	280.6
55281_S2047_L003	0.157295	0.0658378	0.271596	STAFS	advanced	256.45	2016.07	256.45
55316_S1580_L003	0.201193	0.124347	0.303441	STAFS	advanced	348.1	2016.07	348.1
55352_S1573_L003	0.137739	0.0711817	0.288577	STAFS	advanced	432.5	2016.07	432.5
55355_S2015_L003	0.116689	0.083503	0.296627	STAFS	advanced	486.1	2016.07	486.1
60699_S2212_L003	0.187413	0.160195	0.275877	STAFS	early	40.6	2016.07	40.6
60771_S2208_L003	0.089248	0.0945252	0.208489	STAFS	active	189.05	2016.07	189.05
60789_S2019_L003	0.0899515	0.0905283	0.231366	STAFS	active	170.4	2016.07	170.4
60825_S2044_L003	0.0975974	0.0833254	0.217807	STAFS	advanced	252.9	2016.07	252.9
60826_S1877_L003	0.220273	0.119271	0.407035	STAFS	advanced	281	2016.07	281
60842_S1832_L003	0.227012	0.127306	0.37009	STAFS	advanced	326.9	2016.07	326.9
60860_S1831_L003	0.202848	0.125964	0.345489	STAFS	advanced	305.2	2016.07	305.2
60862_S1827_L003	0.311616	0.199319	0.421406	STAFS	advanced	342.45	2016.07	342.45
60878_S1804_L003	0.244873	0.192035	0.301789	STAFS	early	19.45	2016.07	19.45
60896_S1835_L003	0.132313	0.152979	0.284638	STAFS	day0	0	2016.07	0
60898_S1837_L003	0.21004	0.210032	0.301631	STAFS	early	40.6	2016.07	40.6
60912_S1797_L003	0.255072	0.218822	0.356436	STAFS	active	62.55	2016.07	62.55
60914_S1817_L003	0.154978	0.154672	0.26643	STAFS	active	100.6	2016.07	100.6
60932_S1842_L003	0.13073	0.128486	0.246178	STAFS	active	82	2016.07	82
60934_S1808_L003	0.185545	0.164395	0.270273	STAFS	active	117.55	2016.07	117.55
60948_S1847_L003	0.251696	0.23241	0.297661	STAFS	active	135.35	2016.07	135.35
60950_S1836_L003	0.141927	0.12812	0.245968	STAFS	active	170.4	2016.07	170.4
60969_S2186_L003	0.142717	0.148964	0.233208	STAFS	active	154	2016.07	154
60971_S2144_L006	0.200888	0.199536	0.31114	STAFS	active	189.05	2016.07	189.05
60984_S1815_L003	0.148357	0.114017	0.263299	STAFS	advanced	209.6	2016.07	209.6
61004_S1818_L003	0.132086	0.13261	0.283327	STAFS	advanced	230.7	2016.07	230.7
61020_S1873_L003	0.0525067	0.0298373	0.376866	STAFS	advanced	281	2016.07	281
61022_S1876_L003	0.24382	0.198055	0.343903	STAFS	advanced	305.2	2016.07	305.2
61040_S1874_L003	0.14898	0.173907	0.345309	STAFS	advanced	289.9	2016.07	289.9
61057_S2062_L003	0.124734	0.111672	0.260504	STAFS	early	30.55	2016.08	30.55
61058_S1843_L003	0.0920444	0.0854445	0.172647	STAFS	active	63.6	2016.08	63.6
61076_S1820_L003	0.166744	0.1514	0.25545	STAFS	early	47.5	2016.08	47.5
61078_S1852_L003	0.127163	0.124477	0.229466	STAFS	active	80.3	2016.08	80.3
61092_S1871_L003	0.207225	0.128084	0.380097	STAFS	advanced	342.45	2016.07	342.45
61095_S2071_L003	0.216952	0.202313	0.359993	STAFS	day0	0	2016.08	0
61114_S1810_L003	0.178744	0.129127	0.312529	STAFS	early	15.55	2016.08	15.55
61128_S1807_L003	0.106242	0.0926533	0.188862	STAFS	active	99.45	2016.08	99.45
61130_S1849_L003	0.141808	0.150037	0.233338	STAFS	active	127.45	2016.08	127.45
61148_S1850_L003	0.1412	0.116913	0.261034	STAFS	active	116.1	2016.08	116.1
61150_S1841_L003	0.108961	0.122262	0.25704	STAFS	active	137.75	2016.08	137.75
61164_S1822_L003	0.112882	0.100936	0.18491	STAFS	active	149.4	2016.08	149.4
61166_S1801_L003	0.161505	0.175245	0.299274	STAFS	active	169.15	2016.08	169.15
61184_S1838_L003	0.124515	0.146527	0.250924	STAFS	active	159.15	2016.08	159.15
61186_S1809_L003	0.0332873	0.0611901	0.237551	STAFS	active	178.6	2016.08	178.6
61200_S1828_L003	0.0906052	0.103104	0.250759	STAFS	active	190.5	2016.08	190.5
61202_S1878_L003	0.0326221	0.0703485	0.24839	STAFS	advanced	210.25	2016.08	210.25
61220_S1851_L003	0.0746742	0.11051	0.252288	STAFS	advanced	203	2016.08	203
61222_S1824_L003	0.0382255	0.0655993	0.241424	STAFS	advanced	213.9	2016.08	213.9
61237_S2054_L003	0.0526517	0.0916571	0.2582	STAFS	advanced	219.45	2016.08	219.45
61239_S2048_L003	0.0418949	0.0947471	0.27322	STAFS	advanced	254.5	2016.08	254.5
61256_S1834_L003	0.1008	0.144332	0.299051	STAFS	advanced	236.4	2016.08	236.4
63612_S1650_L003	0.217467	0.204645	0.323928	STAFS	active	170.75	2017.05	170.75
63614_S1665_L003	0.237895	0.21298	0.345123	STAFS	active	187.45	2017.05	187.45
63633_S2228_L003	0.249539	0.185328	0.339322	STAFS	active	178.25	2017.05	178.25
63634_S1649_L003	0.201623	0.209991	0.295545	STAFS	active	191.6	2017.05	191.6
63650_S1634_L003	0.221464	0.185152	0.251534	STAFS	early	17.2	2017.05	17.2
63668_S1685_L003	0.294084	0.238209	0.337183	STAFS	day0	0	2017.05	0
63670_S1670_L003	0.193076	0.160016	0.222586	STAFS	early	34.7	2017.05	34.7
63687_S2220_L003	0.13542	0.168501	0.270427	STAFS	active	66.6	2017.05	66.6
63705_S2198_L003	0.292159	0.226731	0.287173	STAFS	active	57.45	2017.05	57.45
63720_S1647_L003	0.150882	0.157754	0.225049	STAFS	active	79.15	2017.05	79.15
63723_S2239_L003	0.217947	0.143576	0.214964	STAFS	active	88.3	2017.05	88.3
63740_S1687_L003	0.0923477	0.0857741	0.212669	STAFS	active	83.6	2017.05	83.6
63742_S1660_L003	0.11804	0.0972724	0.255439	STAFS	active	95.8	2017.05	95.8
63756_S1680_L003	0.102154	0.0752822	0.256503	STAFS	active	105	2017.05	105
63758_S1686_L003	0.135077	0.168318	0.262282	STAFS	active	109.2	2017.05	109.2
63776_S1671_L003	0.116652	0.109147	0.281092	STAFS	active	109.15	2017.05	109.15
63778_S1675_L003	0.208884	0.16877	0.276955	STAFS	active	109.2	2017.05	109.2
63794_S1695_L003	0.289037	0.218269	0.449072	STAFS	active	122.1	2017.05	122.1
63828_S1682_L003	0.124092	0.112095	0.342204	STAFS	active	144.6	2017.05	144.6
63848_S1666_L003	0.206549	0.216409	0.259973	STAFS	active	156	2017.05	156
64930_S1638_L003	0.107287	0.121593	0.244565	STAFS	day0	0	2017.04	0
64945_S2242_L003	0.2167	0.185798	0.245838	STAFS	early	14.75	2017.04	14.75
64947_S2196_L003	0.11566	0.0803113	0.166754	STAFS	early	49.45	2017.04	49.45
64964_S1632_L003	0.163558	0.149961	0.296339	STAFS	early	31.95	2017.04	31.95
64967_S2293_L003	0.178344	0.136944	0.243599	STAFS	active	72.5	2017.04	72.5
64980_S1629_L003	0.13758	0.120081	0.202728	STAFS	active	88.6	2017.04	88.6
64982_S1630_L003	0.172316	0.122577	0.220211	STAFS	active	100.55	2017.04	100.55
65001_S2182_L006	0.176701	0.14892	0.234777	STAFS	active	96.1	2017.04	96.1
65002_S1640_L003	0.200578	0.161801	0.269323	STAFS	active	103.65	2017.04	103.65
65017_S2214_L003	0.133666	0.12129	0.23179	STAFS	active	111.45	2017.04	111.45
65038_S1691_L003	0.19646	0.178568	0.279845	STAFS	active	143.4	2017.04	143.4
65053_S2023_L003	0.119979	0.0958139	0.224022	STAFS	active	150.6	2017.04	150.6
65055_S2285_L003	0.126509	0.154993	0.236381	STAFS	active	172.55	2017.04	172.55
65073_S2129_L003	0.0977194	0.0944548	0.267623	STAFS	active	162.3	2017.04	162.3
65074_S1702_L003	0.14841	0.113095	0.234563	STAFS	active	180.3	2017.04	180.3
65090_S1706_L003	0.205792	0.139063	0.235137	STAFS	advanced	225.85	2017.04	225.85
65109_S2188_L006	0.146568	0.104064	0.197735	STAFS	advanced	205	2017.04	205
65125_S2148_L003	0.0744412	0.0672563	0.12664	STAFS	day0	0	2017.05	0
65127_S2213_L003	0.108988	0.0884761	0.154086	STAFS	early	18.9	2017.05	18.9
65144_S1636_L003	0.10968	0.0703353	0.132899	STAFS	early	7.2	2017.05	7.2
65147_S2269_L003	0.0916316	0.0753727	0.17678	STAFS	early	29.15	2017.05	29.15
65161_S2114_L003	0.101304	0.0880785	0.148379	STAFS	early	36.9	2017.05	36.9
65162_S1639_L003	0.0754052	0.0593966	0.109646	STAFS	active	61.6	2017.05	61.6
65180_S1705_L003	0.214555	0.118771	0.215078	STAFS	early	47.45	2017.05	47.45
65182_S1653_L003	0.0688268	0.0611041	0.103374	STAFS	active	82.45	2017.05	82.45
65196_S1664_L003	0.0980644	0.0859209	0.147503	STAFS	active	99.65	2017.05	99.65
65198_S1689_L003	0.168765	0.114979	0.184017	STAFS	active	132.15	2017.05	132.15
65216_S1643_L003	0.0936282	0.0877175	0.151993	STAFS	active	117.15	2017.05	117.15
65218_S1696_L003	0.190594	0.096492	0.317794	STAFS	active	139.9	2017.05	139.9
65233_S2136_L003	0.160591	0.149264	0.297468	STAFS	active	149.05	2017.05	149.05
65234_S1645_L003	0.147478	0.148074	0.311385	STAFS	active	161.6	2017.05	161.6
65252_S1635_L003	0.164521	0.11155	0.350609	STAFS	active	154.4	2017.05	154.4
25670_S1348_L003	0.209791	0.05604	0.34285	ARF	advanced	313.889	UTK.K016.01	313.889
25690_S1375_L003	0.401105	0.167368	0.366795	ARF	advanced	394.444	UTK.K016.02	394.444
25812_S1337_L003	0.2941	0.144728	0.20048	ARF	day0	0	UTK.K016.01	0
25814_S1330_L003	0.352494	0.145293	0.182883	ARF	early	23.0556	UTK.K016.01	23.0556
25832_S1306_L003	0.351987	0.147709	0.177287	ARF	early	10.5556	UTK.K016.01	10.5556
25834_S1301_L003	0.328232	0.138875	0.183148	ARF	early	33.0556	UTK.K016.01	33.0556
25850_S1299_L003	0.542237	0.153815	0.159881	ARF	active	62.5	UTK.K016.01	62.5
25868_S1303_L003	0.327377	0.168519	0.218636	ARF	early	48.3333	UTK.K016.01	48.3333
25870_S1333_L003	0.519741	0.157493	0.172175	ARF	active	76.3889	UTK.K016.01	76.3889
25884_S1298_L003	0.445464	0.147019	0.22208	ARF	active	90.2778	UTK.K016.01	90.2778
25886_S1339_L003	0.263272	0.133005	0.428376	ARF	active	126.667	UTK.K016.01	126.667
25904_S1305_L003	0.243947	0.183088	0.176144	ARF	active	108.889	UTK.K016.01	108.889
25906_S1310_L003	0.139858	0.0689067	0.464579	ARF	active	141.667	UTK.K016.01	141.667
25920_S1304_L003	0.0784225	0.0511838	0.439443	ARF	active	157.778	UTK.K016.01	157.778
25940_S1329_L003	0.159843	0.074412	0.418157	ARF	active	176.944	UTK.K016.01	176.944
25942_S1399_L003	0.0934544	0.0442415	0.441502	ARF	advanced	220.833	UTK.K016.01	220.833
25956_S1346_L003	0.116956	0.0532957	0.43014	ARF	advanced	242.222	UTK.K016.01	242.222
25958_S1350_L003	0.357359	0.144371	0.348486	ARF	advanced	276.111	UTK.K016.01	276.111
25976_S1347_L003	0.402231	0.130319	0.351433	ARF	advanced	260	UTK.K016.01	260
25978_S1351_L003	0.222675	0.0472644	0.339025	ARF	advanced	293.611	UTK.K016.01	293.611
43272_S1309_L003	0.206774	0.0728145	0.108138	ARF	day0	0	UTK.K016.02	0
43274_S1336_L003	0.185682	0.0628263	0.104992	ARF	early	36.3889	UTK.K016.02	36.3889
43292_S1308_L003	0.210327	0.0643201	0.10104	ARF	early	18.6111	UTK.K016.02	18.6111
43294_S1334_L003	0.208911	0.0658644	0.102338	ARF	active	51.3889	UTK.K016.02	51.3889
43310_S1397_L003	0.236048	0.0845215	0.122416	ARF	active	107.222	UTK.K016.02	107.222
43328_S1300_L003	0.241123	0.0742872	0.106517	ARF	active	86.6667	UTK.K016.02	86.6667
43330_S1391_L003	0.252098	0.0994554	0.136129	ARF	active	130.556	UTK.K016.02	130.556
43344_S1383_L003	0.237914	0.0809116	0.118152	ARF	active	151.944	UTK.K016.02	151.944
43346_S1396_L003	0.200565	0.0985881	0.165566	ARF	active	185.833	UTK.K016.02	185.833
43364_S1385_L003	0.213981	0.0969531	0.165869	ARF	active	169.722	UTK.K016.02	169.722
43366_S1368_L003	0.253033	0.107535	0.244946	ARF	advanced	203.333	UTK.K016.02	203.333
43380_S1367_L003	0.209486	0.0778555	0.139954	ARF	advanced	223.611	UTK.K016.02	223.611
43382_S1365_L003	0.240885	0.117185	0.244995	ARF	advanced	269.444	UTK.K016.02	269.444
43400_S1366_L003	0.236697	0.196672	0.324519	ARF	advanced	245.556	UTK.K016.02	245.556
43402_S1362_L003	0.349715	0.0931834	0.263699	ARF	advanced	292.222	UTK.K016.02	292.222
43416_S1377_L003	0.317518	0.127579	0.213017	ARF	advanced	313.333	UTK.K016.02	313.333
43418_S1376_L003	0.349139	0.122157	0.227439	ARF	advanced	354.722	UTK.K016.02	354.722
43436_S1378_L003	0.306658	0.0985033	0.317932	ARF	advanced	332.778	UTK.K016.02	332.778
43438_S1389_L003	0.358288	0.123455	0.250332	ARF	advanced	375.833	UTK.K016.02	375.833
43452_S1338_L003	0.264225	0.13855	0.155975	ARF	day0	0	UTK.K016.03	0
43454_S1325_L003	0.279785	0.175027	0.185315	ARF	early	41.3889	UTK.K016.03	41.3889
43472_S1328_L003	0.274752	0.164474	0.177237	ARF	early	18.6111	UTK.K016.03	18.6111
43474_S1326_L003	0.258502	0.171685	0.201003	ARF	active	63.3333	UTK.K016.03	63.3333
43488_S1321_L003	0.258085	0.176403	0.182383	ARF	active	86.1111	UTK.K016.03	86.1111
43490_S1318_L003	0.251792	0.155071	0.169802	ARF	active	133.333	UTK.K016.03	133.333
43508_S1323_L003	0.268093	0.164443	0.179105	ARF	active	109.722	UTK.K016.03	109.722
43510_S1324_L003	0.267691	0.141004	0.196318	ARF	active	152.5	UTK.K016.03	152.5
43524_S1322_L003	0.28551	0.170597	0.286384	ARF	active	168.611	UTK.K016.03	168.611
43526_S1319_L003	0.286006	0.181734	0.270281	ARF	active	193.889	UTK.K016.03	193.889
43544_S1320_L003	0.299019	0.177419	0.226403	ARF	active	180.556	UTK.K016.03	180.556
43546_S1364_L003	0.271344	0.15504	0.300051	ARF	advanced	213.056	UTK.K016.03	213.056
43560_S1361_L003	0.302389	0.205212	0.338561	ARF	advanced	231.389	UTK.K016.03	231.389
43562_S1359_L003	0.260065	0.136509	0.325792	ARF	advanced	268.889	UTK.K016.03	268.889
43580_S1360_L003	0.277063	0.142401	0.30494	ARF	advanced	250.833	UTK.K016.03	250.833
43582_S1363_L003	0.269362	0.132044	0.17886	ARF	advanced	289.167	UTK.K016.03	289.167
43596_S1382_L003	0.317409	0.174817	0.309027	ARF	advanced	308.056	UTK.K016.03	308.056
43598_S1401_L003	0.304746	0.166851	0.307866	ARF	advanced	345.278	UTK.K016.03	345.278
43618_S1395_L003	0.313683	0.185682	0.281155	ARF	advanced	366.944	UTK.K016.03	366.944
45170_S1768_L003	0.280269	0.0852942	0.129824	ARF	day0	0	UTK.K016.10	0
45186_S1774_L003	0.282497	0.0870699	0.150145	ARF	active	62.3	UTK.K016.10	62.3
45204_S1779_L003	0.329253	0.0883558	0.132131	ARF	early	41.5	UTK.K016.10	41.5
45206_S1776_L003	0.322783	0.0841586	0.161581	ARF	active	84.2	UTK.K016.10	84.2
45220_S1769_L003	0.345219	0.109103	0.163253	ARF	active	105.8	UTK.K016.10	105.8
45222_S1772_L003	0.320494	0.132065	0.251714	ARF	active	148.5	UTK.K016.10	148.5
45240_S1781_L003	0.339954	0.129549	0.200358	ARF	active	126.4	UTK.K016.10	126.4
45242_S1782_L003	0.318417	0.0853954	0.174228	ARF	active	170.3	UTK.K016.10	170.3
45256_S1777_L003	0.365809	0.0900567	0.22504	ARF	active	193.3	UTK.K016.10	193.3
45258_S1784_L003	0.333081	0.0958499	0.242505	ARF	advanced	236.6	UTK.K016.10	236.6
45278_S1738_L003	0.413827	0.152401	0.329046	ARF	advanced	258.6	UTK.K016.10	258.6
45292_S1789_L003	0.390288	0.180698	0.294554	ARF	advanced	278.9	UTK.K016.10	278.9
45294_S1745_L003	0.425496	0.225433	0.333854	ARF	advanced	319.6	UTK.K016.10	319.6
45312_S1786_L003	0.430016	0.215848	0.320175	ARF	advanced	298.6	UTK.K016.10	298.6
45314_S1770_L003	0.382836	0.13502	0.299707	ARF	advanced	341.7	UTK.K016.10	341.7
45348_S1790_L003	0.392352	0.195889	0.345211	ARF	advanced	392.2	UTK.K016.10	392.2
45350_S1793_L003	0.317733	0.131874	0.295162	ARF	advanced	441.3	UTK.K016.10	441.3
45364_S1747_L003	0.291246	0.0995386	0.155659	ARF	active	84.2	UTK.K016.11	84.2
45384_S1744_L003	0.31876	0.104997	0.144456	ARF	active	105.8	UTK.K016.11	105.8
45400_S1749_L003	0.288477	0.275573	0.280647	ARF	day0	0	UTK.K016.11	0
45402_S1754_L003	0.315788	0.0880308	0.12986	ARF	early	41.5	UTK.K016.11	41.5
45420_S1761_L003	0.287857	0.266991	0.27368	ARF	early	18.3	UTK.K016.11	18.3
45422_S1755_L003	0.276434	0.103221	0.150434	ARF	active	62.3	UTK.K016.11	62.3
45438_S1743_L003	0.264505	0.198808	0.297445	ARF	advanced	215.2	UTK.K016.11	215.2
45456_S1752_L003	0.311697	0.210077	0.211879	ARF	active	193.3	UTK.K016.11	193.3
54544_S1740_L003	0.283724	0.233523	0.295031	ARF	advanced	258.6	UTK.K016.11	258.6
54546_S1792_L003	0.235879	0.193282	0.340628	ARF	advanced	298.6	UTK.K016.11	298.6
54564_S1739_L003	0.339832	0.249022	0.285699	ARF	advanced	278.9	UTK.K016.11	278.9
54566_S1787_L003	0.204095	0.132324	0.35913	ARF	advanced	319.6	UTK.K016.11	319.6
54580_S1766_L003	0.184348	0.140705	0.347924	ARF	advanced	341.7	UTK.K016.11	341.7
54582_S1764_L003	0.173578	0.17548	0.376617	ARF	advanced	392.2	UTK.K016.11	392.2
54592_S1712_L003	0.250869	0.159006	0.305574	ARF	advanced	366.3	UTK.K016.11	366.3
54618_S1750_L003	0.227365	0.154947	0.236906	ARF	early	18.3	UTK.K016.12	18.3
54636_S1748_L003	0.222693	0.161438	0.248072	ARF	day0	0	UTK.K016.12	0
54638_S1762_L003	0.237296	0.155389	0.233421	ARF	early	41.5	UTK.K016.12	41.5
54654_S1756_L003	0.239297	0.163279	0.24633	ARF	active	105.8	UTK.K016.12	105.8
54672_S1763_L003	0.230779	0.164141	0.248784	ARF	active	84.2	UTK.K016.12	84.2
54688_S1725_L003	0.218329	0.156519	0.262186	ARF	active	148.5	UTK.K016.12	148.5
54690_S1758_L003	0.235069	0.176216	0.26151	ARF	active	193.3	UTK.K016.12	193.3
54700_S1737_L003	0.204816	0.142734	0.218634	ARF	active	170.3	UTK.K016.12	170.3
54710_S1732_L003	0.285823	0.231789	0.383252	ARF	advanced	215.2	UTK.K016.12	215.2
54724_S1775_L003	0.306144	0.245198	0.327255	ARF	advanced	236.6	UTK.K016.12	236.6
54726_S1778_L003	0.272066	0.208492	0.324581	ARF	advanced	278.9	UTK.K016.12	278.9
54744_S1767_L003	0.416341	0.316969	0.291588	ARF	advanced	258.6	UTK.K016.12	258.6
54746_S1773_L003	0.239633	0.182602	0.344104	ARF	advanced	298.6	UTK.K016.12	298.6
54756_S1783_L003	0.247143	0.190332	0.391827	ARF	advanced	319.6	UTK.K016.12	319.6
54762_S1742_L003	0.111226	0.155151	0.596139	ARF	advanced	366.3	UTK.K016.12	366.3
54780_S1741_L003	0.160831	0.175549	0.484691	ARF	advanced	341.7	UTK.K016.12	341.7
54782_S1757_L003	0.075303	0.152264	0.641411	ARF	advanced	392.2	UTK.K016.12	392.2
54816_S1751_L003	0.167034	0.200151	0.497636	ARF	advanced	441.3	UTK.K016.12	441.3
61258_S1560_L003	0.220869	0.187886	0.305754	ARF	day0	0	UTK.K016.04	0
61272_S1558_L003	0.218365	0.182019	0.301795	ARF	early	21.3	UTK.K016.04	21.3
61310_S1591_L003	0.170082	0.125983	0.485526	ARF	active	130.7	UTK.K016.04	130.7
61328_S1586_L003	0.124685	0.0869973	0.482622	ARF	active	111.5	UTK.K016.04	111.5
61330_S1590_L003	0.167304	0.103766	0.394464	ARF	active	152.3	UTK.K016.04	152.3
61344_S1603_L003	0.176909	0.102762	0.406097	ARF	active	173.7	UTK.K016.04	173.7
61346_S1562_L003	0.186218	0.104013	0.411201	ARF	advanced	214.5	UTK.K016.04	214.5
61366_S1564_L003	0.201669	0.0938271	0.418586	ARF	advanced	236.2	UTK.K016.04	236.2
61380_S1553_L003	0.165896	0.092039	0.42496	ARF	advanced	253.1	UTK.K016.04	253.1
61400_S1547_L003	0.170136	0.0891659	0.411021	ARF	advanced	269.7	UTK.K016.04	269.7
61402_S1530_L003	0.183494	0.0982085	0.436215	ARF	advanced	302.8	UTK.K016.04	302.8
61416_S1549_L003	0.269803	0.0763003	0.374112	ARF	advanced	320.1	UTK.K016.04	320.1
61418_S1542_L003	0.27167	0.09256	0.380487	ARF	advanced	361.3	UTK.K016.04	361.3
61436_S1546_L003	0.249682	0.0944177	0.393157	ARF	advanced	340.2	UTK.K016.04	340.2
61438_S1536_L003	0.306475	0.10261	0.381009	ARF	advanced	383	UTK.K016.04	383
61452_S1604_L003	0.0808763	0.044171	0.0677246	ARF	day0	0	UTK.K016.05	0
61454_S1605_L003	0.0695987	0.0304877	0.0447113	ARF	early	41.7	UTK.K016.05	41.7
61472_S1559_L003	0.099308	0.0430794	0.0642217	ARF	early	21.3	UTK.K016.05	21.3
61474_S1563_L003	0.0800193	0.0370371	0.0581662	ARF	active	60.4	UTK.K016.05	60.4
61488_S1561_L003	0.104295	0.0386717	0.0779906	ARF	active	76.2	UTK.K016.05	76.2
61490_S1601_L003	0.167988	0.0582722	0.129564	ARF	active	111.5	UTK.K016.05	111.5
61526_S1588_L003	0.226347	0.1031	0.285827	ARF	active	194.1	UTK.K016.05	194.1
61544_S1592_L003	0.247929	0.101199	0.308188	ARF	active	173.7	UTK.K016.05	173.7
61560_S1598_L003	0.251257	0.113956	0.29698	ARF	advanced	236.2	UTK.K016.05	236.2
61562_S1596_L003	0.199029	0.0833358	0.332355	ARF	advanced	269.7	UTK.K016.05	269.7
61580_S1606_L003	0.217754	0.0946294	0.313503	ARF	advanced	253.1	UTK.K016.05	253.1
61582_S1587_L003	0.208372	0.0799691	0.33384	ARF	advanced	286.1	UTK.K016.05	286.1
61596_S1526_L003	0.203643	0.0933893	0.314729	ARF	advanced	302.8	UTK.K016.05	302.8
61598_S1533_L003	0.182796	0.0855772	0.353807	ARF	advanced	340.2	UTK.K016.05	340.2
61616_S1538_L003	0.176809	0.077904	0.385844	ARF	advanced	320.1	UTK.K016.05	320.1
61618_S1529_L003	0.170438	0.0734214	0.388479	ARF	advanced	361.3	UTK.K016.05	361.3
61632_S1535_L003	0.193209	0.0830249	0.355094	ARF	advanced	383	UTK.K016.05	383
61634_S1532_L003	0.343732	0.110423	0.157114	ARF	early	20.4	UTK.K016.06	20.4
61652_S1539_L003	0.3494	0.115294	0.158799	ARF	day0	0	UTK.K016.06	0
61654_S1531_L003	0.293034	0.0981352	0.218009	ARF	early	40.8	UTK.K016.06	40.8
61668_S1527_L003	0.317391	0.116489	0.178711	ARF	active	62.5	UTK.K016.06	62.5
61688_S1541_L003	0.289697	0.101991	0.161179	ARF	active	79.4	UTK.K016.06	79.4
61690_S1543_L003	0.195041	0.112372	0.422384	ARF	active	112.4	UTK.K016.06	112.4
61706_S1599_L003	0.201916	0.101509	0.405135	ARF	active	166.5	UTK.K016.06	166.5
61724_S1554_L003	0.214919	0.128604	0.405966	ARF	active	146.4	UTK.K016.06	146.4
61726_S1600_L003	0.19149	0.108399	0.421186	ARF	active	187.6	UTK.K016.06	187.6
61740_S1548_L003	0.189321	0.0989871	0.3826	ARF	advanced	209.3	UTK.K016.06	209.3
61742_S1597_L003	0.209365	0.0949768	0.385108	ARF	advanced	252.1	UTK.K016.06	252.1
61760_S1550_L003	0.205534	0.110172	0.409144	ARF	advanced	229.7	UTK.K016.06	229.7
61762_S1595_L003	0.197556	0.0875698	0.371373	ARF	advanced	276	UTK.K016.06	276
61776_S1593_L003	0.203145	0.0872637	0.389919	ARF	advanced	299.7	UTK.K016.06	299.7
61778_S1537_L003	0.173754	0.0805591	0.404557	ARF	advanced	328.2	UTK.K016.06	328.2
61796_S1540_L003	0.20659	0.0898555	0.384944	ARF	advanced	316.6	UTK.K016.06	316.6
61812_S1528_L003	0.200877	0.117663	0.399802	ARF	advanced	357.1	UTK.K016.06	357.1
61832_S1534_L003	0.208932	0.0974006	0.392737	ARF	advanced	373.2	UTK.K016.06	373.2
64368_S1979_L003	0.233155	0.0916526	0.141427	ARF	day0	0	K016.08	0
64370_S2000_L003	0.229641	0.0834257	0.132184	ARF	early	0	K016.08	0
64388_S1607_L003	0.217309	0.0786755	0.129101	ARF	early	0	K016.08	0
64390_S1981_L003	0.182747	0.0743833	0.129954	ARF	early	3.9	K016.08	3.9
64404_S1980_L003	0.23443	0.106103	0.157179	ARF	early	15.8	K016.08	15.8
64406_S2004_L003	0.209811	0.0798917	0.128766	ARF	early	49.3	K016.08	49.3
64426_S1988_L003	0.275424	0.130774	0.162673	ARF	active	64.5	K016.08	64.5
64441_S2098_L003	0.389124	0.180308	0.143348	ARF	active	80.4	K016.08	80.4
64442_S1983_L003	0.453583	0.198852	0.109693	ARF	active	109.7	K016.08	109.7
64461_S2134_L003	0.295047	0.127358	0.152545	ARF	active	94.1	K016.08	94.1
64476_S1932_L003	0.28967	0.119686	0.126087	ARF	active	133.9	K016.08	133.9
64479_S2030_L003	0.668092	0.290453	0.0749084	ARF	active	161	K016.08	161
64496_S1946_L003	0.302149	0.112757	0.118457	ARF	active	148.3	K016.08	148.3
64498_S1934_L003	0.358948	0.149939	0.118461	ARF	active	174.6	K016.08	174.6
64512_S1882_L003	0.355146	0.143588	0.107564	ARF	active	186.2	K016.08	186.2
64532_S1880_L003	0.235492	0.100431	0.149429	ARF	active	194.1	K016.08	194.1
64534_S1994_L003	0.337014	0.151142	0.120564	ARF	advanced	212.9	K016.08	212.9
64548_S1996_L003	0.381672	0.17886	0.147453	ARF	advanced	215.9	K016.08	215.9
64550_S1620_L003	0.22947	0.0970863	0.147348	ARF	early	0	K016.07	0
64568_S1611_L003	0.273113	0.124672	0.171281	ARF	day0	0	K016.07	0
64584_S2010_L003	0.251021	0.10721	0.155022	ARF	early	3.9	K016.07	3.9
64586_S1616_L003	0.229448	0.116821	0.178357	ARF	early	32.8	K016.07	32.8
64604_S1610_L003	0.242934	0.104002	0.153342	ARF	early	15.8	K016.07	15.8
64623_S2021_L003	0.260084	0.132541	0.184379	ARF	active	94.1	K016.07	94.1
64640_S1992_L003	0.2302	0.102952	0.152907	ARF	active	80.4	K016.07	80.4
64642_S1987_L003	0.251851	0.119851	0.154614	ARF	active	109.7	K016.07	109.7
64656_S1619_L003	0.235544	0.10924	0.154088	ARF	active	124.1	K016.07	124.1
64658_S1613_L003	0.183309	0.155117	0.137059	ARF	active	148.3	K016.07	148.3
64676_S1941_L003	0.10386	0.205285	0.104028	ARF	active	133.9	K016.07	133.9
64692_S1617_L003	0.246903	0.159122	0.203857	ARF	active	174.6	K016.07	174.6
64694_S1984_L003	0.224755	0.123394	0.174532	ARF	active	194.1	K016.07	194.1
64713_S2247_L003	0.232035	0.128573	0.189401	ARF	active	186.2	K016.07	186.2
64714_S1985_L003	0.20028	0.151614	0.174523	ARF	advanced	202.2	K016.07	202.2
64728_S1976_L003	0.220925	0.117596	0.175368	ARF	advanced	212.9	K016.07	212.9
64750_S1991_L003	0.202033	0.164128	0.275128	ARF	early	0	K016.09	0
64764_S1989_L003	0.204803	0.160654	0.259906	ARF	early	0	K016.09	0
64766_S2007_L003	0.216681	0.178007	0.286802	ARF	early	15.8	K016.09	15.8
64784_S2008_L003	0.2121	0.178902	0.295385	ARF	early	3.9	K016.09	3.9
64786_S1982_L003	0.210085	0.173163	0.285786	ARF	early	32.8	K016.09	32.8
64800_S1993_L003	0.21171	0.175093	0.291107	ARF	early	49.3	K016.09	49.3
64802_S1978_L003	0.206739	0.170943	0.288871	ARF	active	80.4	K016.09	80.4
64820_S1621_L003	0.221185	0.179101	0.28637	ARF	active	64.5	K016.09	64.5
64822_S2009_L003	0.20784	0.167985	0.285617	ARF	active	94.1	K016.09	94.1
64836_S2011_L003	0.228885	0.15149	0.31248	ARF	active	109.7	K016.09	109.7
64838_S1897_L003	0.227842	0.142962	0.323964	ARF	active	133.9	K016.09	133.9
64856_S1958_L003	0.213392	0.140301	0.29089	ARF	active	124.1	K016.09	124.1
64858_S1963_L003	0.233346	0.146831	0.324287	ARF	active	148.3	K016.09	148.3
64872_S1954_L003	0.228001	0.137112	0.314537	ARF	active	161	K016.09	161
64874_S1884_L003	0.244175	0.11246	0.354108	ARF	active	186.2	K016.09	186.2
64892_S1997_L003	0.266527	0.0833969	0.397745	ARF	active	174.6	K016.09	174.6
64894_S1939_L003	0.255005	0.0797125	0.388789	ARF	active	194.1	K016.09	194.1
64908_S2001_L003	0.269001	0.0640016	0.420604	ARF	advanced	202.2	K016.09	202.2
64911_S2290_L003	0.268369	0.059828	0.427098	ARF	advanced	215.9	K016.09	215.9
64928_S1933_L003	0.257168	0.0851505	0.388666	ARF	advanced	212.9	K016.09	212.9

## Sheet: fig_2d-e_ARF
	soil.hip.UTK.K016.03.2016.05.06.day1	soil.hip.UTK.K016.02.2016.04.13.day1	soil.hip.UTK.K016.06.2016.10.05.day1	soil.hip.UTK.K016.04.2016.09.26.day1	soil.hip.UTK.K016.05.2016.09.26.day1	soil.hip.UTK.K016.07.2017.Jan.06.day1	soil.hip.UTK.K016.09.2017.Jan.06.day1	soil.hip.UTK.K016.08.2017.Jan.06.day1	soil.hip.UTK.K016.10.2017.05.25.day1	soil.hip.UTK.K016.11.2017.05.25.day1	soil.hip.UTK.K016.01.2016.04.06.day2	soil.hip.UTK.K016.02.2016.04.14.day2	soil.hip.UTK.K016.03.2016.05.07.day2	soil.hip.UTK.K016.03.2016.05.08.day3	soil.hip.UTK.K016.04.2016.09.27.day2	soil.hip.UTK.K016.04.2016.09.28.day3	soil.hip.UTK.K016.05.2016.09.27.day2	soil.hip.UTK.K016.05.2016.09.28.day3	soil.hip.UTK.K016.06.2016.10.06.day2	soil.hip.UTK.K016.06.2016.10.07.day3	soil.hip.UTK.K016.07.2017.Jan.08.day2	soil.hip.UTK.K016.07.2017.Jan.09.day3	soil.hip.UTK.K016.07.2017.Jan.10.day4	soil.hip.UTK.K016.07.2017.Jan.11.day5	soil.hip.UTK.K016.07.2017.Jan.12.day6	soil.hip.UTK.K016.07.2017.Jan.13.day7	soil.hip.UTK.K016.08.2017.Jan.08.day2	soil.hip.UTK.K016.08.2017.Jan.09.day3	soil.hip.UTK.K016.08.2017.Jan.10.day4	soil.hip.UTK.K016.08.2017.Jan.11.day5	soil.hip.UTK.K016.08.2017.Jan.12.day6	soil.hip.UTK.K016.08.2017.Jan.13.day7	soil.hip.UTK.K016.09.2017.Jan.08.day2	soil.hip.UTK.K016.09.2017.Jan.09.day3	soil.hip.UTK.K016.09.2017.Jan.10.day4	soil.hip.UTK.K016.09.2017.Jan.11.day5	soil.hip.UTK.K016.09.2017.Jan.12.day6	soil.hip.UTK.K016.09.2017.Jan.13.day7	soil.hip.UTK.K016.10.2017.05.26.day2	soil.hip.UTK.K016.10.2017.05.27.day3	soil.hip.UTK.K016.11.2017.05.26.day2	soil.hip.UTK.K016.11.2017.05.27.day3	soil.hip.UTK.K016.12.2017.05.26.day2	soil.hip.UTK.K016.12.2017.05.27.day3	soil.hip.UTK.K016.01.2016.04.11.day7	soil.hip.UTK.K016.01.2016.04.12.day8	soil.hip.UTK.K016.01.2016.04.13.day9	soil.hip.UTK.K016.01.2016.04.14.day10	soil.hip.UTK.K016.01.2016.04.15.day11
soil.hip.UTK.K016.03.2016.05.06.day1	NA	NA	NA	NA	NA	NA	NA	NA	NA	NA	NA	NA	NA	NA	NA	NA	NA	NA	NA	NA	NA	NA	NA	NA	NA	NA	NA	NA	NA	NA	NA	NA	NA	NA	NA	NA	NA	NA	NA	NA	NA	NA	NA	NA	NA	NA	NA	NA	NA
soil.hip.UTK.K016.02.2016.04.13.day1	-2.22159	NA	NA	NA	NA	NA	NA	NA	NA	NA	NA	NA	NA	NA	NA	NA	NA	NA	NA	NA	NA	NA	NA	NA	NA	NA	NA	NA	NA	NA	NA	NA	NA	NA	NA	NA	NA	NA	NA	NA	NA	NA	NA	NA	NA	NA	NA	NA	NA
soil.hip.UTK.K016.06.2016.10.05.day1	1.95785	0.769945	NA	NA	NA	NA	NA	NA	NA	NA	NA	NA	NA	NA	NA	NA	NA	NA	NA	NA	NA	NA	NA	NA	NA	NA	NA	NA	NA	NA	NA	NA	NA	NA	NA	NA	NA	NA	NA	NA	NA	NA	NA	NA	NA	NA	NA	NA	NA
soil.hip.UTK.K016.04.2016.09.26.day1	0.915611	0.815302	4.16567	NA	NA	NA	NA	NA	NA	NA	NA	NA	NA	NA	NA	NA	NA	NA	NA	NA	NA	NA	NA	NA	NA	NA	NA	NA	NA	NA	NA	NA	NA	NA	NA	NA	NA	NA	NA	NA	NA	NA	NA	NA	NA	NA	NA	NA	NA
soil.hip.UTK.K016.05.2016.09.26.day1	2.18837	2.70546	-1.19169	-3.3986	NA	NA	NA	NA	NA	NA	NA	NA	NA	NA	NA	NA	NA	NA	NA	NA	NA	NA	NA	NA	NA	NA	NA	NA	NA	NA	NA	NA	NA	NA	NA	NA	NA	NA	NA	NA	NA	NA	NA	NA	NA	NA	NA	NA	NA
soil.hip.UTK.K016.07.2017.Jan.06.day1	-0.324799	0.44374	0.287212	-1.79435	-1.22431	NA	NA	NA	NA	NA	NA	NA	NA	NA	NA	NA	NA	NA	NA	NA	NA	NA	NA	NA	NA	NA	NA	NA	NA	NA	NA	NA	NA	NA	NA	NA	NA	NA	NA	NA	NA	NA	NA	NA	NA	NA	NA	NA	NA
soil.hip.UTK.K016.09.2017.Jan.06.day1	-0.397335	-0.935218	-1.46145	-0.785643	-1.33574	-1.66561	NA	NA	NA	NA	NA	NA	NA	NA	NA	NA	NA	NA	NA	NA	NA	NA	NA	NA	NA	NA	NA	NA	NA	NA	NA	NA	NA	NA	NA	NA	NA	NA	NA	NA	NA	NA	NA	NA	NA	NA	NA	NA	NA
soil.hip.UTK.K016.08.2017.Jan.06.day1	-1.37984	-0.524583	0.583252	-1.69586	-0.992048	-2.2784	-2.75384	NA	NA	NA	NA	NA	NA	NA	NA	NA	NA	NA	NA	NA	NA	NA	NA	NA	NA	NA	NA	NA	NA	NA	NA	NA	NA	NA	NA	NA	NA	NA	NA	NA	NA	NA	NA	NA	NA	NA	NA	NA	NA
soil.hip.UTK.K016.10.2017.05.25.day1	-1.52961	-0.0596675	1.69145	-0.436444	2.82249	-0.556764	-0.53193	-1.40357	NA	NA	NA	NA	NA	NA	NA	NA	NA	NA	NA	NA	NA	NA	NA	NA	NA	NA	NA	NA	NA	NA	NA	NA	NA	NA	NA	NA	NA	NA	NA	NA	NA	NA	NA	NA	NA	NA	NA	NA	NA
soil.hip.UTK.K016.11.2017.05.25.day1	-0.173018	1.06345	3.12287	-3.93874	-2.70644	-1.42232	-1.92424	-1.73092	0.296661	NA	NA	NA	NA	NA	NA	NA	NA	NA	NA	NA	NA	NA	NA	NA	NA	NA	NA	NA	NA	NA	NA	NA	NA	NA	NA	NA	NA	NA	NA	NA	NA	NA	NA	NA	NA	NA	NA	NA	NA
soil.hip.UTK.K016.01.2016.04.06.day2	-1.73992	-1.94976	-0.667491	0.138693	-0.554158	-2.39019	-1.48597	-2.26129	-1.44767	-1.0271	NA	NA	NA	NA	NA	NA	NA	NA	NA	NA	NA	NA	NA	NA	NA	NA	NA	NA	NA	NA	NA	NA	NA	NA	NA	NA	NA	NA	NA	NA	NA	NA	NA	NA	NA	NA	NA	NA	NA
soil.hip.UTK.K016.02.2016.04.14.day2	-0.862512	-0.789076	-0.237072	-0.827718	3.7109	-1.21457	-1.62056	-1.54441	-1.02323	-0.485015	-1.47921	NA	NA	NA	NA	NA	NA	NA	NA	NA	NA	NA	NA	NA	NA	NA	NA	NA	NA	NA	NA	NA	NA	NA	NA	NA	NA	NA	NA	NA	NA	NA	NA	NA	NA	NA	NA	NA	NA
soil.hip.UTK.K016.03.2016.05.07.day2	-3.01696	-2.20828	0.0072407	2.90185	1.32808	-0.637241	-0.293477	-1.45241	-1.25769	0.787646	-2.28574	-1.25274	NA	NA	NA	NA	NA	NA	NA	NA	NA	NA	NA	NA	NA	NA	NA	NA	NA	NA	NA	NA	NA	NA	NA	NA	NA	NA	NA	NA	NA	NA	NA	NA	NA	NA	NA	NA	NA
soil.hip.UTK.K016.03.2016.05.08.day3	1.47699	0.660399	-1.67116	2.20344	1.44615	0.903632	-0.113136	-1.11358	1.11289	1.14838	-0.308941	-0.503118	-0.596995	NA	NA	NA	NA	NA	NA	NA	NA	NA	NA	NA	NA	NA	NA	NA	NA	NA	NA	NA	NA	NA	NA	NA	NA	NA	NA	NA	NA	NA	NA	NA	NA	NA	NA	NA	NA
soil.hip.UTK.K016.04.2016.09.27.day2	0.436827	-0.102864	-0.222688	-2.19883	-4.44464	-3.16595	-1.22182	-2.07614	0.608417	-3.85642	-0.489367	-0.905234	1.78842	0.898411	NA	NA	NA	NA	NA	NA	NA	NA	NA	NA	NA	NA	NA	NA	NA	NA	NA	NA	NA	NA	NA	NA	NA	NA	NA	NA	NA	NA	NA	NA	NA	NA	NA	NA	NA
soil.hip.UTK.K016.04.2016.09.28.day3	0.715997	0.746354	-0.307148	-3.21554	-3.37073	-2.55135	-2.26191	-1.64233	0.428395	-3.61736	-0.40087	-1.1478	2.17016	1.02528	-3.59318	NA	NA	NA	NA	NA	NA	NA	NA	NA	NA	NA	NA	NA	NA	NA	NA	NA	NA	NA	NA	NA	NA	NA	NA	NA	NA	NA	NA	NA	NA	NA	NA	NA	NA
soil.hip.UTK.K016.05.2016.09.27.day2	-0.201616	-0.16501	-0.184447	-3.77166	-3.70153	-2.58341	-1.86389	-1.93584	0.857406	-3.15545	-2.489	2.73155	-0.26529	0.99868	-4.46509	-3.19421	NA	NA	NA	NA	NA	NA	NA	NA	NA	NA	NA	NA	NA	NA	NA	NA	NA	NA	NA	NA	NA	NA	NA	NA	NA	NA	NA	NA	NA	NA	NA	NA	NA
soil.hip.UTK.K016.05.2016.09.28.day3	2.47453	2.03912	0.768195	-3.43152	-2.89501	-0.949267	-1.08859	-0.588691	2.90558	-1.98256	-1.38099	0.205833	3.14363	3.65616	-4.23914	-3.57456	-2.18562	NA	NA	NA	NA	NA	NA	NA	NA	NA	NA	NA	NA	NA	NA	NA	NA	NA	NA	NA	NA	NA	NA	NA	NA	NA	NA	NA	NA	NA	NA	NA	NA
soil.hip.UTK.K016.06.2016.10.06.day2	1.73208	0.249942	-1.28959	0.0526247	-3.29416	-2.35274	-1.43846	-1.98217	0.400296	0.550995	-1.89358	-1.0358	-0.000661219	1.08946	-1.43192	-1.72421	-2.04464	-1.56462	NA	NA	NA	NA	NA	NA	NA	NA	NA	NA	NA	NA	NA	NA	NA	NA	NA	NA	NA	NA	NA	NA	NA	NA	NA	NA	NA	NA	NA	NA	NA
soil.hip.UTK.K016.06.2016.10.07.day3	1.1168	0.514592	-1.41479	-1.07281	-3.29716	-1.67887	-1.11892	-0.898078	-0.243699	-1.39977	-1.38361	-1.11778	-0.123318	0.651645	-2.82558	-2.42185	-1.92163	-2.14772	-3.62998	NA	NA	NA	NA	NA	NA	NA	NA	NA	NA	NA	NA	NA	NA	NA	NA	NA	NA	NA	NA	NA	NA	NA	NA	NA	NA	NA	NA	NA	NA
soil.hip.UTK.K016.07.2017.Jan.08.day2	-1.24044	0.223282	0.323437	-2.68909	-1.02978	-4.01957	-2.15298	-1.29996	0.185862	-1.66462	-1.25025	3.05599	-0.558674	0.743812	-3.21882	-2.33051	-2.96856	-1.06775	-1.73871	-1.22715	NA	NA	NA	NA	NA	NA	NA	NA	NA	NA	NA	NA	NA	NA	NA	NA	NA	NA	NA	NA	NA	NA	NA	NA	NA	NA	NA	NA	NA
soil.hip.UTK.K016.07.2017.Jan.09.day3	-0.82122	-0.505923	-0.247696	-1.25249	-0.968052	-2.02689	-1.95154	-0.941321	1.13536	-1.85415	-2.17499	3.03804	-0.623588	1.36854	-2.74639	-1.40574	-2.28051	-0.810497	-2.47424	-1.43548	-1.39311	NA	NA	NA	NA	NA	NA	NA	NA	NA	NA	NA	NA	NA	NA	NA	NA	NA	NA	NA	NA	NA	NA	NA	NA	NA	NA	NA	NA
soil.hip.UTK.K016.07.2017.Jan.10.day4	-1.87574	-0.818002	0.949268	-2.53079	-0.510685	-2.58101	-1.91499	-3.26955	1.23769	-1.43609	-2.68084	3.28773	-1.36183	0.857084	-2.88883	-1.70914	-2.50479	-0.346522	-2.14013	-1.53369	-1.07948	-0.909915	NA	NA	NA	NA	NA	NA	NA	NA	NA	NA	NA	NA	NA	NA	NA	NA	NA	NA	NA	NA	NA	NA	NA	NA	NA	NA	NA
soil.hip.UTK.K016.07.2017.Jan.11.day5	-1.36191	-0.277006	0.127152	-3.41991	-1.75182	-2.89695	-2.22634	-1.61727	0.26108	-1.71441	-2.0782	2.95893	-1.08604	0.739443	-3.37441	-2.17734	-2.62603	-0.843069	-1.9635	-2.02509	-2.89892	-1.9193	-3.24794	NA	NA	NA	NA	NA	NA	NA	NA	NA	NA	NA	NA	NA	NA	NA	NA	NA	NA	NA	NA	NA	NA	NA	NA	NA	NA
soil.hip.UTK.K016.07.2017.Jan.12.day6	-0.851519	1.67978	1.59601	-0.989461	0.881356	-1.74827	-0.716982	-1.3694	1.72318	0.213241	-0.153592	0.244279	0.0801942	3.08213	-1.64176	-0.730188	-0.892352	0.283137	-0.513455	-0.461966	-0.937055	-0.402756	-0.856814	-1.60036	NA	NA	NA	NA	NA	NA	NA	NA	NA	NA	NA	NA	NA	NA	NA	NA	NA	NA	NA	NA	NA	NA	NA	NA	NA
soil.hip.UTK.K016.07.2017.Jan.13.day7	-2.07055	0.313042	0.928247	-1.44128	1.18741	-2.36516	-1.50521	-2.52713	0.161231	-0.256341	-0.504428	-0.886408	-1.75181	0.864927	-2.40144	-1.34367	-1.08051	0.45054	-1.28996	-1.37856	-1.17802	-0.93834	-2.05426	-0.863866	-1.68982	NA	NA	NA	NA	NA	NA	NA	NA	NA	NA	NA	NA	NA	NA	NA	NA	NA	NA	NA	NA	NA	NA	NA	NA
soil.hip.UTK.K016.08.2017.Jan.08.day2	-1.62478	-0.956882	-0.102494	-1.16405	-1.2772	-2.62886	-2.5509	-3.92374	-1.12479	-1.31428	-2.58002	-1.7613	-1.76898	-1.39432	-2.1917	-1.96465	-1.98183	-0.629098	-2.34195	-1.64857	-1.97223	-1.1122	-2.44557	-2.14282	-1.03193	-1.9839	NA	NA	NA	NA	NA	NA	NA	NA	NA	NA	NA	NA	NA	NA	NA	NA	NA	NA	NA	NA	NA	NA	NA
soil.hip.UTK.K016.08.2017.Jan.09.day3	-1.52719	1.10151	2.21134	-0.995904	0.197398	-1.5745	-1.16686	-2.03172	0.850497	-0.567825	-0.45194	-0.925382	-0.395056	0.441662	-1.57733	-1.07877	-0.866254	-0.109189	-1.41737	-0.594908	-0.740845	-0.188097	-2.83449	-1.3175	-1.91862	-1.91245	-1.26688	NA	NA	NA	NA	NA	NA	NA	NA	NA	NA	NA	NA	NA	NA	NA	NA	NA	NA	NA	NA	NA	NA
soil.hip.UTK.K016.08.2017.Jan.10.day4	-1.36515	-0.32564	-0.303517	-2.40835	-1.44028	-3.40696	-2.63725	-3.27124	0.00141604	-1.30874	-1.33598	3.00444	-0.81865	0.504876	-3.00626	-2.00891	-2.59283	-0.358068	-2.89182	-1.41392	-2.33272	-2.05157	-3.29584	-2.78843	-2.17757	-1.89152	-2.99593	-2.15105	NA	NA	NA	NA	NA	NA	NA	NA	NA	NA	NA	NA	NA	NA	NA	NA	NA	NA	NA	NA	NA
soil.hip.UTK.K016.08.2017.Jan.11.day5	-1.67197	-1.25189	1.43496	0.0195106	1.03734	-1.41531	-1.42922	-1.90335	-0.361795	-0.720822	0.0909824	-0.948214	-1.7902	0.575469	-1.06408	-0.228582	-1.16635	0.623505	-0.862806	-0.135141	-1.35568	-0.691868	-2.18048	-2.17504	-1.56884	-2.11532	-2.15476	-1.3844	-0.601099	NA	NA	NA	NA	NA	NA	NA	NA	NA	NA	NA	NA	NA	NA	NA	NA	NA	NA	NA	NA
soil.hip.UTK.K016.08.2017.Jan.12.day6	-1.77952	-0.0262421	1.29759	-1.34892	0.190566	-0.964425	-1.89176	-2.21296	-0.530745	-0.539597	-1.59715	-0.800705	-2.02755	0.240609	-1.71421	-0.993301	-1.13101	0.726589	-1.46105	-0.945536	-1.18624	-1.13681	-2.87186	-0.96693	-2.05434	-2.40145	-2.02297	-1.44247	-2.05432	-1.50907	NA	NA	NA	NA	NA	NA	NA	NA	NA	NA	NA	NA	NA	NA	NA	NA	NA	NA	NA
soil.hip.UTK.K016.08.2017.Jan.13.day7	-2.06911	-0.119429	1.66829	-1.15229	0.501198	-1.84202	-1.83586	-1.12692	0.0714543	-0.182358	-0.0141557	3.20588	-0.9939	0.966382	-2.09106	-0.901808	-1.41518	0.434981	-1.3362	-0.596872	-1.47715	-0.562595	-3.26256	-2.02686	-1.93102	-1.27907	-3.12171	-1.41349	-1.54019	-1.36736	-1.05154	NA	NA	NA	NA	NA	NA	NA	NA	NA	NA	NA	NA	NA	NA	NA	NA	NA	NA
soil.hip.UTK.K016.09.2017.Jan.08.day2	-0.222285	0.303463	1.82177	-0.773093	0.162295	-3.216	-1.47288	-3.54452	0.511546	-1.97975	-1.57218	2.80085	0.298248	1.74173	-0.170379	0.0894463	-1.40009	-0.787861	0.259327	0.150107	-2.19271	-2.04462	-3.21282	-3.27612	-2.04408	-2.92564	-3.33898	-2.31558	-3.18568	-3.10323	-2.1879	-2.54532	NA	NA	NA	NA	NA	NA	NA	NA	NA	NA	NA	NA	NA	NA	NA	NA	NA
soil.hip.UTK.K016.09.2017.Jan.09.day3	0.0726612	1.45437	0.732732	-0.715749	1.4105	-2.52044	-1.62079	-3.03327	1.23718	-1.17026	-1.211	3.74656	1.14	2.69121	-0.149164	1.19343	-1.24468	1.11666	0.449207	0.791008	-1.04051	-1.81287	-2.87966	-2.55965	-0.473101	-1.67226	-2.9395	-1.60577	-1.74472	-2.56967	-1.74974	-2.80843	-2.31992	NA	NA	NA	NA	NA	NA	NA	NA	NA	NA	NA	NA	NA	NA	NA	NA
soil.hip.UTK.K016.09.2017.Jan.10.day4	0.795033	1.50951	2.91342	-1.01663	1.5938	-1.12016	1.58796	-1.4768	1.86431	-1.22043	1.96221	0.368357	3.68333	3.51898	-2.48604	-0.617616	0.16614	1.16356	0.373967	0.934378	0.0776195	0.0692447	-0.968821	-1.63936	0.327106	-0.540746	-2.04502	-0.77179	-0.515084	-1.16631	-0.445856	-1.54033	-0.0410621	1.16387	NA	NA	NA	NA	NA	NA	NA	NA	NA	NA	NA	NA	NA	NA	NA
soil.hip.UTK.K016.09.2017.Jan.11.day5	-0.000959535	2.02248	0.977081	-2.63944	0.320235	-2.39232	0.141915	-3.30376	3.01973	-1.38477	0.180317	3.56121	1.62907	3.63111	-1.14139	-1.25658	0.0255328	-0.471094	0.116301	-0.276292	-0.951124	-1.39313	-1.66625	-2.50973	-1.70948	-1.76038	-3.07966	-2.73292	-1.845	-2.6002	-1.54148	-2.99512	-2.40345	-1.89128	-1.4882	NA	NA	NA	NA	NA	NA	NA	NA	NA	NA	NA	NA	NA	NA
soil.hip.UTK.K016.09.2017.Jan.12.day6	1.05871	1.45567	1.40506	-0.790926	0.440412	-1.45334	-0.670682	-2.79055	2.79402	-1.35817	-0.279836	3.73554	2.19584	3.25079	-1.22769	-0.188646	-0.71944	0.316788	1.12624	0.707365	-0.807863	-0.889514	-1.28766	-2.16853	-0.686493	-1.26391	-3.42134	-2.12076	-2.37508	-2.79562	-1.79351	-2.5118	-1.2571	-1.42117	-0.480053	-0.997668	NA	NA	NA	NA	NA	NA	NA	NA	NA	NA	NA	NA	NA
soil.hip.UTK.K016.09.2017.Jan.13.day7	0.0856028	0.947826	1.83867	0.682771	2.30008	-1.37447	-0.935301	-2.32652	2.13889	-0.373919	0.268613	3.8806	1.28605	2.98429	0.268384	1.83597	0.891521	1.5164	1.50185	0.855621	-0.865035	0.320764	-0.775286	-1.28384	-0.531965	-0.977277	-2.45789	-1.1726	-0.821185	-2.52494	-0.804522	-2.10479	-1.95789	-1.15384	1.77154	0.909824	-0.901937	NA	NA	NA	NA	NA	NA	NA	NA	NA	NA	NA	NA
soil.hip.UTK.K016.10.2017.05.26.day2	-2.46196	-0.745534	1.39842	-2.49491	-0.0470312	-2.63965	-0.851984	-2.31433	-1.00036	-1.33085	-2.49616	-1.09299	-1.14214	0.911729	-1.94676	-2.10125	-2.16563	0.315092	-0.503091	-1.31415	-2.31243	-1.82206	-1.88891	-2.56993	-0.808743	-2.3088	-2.11284	-1.06763	-2.68249	-1.27912	-1.68654	-1.95998	-1.10014	-0.069348	0.310672	0.130676	0.447449	1.00779	NA	NA	NA	NA	NA	NA	NA	NA	NA	NA	NA
soil.hip.UTK.K016.10.2017.05.27.day3	-1.8544	-0.653351	1.09612	-1.96381	-2.5392	-3.06188	-1.5155	-2.70433	0.323728	-2.38161	-1.97845	-1.56809	-0.942933	0.178169	-2.6352	-2.62588	-3.62572	-1.35702	-1.31313	-2.01086	-3.31778	-2.83134	-3.48753	-3.22942	-1.77628	-2.38493	-3.33545	-2.11085	-3.67886	-1.95616	-2.16664	-2.38375	-2.17307	-1.08234	-0.74384	-0.486001	-0.892583	0.29505	-1.70075	NA	NA	NA	NA	NA	NA	NA	NA	NA	NA
soil.hip.UTK.K016.11.2017.05.26.day2	0.0128303	2.43212	3.71845	-3.33931	-1.86894	-1.42722	-0.350851	-2.14293	0.777035	-1.10249	-0.824965	-0.339335	2.07946	2.30904	-2.55685	-1.66781	-2.769	-2.05175	1.37607	0.390915	-1.96062	-1.676	-0.961842	-1.73062	-0.515103	-0.456953	-1.15502	-1.01344	-1.66867	-0.576496	-1.10779	-1.10759	-1.6279	-0.891217	-1.06775	-0.980297	-0.835558	1.52468	-1.2084	0.805483	NA	NA	NA	NA	NA	NA	NA	NA	NA
soil.hip.UTK.K016.11.2017.05.27.day3	-1.17113	-0.615468	1.40894	-3.04384	-2.6633	-2.79594	-1.82016	-2.73237	-0.804665	-1.85069	-3.09599	-0.863298	-1.0198	1.49905	-3.16694	-2.71525	-3.56378	-2.03946	-2.37592	-2.05471	-2.59262	-3.08038	-2.58774	-2.83803	-0.918271	-1.40877	-2.46876	-1.51896	-2.90491	-1.5827	-2.8176	-1.64293	-2.02771	-1.72284	-1.18531	-1.54076	-1.43541	0.141819	-1.93889	-2.83569	-1.22756	NA	NA	NA	NA	NA	NA	NA	NA
soil.hip.UTK.K016.12.2017.05.26.day2	-1.58751	-1.85183	10.5606	-2.56038	-3.39151	-3.95104	-0.85592	-1.92292	-1.61451	-2.83822	-1.80705	2.37438	-0.885888	-0.26152	-2.41494	-2.20668	-4.54812	-3.06722	10.0294	-1.75616	-4.21888	-4.24542	-4.56973	-4.81287	-2.60594	-2.8186	-2.9417	-2.34348	-4.05009	-1.36763	-2.73199	-2.91589	-1.30775	-1.07804	-0.892229	-2.22573	-1.62166	-0.307027	-3.43291	-3.79696	-2.80825	-4.15563	NA	NA	NA	NA	NA	NA	NA
soil.hip.UTK.K016.12.2017.05.27.day3	-1.08434	-1.129	10.0617	-2.80306	-3.79731	-3.62133	-1.02904	-2.16989	-1.23508	-3.18661	-1.89356	2.60131	-0.0411059	0.338645	-3.32011	-2.08339	-5.18961	-3.51992	9.57507	-1.6757	-3.62858	-4.06261	-4.51046	-4.27631	-1.97514	-2.98467	-2.8667	-2.42396	-3.93602	-1.52046	-2.67026	-3.55571	-1.68636	-1.49503	-1.46927	-2.10957	-2.18843	-0.309146	-3.32732	-3.74927	-2.73091	-4.50237	-4.44978	NA	NA	NA	NA	NA	NA
soil.hip.UTK.K016.01.2016.04.11.day7	-1.68539	-2.40199	-0.910176	-0.411076	-1.46951	-2.31664	-1.62088	-1.6613	-1.82388	-2.42773	-3.19192	-1.60662	-2.30432	-1.37175	-0.725247	-1.15291	-3.39773	-1.57864	-0.848342	-1.29298	-2.22627	-2.21571	-2.47046	-2.16777	-0.00932252	-0.46561	-1.69107	-0.367861	-2.21696	-0.402304	-1.33755	-1.02591	-1.21884	-1.40604	0.839932	0.16298	-0.0494161	0.626865	-2.57847	-2.4206	-1.00967	-3.0413	-1.90517	-2.17462	NA	NA	NA	NA	NA
soil.hip.UTK.K016.01.2016.04.12.day8	-0.714101	1.12856	-0.623877	-0.196703	3.52646	-1.92249	-0.18798	-0.655084	-0.959027	-1.74538	-0.896179	-1.48985	-1.51954	-1.21274	-0.320702	-1.84852	-2.05206	-1.91053	2.29333	-1.63736	-1.23533	-0.0325312	0.11117	0.0299247	0.988791	-0.83878	0.727177	-0.53451	-1.28693	1.78795	-0.759226	-0.520197	0.455626	0.155199	-1.6318	-1.1006	0.449789	1.28418	-1.54673	-1.55122	-0.0266868	-2.24185	-1.88348	-2.11781	-0.893301	NA	NA	NA	NA
soil.hip.UTK.K016.01.2016.04.13.day9	1.83106	2.38198	1.58041	2.50687	4.98088	1.94231	2.87655	2.45306	1.1462	0.879874	0.904252	0.692748	1.7031	1.35256	1.61248	1.02207	0.858419	0.0736638	3.90991	0.551118	1.34261	2.23626	2.56223	2.56376	3.24206	2.04793	2.93715	2.51241	2.18682	3.53938	2.00776	2.14047	2.65226	2.44534	1.60686	2.38482	3.11728	3.83709	0.921	0.952656	2.13998	0.338448	0.531586	1.00666	2.33333	2.62025	NA	NA	NA
soil.hip.UTK.K016.01.2016.04.14.day10	1.17445	1.91276	0.65366	1.30853	4.61299	0.578225	1.68697	1.22753	0.104088	-0.104339	0.501789	0.0361731	1.08458	1.48612	0.220776	-0.385661	-0.300017	-1.00932	3.23189	-0.564899	0.89946	1.34347	1.50383	1.38059	1.69235	0.762058	1.92195	1.16431	1.14811	2.73846	0.832795	0.906897	1.64258	1.58612	0.410797	1.19089	1.9635	3.08291	-0.0981804	-0.0925955	1.01905	-0.57532	-0.461165	0.0909662	2.22695	2.20356	-3.70057	NA	NA
soil.hip.UTK.K016.01.2016.04.15.day11	1.87725	2.20764	-0.405563	1.11741	3.21497	0.403189	1.42843	1.05507	0.859809	0.550664	0.246754	-0.459713	0.748717	0.248321	0.0403271	-0.995306	-0.875251	-1.50043	1.98146	-1.35721	0.899899	1.11798	1.31315	1.28866	1.75009	1.00907	1.58163	0.957171	0.653816	2.286	0.766015	0.679138	2.01192	1.75351	0.661912	1.23951	1.99274	2.67889	0.415638	0.462053	3.77788	-0.570753	3.26606	3.91911	1.94399	0.553218	1.12935	1.35912	NA
soil.hip.UTK.K016.01.2016.04.16.day12	0.766504	1.33794	-0.95778	1.44776	3.74217	0.560563	0.907388	0.966366	0.604402	0.0444435	-0.28027	-0.691629	0.241017	-0.0464563	0.397909	-0.794052	-0.377367	-1.8627	2.82209	-1.19303	1.00008	1.02657	1.1875	1.19773	1.37826	0.912605	1.3783	0.864335	0.559749	1.94239	0.640768	0.498773	1.71847	1.33454	0.460992	0.932071	1.60087	2.43049	0.341614	0.756953	3.66241	-0.358488	4.12715	6.74763	-0.303086	-0.0436086	0.882938	0.526814	-4.2525
soil.hip.UTK.K016.01.2016.04.17.day13	4.18071	3.74308	0.390238	2.71072	5.38637	4.0851	3.37431	3.76062	4.41817	2.33303	2.38973	3.13263	3.42916	2.65865	3.155	2.79654	3.08588	4.17465	3.68559	0.901563	3.9587	4.43294	4.37353	4.17314	4.30584	3.65447	3.46631	3.67032	3.25691	4.30835	3.63793	3.42111	4.39887	4.88958	3.73421	3.90049	4.63487	4.35555	3.94306	7.67	4.59979	3.04014	5.57464	12.3223	3.42049	2.21011	1.57751	1.00363	-0.650469
soil.hip.UTK.K016.01.2016.04.18.day14	5.03101	3.64456	0.482043	2.71273	5.26289	4.3873	3.42522	3.8601	5.26654	2.25414	2.11253	3.77778	4.54929	3.78747	2.8184	2.0734	3.14509	2.9043	3.81485	0.896222	3.81805	4.48059	4.50593	4.3765	4.60947	3.96042	3.70338	3.74523	3.61259	4.66334	3.98183	3.44465	4.63856	4.89412	3.8202	4.13102	4.64065	4.50752	4.58521	6.3738	4.1594	3.1733	5.05794	8.24528	4.71675	3.25567	2.01315	1.34301	0.300292
soil.hip.UTK.K016.01.2016.04.19.day15	2.41147	2.18083	0.0103484	1.07647	2.75032	0.996623	1.70908	1.3807	1.47923	-0.0902164	0.798897	1.48481	1.87996	1.3115	0.477189	-0.891066	0.399888	-1.16689	1.86618	-0.978148	1.1493	1.58301	1.48736	1.40063	1.6743	1.15303	1.66721	1.28256	1.23413	2.37126	1.20407	1.03862	2.28016	2.51743	1.01433	1.37171	1.99792	2.6486	0.995164	1.20859	2.59471	0.289065	-0.619481	-0.63656	1.31443	0.178662	-0.456624	-0.669465	-2.86433
soil.hip.UTK.K016.02.2016.04.16.day4	-3.59012	-1.31974	0.857179	-0.646405	1.44844	-0.800017	-1.60633	-0.717907	-1.93535	-0.967611	-1.88306	-2.02292	-2.951	-0.67671	-1.59259	-1.34747	-1.29562	1.66981	-0.581222	-0.551103	-0.560122	-1.05629	-0.482174	-0.862757	0.732092	-1.14967	-1.22733	-0.393516	-0.519368	-1.23977	-0.771226	-0.947953	-1.14978	-0.271286	1.44264	1.53212	1.40995	0.566332	-2.16026	-2.52626	-0.0604864	-1.48423	-2.56161	-2.05525	-4.11403	-1.31702	0.842091	-0.171721	0.756166
soil.hip.UTK.K016.02.2016.04.18.day6	-2.16573	-2.06892	0.171264	-1.14883	-0.130709	-1.80693	-1.67448	-0.421413	-1.96344	-0.439494	-2.34574	-0.827815	-1.81401	-1.38735	-1.57493	-1.43034	-0.847482	1.29717	-2.02605	-1.09589	-1.54795	-1.49029	-2.0726	-2.09647	0.105303	-1.26969	-1.61164	-0.458692	-1.15265	-1.12711	-1.01801	-0.62307	-0.280608	0.0230653	1.44455	2.01121	1.4775	1.27781	-3.15066	-3.00493	-0.411197	-1.88735	-2.94103	-2.55453	-3.54019	-1.39047	0.81115	0.337632	-0.846426
soil.hip.UTK.K016.02.2016.04.19.day7	-2.01325	-1.04862	0.0874507	-0.698134	2.74097	-2.28583	-1.77723	-0.900595	-1.03784	-0.669704	-1.39123	-2.62891	-1.9063	-0.27251	-1.76218	-1.17974	0.761576	0.77065	-0.394364	-1.19895	0.4417	0.150058	0.24081	-0.496616	-0.82373	-1.4928	-1.87377	-0.879527	0.794252	-1.79688	-1.06461	0.267993	-0.109622	1.20737	-0.0737513	1.53274	1.29939	0.381579	-1.2682	-2.16252	0.700628	-1.42074	-1.59429	-1.05247	-3.74173	-2.24192	0.681419	0.186181	-0.324257
soil.hip.UTK.K016.02.2016.04.20.day8	-1.32366	0.278945	0.34644	0.137528	1.5573	-1.48224	-0.227025	0.0792557	0.346583	-0.506934	-1.60495	-1.72728	-1.49462	1.24148	-1.88335	-0.455814	-0.258755	-0.429726	-1.14175	-2.19449	0.0842267	0.253373	-0.461462	-0.328841	-0.14225	-0.0391082	-1.48746	0.415723	0.226382	-0.411185	-0.779227	0.312167	0.982995	1.90237	1.67172	2.27825	1.64154	2.59928	-1.09591	-1.99023	1.16515	-1.39123	-2.1197	-2.54434	-2.5956	-2.55491	-2.4973	-3.28085	-0.476468
soil.hip.UTK.K016.02.2016.04.21.day9	-2.76636	-1.03097	0.792015	-0.709024	0.406328	-1.76961	-1.14704	-0.839578	-2.08836	-0.026087	-2.14149	-1.87381	-2.39525	0.133281	-1.79791	-0.978429	-0.861055	-0.12152	-0.932655	-1.82492	-1.25125	-1.53813	-1.5587	-1.36215	-0.312003	-1.42227	-1.30567	-0.518387	-1.18892	-1.45103	-1.08353	-0.997265	-0.683713	0.68416	0.430691	0.616279	0.487987	1.68618	-3.3392	-2.84866	1.42824	-2.11334	-2.70255	-2.69799	-3.00172	-2.05396	1.03574	0.251902	-0.385945
soil.hip.UTK.K016.02.2016.04.22.day10	-1.27404	0.599443	-0.00687698	0.312471	2.96517	0.13674	0.695869	0.0259377	-0.459675	-0.27602	-0.873822	-1.19975	-1.80564	0.519512	0.0868883	-0.89606	-0.340516	-0.475307	1.59092	-1.48544	0.40092	0.616526	0.561433	0.369632	0.573041	0.160251	0.517525	0.216237	0.388385	0.957493	0.0585288	-0.410131	1.00351	1.301	0.148365	1.01167	1.28337	2.14827	-0.861286	-0.763412	2.22901	-0.936276	-1.58477	-1.67847	-3.13792	-1.25664	1.32016	0.852736	0.562723
soil.hip.UTK.K016.02.2016.04.23.day11	-1.5641	1.26992	0.103938	0.417809	3.13144	-0.179509	0.600294	0.0275883	-0.8368	-1.80238	-0.593796	-0.911027	-1.26347	0.380506	0.0944478	-0.871445	-0.678367	-0.895184	2.07125	-2.36668	0.426121	0.593232	0.569053	0.550065	0.477095	0.205058	0.848219	0.0943478	0.113267	1.27301	0.0377833	-0.50437	0.907345	0.866852	-0.299206	0.396654	1.04169	1.93649	-0.795256	-1.11128	0.574035	-2.24548	-1.35052	-2.2866	-2.58167	-2.8974	0.749992	0.30201	-0.332354
soil.hip.UTK.K016.03.2016.05.10.day5	1.00757	0.577304	-0.209429	0.99914	2.23973	0.286234	-0.0982361	0.382485	0.350061	1.69348	0.158202	0.380334	-1.46082	0.995539	-0.0881589	-1.05402	1.56807	-1.04827	0.0385201	-0.263383	1.22607	1.17125	0.92213	0.99478	0.754433	0.410634	0.0252402	0.479878	0.950666	0.420736	0.279892	1.18073	1.71001	1.68665	0.480282	1.30514	1.67791	1.82757	0.6431	0.62574	1.51697	-1.26401	7.14017	5.52843	-1.53345	-3.43691	0.449946	-0.450351	-1.07107
soil.hip.UTK.K016.03.2016.05.11.day6	-3.21639	-2.60957	-1.44062	-1.09303	-1.18483	-2.23389	-2.00966	-2.83864	-2.38555	-0.755675	-1.60423	-1.811	-1.62872	0.702402	-1.86458	-1.42454	-2.13333	-0.0991163	-2.15933	-1.56175	-2.75678	-2.35645	-3.19965	-2.53622	-1.40482	-2.25466	-3.13616	-2.58827	-2.84122	-2.67773	-3.24217	-3.23161	-1.11335	-0.307005	0.00031884	-1.17916	0.01357	-0.0822578	-2.06841	-2.99346	-0.774568	-1.80756	-2.23016	-2.80247	-2.1904	-2.04142	1.36647	-0.16247	-0.143909
soil.hip.UTK.K016.03.2016.05.14.day9	2.37246	2.68156	-0.369861	2.434	4.92788	1.64878	2.02391	2.05974	0.875374	0.652698	0.523193	1.06662	1.48312	2.04121	0.443042	-0.784154	2.10232	-1.44231	2.36897	-1.7687	2.81208	2.7442	2.92957	2.91043	2.78013	1.92372	2.26042	2.12079	2.44246	3.44235	1.83938	2.49732	3.65303	4.42519	1.46257	2.89098	3.80187	4.69418	0.586768	0.468549	3.55631	0.148027	6.25233	7.69573	0.474803	-1.27848	-1.42303	-1.79117	-2.07419
soil.hip.UTK.K016.03.2016.05.15.day10	1.00717	2.36554	-0.343396	1.09181	4.84772	1.26962	1.70332	1.08701	-0.106828	-1.26952	-0.284821	-0.0373067	0.522151	1.5045	-0.476261	-1.82573	0.958741	-2.05187	2.77933	-1.96845	2.27549	2.54067	2.45811	2.47536	2.11658	1.36925	1.74599	1.19455	1.93163	2.44949	1.14273	1.34779	3.01259	4.26767	0.862442	2.24798	3.21184	4.02391	-0.279293	-0.933493	1.33837	-1.0413	-0.445128	-0.249673	-0.694188	-2.03952	-1.73982	-1.89999	-2.59046
soil.hip.UTK.K016.04.2016.09.29.day4	-0.00369369	-0.074901	-4.04807	0.196057	-2.49427	-1.68069	-3.58658	-1.15824	-1.23409	-0.510659	-0.641841	-1.45996	-0.494683	-1.79677	-1.81048	-2.19224	-1.13371	-1.25704	-2.35716	-1.86546	-1.36634	-1.37205	-0.819791	-1.40744	-1.08936	-2.05937	-1.89164	-0.656496	-2.13493	-1.33036	-1.18826	-1.61962	-1.59224	-1.50214	-1.58222	-1.58222	-0.93022	-1.7404	-1.0161	-1.43659	1.81244	-0.920006	5.50657	5.4116	-1.91757	-2.20432	0.238696	-0.897288	-1.72922
soil.hip.UTK.K016.04.2016.10.01.day6	1.38995	1.70743	0.521344	0.510697	1.99329	0.82521	1.36979	0.942427	0.824705	-0.40845	0.767459	0.489146	1.33308	1.22518	-0.943248	-2.64685	1.6524	-3.15606	-0.0403251	-0.962089	1.94697	2.10018	1.92666	1.84381	1.22599	1.17666	0.448825	0.886503	1.67186	1.31666	0.900389	1.73059	2.67524	3.29097	1.41233	2.47472	2.84526	2.92416	0.67492	0.414732	4.02653	-0.210804	0.811602	0.811748	-0.292632	-1.54074	-1.68503	-2.08026	-1.38944
soil.hip.UTK.K016.04.2016.10.02.day7	0.823803	0.75081	-1.25342	1.1716	-1.20858	0.801143	1.00067	1.10504	0.467	0.208653	0.560131	0.487809	0.685102	0.658744	-0.976859	-1.33026	0.203863	-3.26457	-2.16042	-1.86476	0.881415	0.881067	0.861199	0.785924	1.01119	1.00521	0.51343	0.851511	0.703759	1.09946	0.795214	1.00239	1.3016	1.48027	0.99701	1.0783	1.28332	1.47206	0.485734	-0.45022	4.07743	-0.231475	7.15341	6.40522	-0.217586	-0.730738	-0.333504	-1.12198	-2.65292
soil.hip.UTK.K016.04.2016.10.03.day8	1.73281	2.25303	0.200776	0.960069	-0.679899	1.50489	1.78418	1.54671	1.01219	0.0354044	1.25558	1.86966	1.707	1.84044	-1.7179	0.104127	1.07647	-2.573	-1.7195	-1.63539	1.45565	1.61187	1.41508	1.34875	1.42878	1.53627	1.03244	1.36013	1.3603	1.54133	1.28279	1.40526	1.78176	2.6148	1.47737	1.49912	1.8309	2.01137	0.790646	0.666487	3.54391	0.241064	0.232957	0.154405	1.60821	-0.107834	-0.702889	-1.28399	-1.54795
soil.hip.UTK.K016.04.2016.10.04.day9	2.45904	4.36863	1.67285	4.62139	-0.460072	2.31193	2.67678	2.44681	2.21859	2.76421	2.46966	4.49582	2.60617	3.18584	1.69584	3.70601	3.23971	-1.51388	-0.333305	-0.205939	2.37096	2.43647	2.20804	2.22808	2.4733	2.46752	1.95325	2.12428	2.31794	2.49092	2.30872	2.32012	2.7328	3.43952	2.58027	2.45997	2.95574	2.95797	1.80559	4.29972	4.45754	2.02611	3.01392	2.9384	5.08882	1.09296	0.21517	0.223626	-1.24433
soil.hip.UTK.K016.04.2016.10.05.day10	4.30107	5.42677	3.74989	4.80381	0.614009	4.0816	4.61733	4.0138	3.85604	3.5311	4.26846	5.54895	4.59538	4.54359	4.05549	4.54314	4.3042	-1.31511	1.56123	0.995208	4.01378	4.33811	3.84636	3.69894	4.03495	4.20403	3.43864	3.73133	3.93927	4.18775	3.93193	3.82437	4.56939	6.19714	4.24414	4.00399	4.79221	4.62645	2.91288	4.75155	5.57475	2.91426	3.63731	3.52099	5.69042	2.26007	0.997162	1.82286	-0.443361
soil.hip.UTK.K016.04.2016.10.06.day11	4.15109	5.27717	1.36957	4.02612	-0.0228761	3.75601	3.90243	3.72509	3.43936	3.37269	3.63566	5.16009	4.0281	3.63901	0.774782	2.99493	4.12944	-1.6398	0.130124	-0.489085	3.69196	3.9197	3.41073	3.29498	3.7397	3.92563	3.1925	3.55295	3.58351	3.96792	3.73249	3.65463	3.99349	5.84751	3.93907	3.55945	4.39965	4.07588	2.72817	4.08486	5.28399	2.55595	2.85065	2.92942	5.5174	1.90514	0.543017	1.38159	-1.23051
soil.hip.UTK.K016.05.2016.09.29.day4	1.28598	0.168237	-3.42111	-2.45552	-2.97963	-2.51385	-2.72381	-1.65737	0.382971	-2.20601	-3.3988	-1.26716	0.144363	0.966689	-3.05449	-3.64186	-3.41625	-1.87473	-3.21529	-2.40215	-2.25665	-1.61504	-0.808501	-2.24622	-0.382503	-0.64269	-1.50228	0.201272	-1.69052	0.48068	-0.360671	-0.221423	-0.0289805	-0.66607	1.07692	0.0663579	0.343524	0.893256	-0.797192	-2.04581	-1.39994	-2.26779	-1.46967	-1.2386	-2.52363	-2.43715	0.744071	-0.508465	-1.29808
soil.hip.UTK.K016.05.2016.09.30.day5	0.924071	1.02118	-0.331339	-0.96495	0.932833	0.25871	-0.251079	0.388904	0.675174	-2.0901	-1.97404	-0.907257	0.326929	0.229344	-3.12954	-3.52376	-0.148041	-2.22118	-2.80092	-1.48126	0.721591	0.993262	1.04779	0.715206	1.02856	1.04193	-0.45646	0.952881	0.531304	0.560494	0.711227	1.08408	1.61385	2.70082	1.91091	2.02907	2.90473	3.2363	0.0147393	-0.840185	1.57138	-1.35727	-0.53101	-1.48966	-2.66534	-2.53822	-2.41367	-2.78881	-1.63094
soil.hip.UTK.K016.05.2016.10.01.day6	3.41783	3.50772	1.7	0.966867	2.32499	2.1776	2.32	2.36712	2.24793	1.35624	2.3557	1.84959	2.83679	2.53811	0.275381	0.0938617	2.69109	-0.0891681	1.25807	0.648055	2.91633	2.76102	2.75964	2.68484	2.49683	2.47405	1.7994	2.35313	2.63578	2.49725	2.30702	2.77573	3.16868	3.89771	2.51858	2.97841	3.20429	3.51084	2.60981	2.0662	5.01172	1.16528	1.26034	1.66241	1.2315	-0.996518	-1.2204	-1.5793	-1.28724
soil.hip.UTK.K016.05.2016.10.02.day7	3.56175	3.48909	1.14417	0.503984	3.01753	2.55105	2.33957	2.45291	2.39035	0.573579	2.26125	1.6371	2.24438	2.86021	0.0247329	-0.973874	2.72209	-0.450219	0.784356	-0.0776491	3.42747	3.58328	3.40237	3.17167	3.02591	2.73431	2.09728	2.67485	3.09762	2.92457	2.72635	3.15165	3.68832	4.88073	2.7226	3.44582	3.83022	4.00051	2.27226	1.75439	3.7442	0.449009	0.929133	1.37052	0.821182	-1.76278	-1.9825	-2.50431	-2.27875
soil.hip.UTK.K016.05.2016.10.03.day8	5.0084	4.73664	1.93943	3.72049	5.22726	5.09923	4.63466	4.81451	4.15567	4.1243	4.31413	3.53746	4.88917	4.23239	4.86573	2.68031	5.9926	2.79451	1.68986	1.84813	6.70908	7.02452	7.12932	6.82699	5.49237	4.95159	3.67641	4.90686	6.07847	4.82951	4.97238	6.14326	7.20491	7.95826	5.2404	6.94164	7.62754	6.62848	5.05707	3.44991	5.48148	2.02817	7.61293	7.90837	3.16484	-0.394721	-1.42178	-1.55784	-2.30765
soil.hip.UTK.K016.05.2016.10.04.day9	5.93347	8.03342	3.24073	4.27439	5.42867	4.86317	4.53382	4.73315	4.7532	4.60655	4.90458	5.48155	5.23232	6.23119	0.340312	1.50264	5.74572	-0.318133	2.82166	2.0728	5.36776	5.01557	5.11861	4.86655	4.78782	4.82957	3.60134	4.63896	4.82462	4.66161	4.4963	4.77236	5.79128	7.03009	4.9313	5.07126	6.02335	5.81425	4.15029	6.09809	7.51131	5.76911	3.83585	4.3199	6.18212	1.83444	0.602164	1.16673	-2.09613
soil.hip.UTK.K016.05.2016.10.05.day10	5.98697	6.13321	3.49663	4.0903	5.19746	4.41434	4.67778	4.33149	4.19703	4.16644	4.60533	4.62556	5.11513	5.00899	1.9181	1.42457	5.6813	-0.443333	1.69635	1.07382	5.20393	4.85153	4.93426	4.70874	4.62391	4.75334	3.3857	4.21563	4.69405	4.52871	4.19892	4.75062	5.79676	7.10429	4.34812	4.98577	5.96495	5.87844	3.83514	4.30983	6.81056	3.58849	7.92438	7.4463	4.3898	0.952305	-0.577436	-0.37282	-2.07853
soil.hip.UTK.K016.05.2016.10.06.day11	5.50709	4.76586	2.37392	3.17133	4.17451	3.66166	3.79687	4.14194	3.16849	3.10221	3.44551	3.18569	4.29843	4.71943	0.723781	0.499206	4.6485	-1.5968	1.61971	1.02308	4.57548	4.16303	4.60481	4.33814	3.97721	3.73721	3.12746	4.02729	4.31739	4.07774	3.86963	4.59483	5.06652	6.11824	3.4297	4.07328	5.03848	5.45368	3.29847	2.98934	6.01202	2.15456	7.51709	7.22182	2.67475	-0.183072	-1.07927	-1.52425	-2.34905
soil.hip.UTK.K016.06.2016.10.08.day4	0.430984	0.382944	-3.27166	2.87089	-1.34643	-1.95797	-2.96221	-1.69073	0.912646	1.10281	-1.96644	-1.27211	-1.09159	-1.13651	0.144719	-0.655064	-0.805934	-0.0626361	-3.7013	-2.82776	-1.33777	-1.58334	-0.350976	-1.37777	-0.0433509	-1.5845	-2.19901	-0.813409	-1.67082	-1.07604	-1.05725	-0.180831	-0.443479	-0.350324	2.135	0.0304972	1.27998	0.0886214	0.107216	0.291774	4.40045	-0.873364	9.43622	8.74383	-1.56091	-2.33136	0.0903608	-0.70237	-2.80262
soil.hip.UTK.K016.06.2016.10.09.day5	1.10363	-0.148545	-1.89737	0.772173	-0.212559	-0.426336	-0.876906	-0.636705	0.572817	0.902856	-1.17539	-1.19397	0.193819	0.435753	-1.41715	-1.05774	-0.635569	-2.16809	-1.47795	-1.49124	-0.0271872	-0.514112	0.351662	0.265797	0.399178	-0.221807	-0.804254	-0.0617777	-0.652847	0.723609	-0.283149	0.0687644	0.993953	1.04418	1.76945	1.01009	2.63475	1.72528	0.0704094	-0.153407	1.44789	-0.409297	9.18647	7.35065	-1.79116	-2.43556	-1.44358	-2.59862	-2.44686
soil.hip.UTK.K016.06.2016.10.10.day6	7.1635	4.5414	1.95537	4.67093	5.22173	3.99101	3.55213	4.31356	4.06086	3.80803	3.00868	2.77324	4.16284	4.57731	0.775088	0.895275	4.02555	-0.535037	1.97223	1.55362	4.12106	3.685	4.46422	4.2648	5.0965	4.55737	3.84257	4.98769	4.34111	5.16035	5.26829	4.93339	4.84731	6.09653	5.12656	4.3751	6.08036	5.7453	3.9096	3.2557	5.42171	4.59709	12.3469	11.4891	2.48961	0.0479253	-0.516431	-1.36597	-2.08853
soil.hip.UTK.K016.06.2016.10.11.day7	2.08088	2.91028	-0.535962	3.67436	0.493995	1.71403	1.84902	2.09071	1.43596	1.67873	1.45698	2.72798	1.73988	1.78329	1.48373	1.55082	2.37456	-0.997788	-0.214896	-0.701155	1.81769	1.79547	1.79712	1.71243	2.04517	2.0961	1.33843	1.9253	1.73065	2.01852	1.76924	1.9699	2.31414	2.96257	2.1808	2.11183	2.59268	2.57484	1.26285	1.55127	4.75426	0.84815	6.58403	6.29848	2.08973	0.14865	-0.182039	-0.437169	-2.05165
soil.hip.UTK.K016.06.2016.10.12.day8	2.72583	3.60535	-0.419299	2.99039	1.22453	2.28265	2.37579	2.46601	1.97927	1.47158	1.73864	2.68191	2.2164	2.35312	0.909374	0.77396	2.38652	-1.24266	-0.359269	-0.569177	2.40991	2.41848	2.3247	2.22707	2.61129	2.58577	1.74636	2.3392	2.09776	2.46678	2.2408	2.41485	2.85076	3.77592	2.65231	2.73824	3.1241	3.24852	1.56592	2.16442	5.43909	0.970646	7.24617	6.62336	2.37658	0.0127972	-0.224393	-0.815713	-2.27668
soil.hip.UTK.K016.06.2016.10.13.day9	4.07048	5.62735	1.35095	5.28315	3.61718	3.73254	3.399	4.13103	3.18471	3.41904	3.1752	5.70234	3.36367	3.9151	2.59362	2.85371	4.76077	0.0273676	2.79403	2.5464	3.88171	3.86733	3.88415	3.62049	3.81896	3.82173	3.1329	4.01128	3.85676	3.77172	3.64719	3.87083	4.30145	5.31432	3.6936	3.75882	4.5283	4.4742	2.93649	5.17298	6.2311	3.46036	9.44906	8.93041	4.01419	1.042	0.274457	0.303494	-1.77532
soil.hip.UTK.K016.06.2016.10.14.day10	4.63536	5.52223	1.75689	4.42386	1.60569	4.01369	3.76279	4.21976	3.72866	3.22872	3.49627	4.57267	3.9949	3.92281	1.96792	2.70233	4.27577	-0.885596	1.83949	0.634578	4.03746	4.19207	3.89893	3.75815	4.15542	4.20039	3.43021	4.07245	3.8336	4.06275	3.80296	3.98164	4.11931	5.71575	3.8347	3.75949	4.56593	4.37855	3.04031	4.74433	6.26238	3.28708	8.5794	7.72519	4.26956	1.29241	0.250874	0.426259	-1.81901
soil.hip.UTK.K016.06.2016.10.15.day11	4.46106	5.27886	0.7266	4.40367	2.3694	3.71343	3.49734	3.91042	3.41821	3.24254	3.00062	4.42273	3.86326	3.79913	1.63204	2.46969	4.19065	-1.11324	2.30969	1.3579	3.87097	3.96977	3.73308	3.55652	3.89514	3.94179	3.04554	3.81493	3.51305	3.80066	3.53704	3.82023	3.99769	5.53182	3.7078	3.6613	4.39018	4.264	2.84539	4.47004	6.45116	3.09087	8.57927	7.84666	4.07754	1.13256	0.259295	0.377871	-1.83486
soil.hip.UTK.K016.07.2017.Jan.14.day8	-0.230131	0.363826	0.351508	-0.983885	0.565314	-2.43488	-2.48155	-1.37103	2.28989	-0.00845546	-0.758778	3.29465	0.34264	2.62156	-1.96196	-0.39348	-0.903423	0.763289	-0.957692	-0.131739	-0.709144	-0.623621	-1.40316	-0.427313	-0.551601	-0.367737	-2.33161	-1.0977	-1.65345	-0.895809	-1.29463	-1.51594	-2.82649	-1.37351	-0.268988	-1.8415	-0.752714	-1.37075	-0.758524	-1.55035	-0.371257	-1.46509	-3.26399	-3.26518	-0.269829	4.64137	5.8301	5.1868	4.10345
soil.hip.UTK.K016.07.2017.Jan.15.day9	-3.45716	-1.59127	0.782877	-1.37314	1.11117	-2.92768	-1.3472	0.144033	-0.172911	-0.148636	-1.05607	-1.44016	-2.5872	0.991388	-2.20433	-0.73592	-1.50397	0.993898	-0.838798	-0.97401	-1.63731	-0.775234	-1.62655	-0.76054	-1.41746	-1.77357	-1.81625	-0.0290848	-1.99042	-1.01407	-0.83746	-0.657481	-2.89907	-1.40263	0.395027	-1.0432	-1.05876	-1.67985	-1.75961	-2.843	-0.440763	-1.94197	-2.89248	-2.82354	-1.97497	-0.974504	1.88448	1.16987	0.469577
soil.hip.UTK.K016.07.2017.Jan.16.day10	-2.06424	-0.50075	1.68438	-1.77081	0.212614	-1.84543	-1.38456	0.154768	0.538045	-1.22686	-1.61614	-1.08815	0.02193	0.115144	-2.37364	-1.05309	-1.76316	0.151031	-1.2595	-1.18121	-0.930209	-1.00542	-1.26201	-0.713265	-0.979841	-1.74131	-1.89647	-0.259125	-1.4574	-0.687054	-0.678957	-0.855376	-1.74806	-1.5062	-0.181959	-1.5689	-0.557674	-1.6018	-2.29924	-2.46297	-1.38999	-2.2093	-2.82434	-3.06276	-2.21451	-1.36381	1.73542	0.899022	0.485586
soil.hip.UTK.K016.07.2017.Jan.17.day11	-2.44282	-1.69297	1.3509	-0.638249	1.40887	-2.08705	-0.833023	-0.640263	0.057051	-1.06913	-1.31983	-1.63021	-1.75816	1.46525	-1.01828	-0.468451	-1.47086	0.449597	-1.21127	-0.333447	0.45317	0.184181	-0.279019	0.250454	-0.411884	-1.55792	-1.18531	-0.745268	-1.5162	-1.18763	-0.9525	-0.511451	-1.44459	-1.11995	0.132212	-0.55216	-0.866214	0.400117	-2.18283	-2.73076	-1.16052	-2.56664	-2.0775	-2.21735	-2.82754	-2.17236	1.70018	1.10093	0.169413
soil.hip.UTK.K016.07.2017.Jan.18.day12	-2.52631	-0.943729	1.02092	-1.3562	1.23313	-0.837211	-0.638779	-0.96723	-0.217316	-1.11037	-0.237786	-1.38872	0.0275159	0.310625	-1.15705	-0.845774	-0.607974	0.227126	-0.253021	-0.162967	0.541418	0.88794	0.510339	1.27633	-0.72408	-1.49601	-1.25014	-0.971512	-0.578892	-0.412517	-1.28432	-0.44203	-1.07152	0.129738	-0.37048	-0.540258	0.212377	0.867669	-1.5971	-1.60965	-0.447763	-1.71713	-2.73021	-2.16276	-1.76275	-2.00086	1.48243	0.504849	0.538728
soil.hip.UTK.K016.07.2017.Jan.19.day13	0.00408612	0.912615	0.228406	-0.00606849	2.69833	0.133462	0.218848	0.130926	-0.25483	0.499554	-0.17681	-0.598611	-1.2087	0.882295	-0.221158	-1.0627	-0.423624	-0.63578	1.48898	-0.518091	0.502518	0.686181	0.48026	0.539244	0.307472	0.116346	0.631955	0.0807129	0.303005	0.999622	0.0636691	0.0488297	0.464383	0.686193	-0.198424	0.114811	0.501602	1.267	-0.522875	-0.526675	0.193359	-0.924195	-0.385755	-0.565803	-1.70966	-2.62098	0.604484	-0.169203	-0.365196
soil.hip.UTK.K016.07.2017.Jan.20.day14	-2.12845	0.691991	0.446333	-0.0434127	3.9001	0.0651122	-0.253921	0.156352	-0.208936	0.430938	0.0458248	-1.42671	-1.90645	0.491365	-0.254314	-1.25764	-0.471721	0.551719	1.23486	-0.896711	0.723272	1.21797	0.963768	0.83565	0.778849	-0.0468081	0.22203	0.350763	0.016216	0.91893	0.222167	-0.489838	0.48108	0.904512	0.0669863	0.36455	1.06027	1.17965	-0.967962	-1.25496	0.31421	-1.74687	-1.10729	-1.33734	-1.87833	-1.52118	1.89316	1.08631	0.623178
soil.hip.UTK.K016.07.2017.Jan.21.day15	-1.05855	0.66099	0.859616	0.367045	3.3541	-0.0422599	0.869966	-0.169657	-0.116969	-0.0164592	0.0905756	-0.937966	0.225464	1.56993	0.518762	-0.518764	-0.420241	-0.0931564	2.56203	0.164047	-0.124527	0.755888	0.72925	0.76077	0.849051	-0.47169	0.514898	-0.0918517	-0.346379	0.888135	-0.03538	-0.349329	0.953275	0.93072	0.161314	0.0758838	0.901615	1.32443	-0.401141	-0.713075	0.336051	-0.660278	-0.440073	-0.603048	-1.62716	-1.15485	1.48867	1.06411	0.535542
soil.hip.UTK.K016.07.2017.Jan.22.day16	-1.22621	0.576702	0.501358	0.270609	2.78452	0.0587857	0.59164	-0.618636	-0.299147	-0.0873338	0.19931	-0.754847	0.138076	-0.0846688	0.62002	-0.499934	-0.378244	-0.0815052	2.09543	-0.337233	-0.378712	0.702915	0.850615	0.863162	0.877807	-0.740603	0.409918	0.240737	-0.13786	0.854014	0.607933	-0.199631	1.01658	0.905756	0.109421	0.354115	0.828306	0.918481	-0.388578	-0.575919	0.211433	-0.418511	-0.370992	-0.52872	-0.741645	-0.860563	1.22819	0.313997	-0.0670251
soil.hip.UTK.K016.07.2017.Jan.23.day17	-2.46992	0.327708	1.72018	-0.735239	2.8251	-1.26514	-0.406946	-1.28545	-0.0703285	-1.268	-0.642044	-1.01465	-2.2138	1.61478	-1.12742	-0.756806	-1.07328	0.393478	0.497168	-0.734082	-1.09989	0.021094	0.37808	0.673202	0.669011	-1.58263	-0.872999	-1.65815	-1.49823	-0.188634	-2.0529	-1.03373	-1.53515	-0.902723	-1.13644	-2.21673	-0.914373	-0.808152	-1.85549	-2.24402	-1.15049	-2.11215	-2.42933	-1.70379	-1.96237	-1.98061	1.89334	1.30335	1.41319
soil.hip.UTK.K016.07.2017.Jan.24.day18	-2.07387	1.40708	0.278208	-0.308124	5.39658	0.244433	-0.054561	-0.827826	-0.638958	-0.171285	-0.415767	-1.38372	-1.89803	0.512202	0.288031	-1.01079	-0.455532	0.146257	2.94819	-0.708574	0.781636	1.67938	1.80844	1.56493	1.62226	-0.750504	0.27171	0.559081	0.819803	1.40436	0.749651	-0.380222	0.766541	1.26855	-0.401372	-0.443806	1.29693	0.934588	-0.775469	-1.00424	0.435405	-0.859987	-0.487183	-0.714723	-1.24027	-1.2597	1.69441	0.500866	0.735026
soil.hip.UTK.K016.08.2017.Jan.14.day8	-2.24457	0.0832472	0.916649	-0.293211	2.05603	-1.81618	-0.984302	-1.5375	1.17553	0.140075	0.383668	3.18729	-1.49695	0.606007	-0.83579	0.444369	-0.640583	1.38183	-0.304654	0.298443	-1.82583	0.0408893	-2.08366	-0.43722	-0.483625	-2.01511	-1.18957	-0.349902	-1.47623	-0.489532	0.777789	-0.375194	-2.95398	-1.53981	-0.433613	-1.8229	-1.19098	-1.64477	-0.695934	-0.493584	-0.285201	-1.32636	-0.853969	-0.654222	0.236503	-0.509887	2.40186	1.77084	0.852138
soil.hip.UTK.K016.08.2017.Jan.15.day9	-2.16335	-1.10465	2.82542	-0.333198	0.256814	-1.94645	-1.21233	-1.03043	0.674402	-0.102291	-1.02466	3.07533	-1.69495	0.335103	-1.48928	0.22615	-1.86017	0.886711	-0.974502	-0.357287	-1.95728	-1.20283	-3.66026	-1.39194	-1.78766	-2.38718	-2.4573	-1.18671	-2.15199	-0.700253	-0.440513	-1.82031	-2.82384	-2.20549	-0.667347	-2.03925	-1.84835	-1.21158	-1.58395	-2.6891	-1.18631	-2.51547	-4.06028	-3.58265	-1.15754	-1.57369	1.95467	1.48479	0.632561
soil.hip.UTK.K016.08.2017.Jan.16.day10	-1.78847	-1.12756	0.318376	-1.56857	-0.0868288	-1.50826	-2.16801	-1.34629	-0.186141	-0.401905	-1.11019	-1.25871	-1.97616	0.223802	-1.60052	-1.21164	-1.47269	0.0174446	-1.48418	-0.910399	-0.799602	-0.739063	-0.996702	-1.17906	-0.391521	-2.67519	-2.88841	-0.346099	-2.48369	-0.564879	0.176518	-1.55729	-2.54572	-1.75613	-0.718635	-2.02791	-1.51919	-1.10016	-1.89097	-2.40694	-1.07898	-2.61584	-2.64798	-2.64038	-2.02225	-2.06011	1.9755	0.309945	0.118498
soil.hip.UTK.K016.08.2017.Jan.17.day11	-1.97324	-0.542848	1.46288	0.490505	2.98497	-0.531152	-0.232494	-0.623569	0.0601262	0.534444	-0.569336	-0.950924	-2.01807	0.440248	0.775856	0.530421	0.0671936	2.2905	0.585535	0.231557	-0.905859	0.573703	-1.16523	0.294975	-0.280843	-1.82267	-0.90406	-0.36668	-0.518375	0.428384	0.569619	0.0816125	-1.19508	-0.864542	-0.206466	-1.15264	-0.823355	-0.9828	-0.699718	-0.623592	0.468738	-0.973493	-0.394715	-0.653601	-0.638403	-0.645861	2.00453	1.36612	0.643814
soil.hip.UTK.K016.08.2017.Jan.18.day12	-1.84877	-0.57353	1.87947	-0.237904	1.57207	-0.724971	-0.401921	0.255631	0.18069	-0.0858746	-0.570442	-0.601311	-0.19973	0.122613	-0.18041	-0.599842	-0.918911	0.768931	-0.0731428	-0.426469	-0.663832	0.283841	-1.01433	-0.330374	-0.638672	-1.86612	-0.22289	-0.435121	-0.703989	0.358802	0.528561	-0.459964	-1.10844	-0.404223	-0.43844	-0.582773	-0.941748	-0.214821	-1.08751	-1.15002	-0.00857261	-1.28335	-1.66604	-1.91696	-1.91306	-1.87505	1.60829	0.97759	0.478561
soil.hip.UTK.K016.08.2017.Jan.19.day13	-2.3088	-0.544012	2.64024	-1.47224	1.50465	-0.317073	-1.01554	-0.158373	0.993014	0.312912	-0.393574	3.64799	-1.11918	0.287212	-1.72826	-0.681835	-1.35522	0.757927	0.371568	-0.141035	-0.131074	0.533917	-1.46021	0.089577	-0.97194	-1.9731	-0.574153	-0.24951	-1.0809	-0.171468	0.154428	-0.545525	-2.12148	-1.29268	-0.598584	-1.37964	-1.85067	-1.43743	-1.31162	-0.880853	-0.401853	-0.657971	-1.58127	-1.87674	-1.22448	-1.77405	2.24334	1.5415	0.798894
soil.hip.UTK.K016.08.2017.Jan.20.day14	-1.44659	-0.491988	1.69546	-1.2465	-0.0733812	-2.73674	-2.02609	-0.850364	-0.334402	-0.762585	-0.625197	-1.23004	-1.40935	0.737132	-1.7065	-0.993118	-1.5146	-0.433243	-1.02786	-0.62305	-2.4097	-1.69165	-2.38116	-2.32638	-1.7042	-3.5658	-1.78334	-1.2086	-1.64497	-1.3842	-1.67852	-1.35308	-3.33885	-3.05818	-2.39466	-3.22321	-2.90536	-1.52316	-1.88118	-2.81553	-1.32271	-2.61484	-2.43609	-2.90071	-2.11446	-2.43709	1.22824	0.136556	0.25404
soil.hip.UTK.K016.08.2017.Jan.21.day15	-2.23372	-0.506631	2.05935	-0.780619	0.649363	-1.03868	-1.03176	-0.363427	0.297389	-0.512927	-0.481199	2.73746	-1.45917	0.743772	-0.823261	-0.364821	-1.48871	0.524546	-0.159308	-0.291501	-1.11187	0.0831299	-2.07873	-0.874068	-0.811792	-2.26635	-1.03972	-0.378037	-1.55879	-0.26827	-0.568962	-1.45751	-2.2988	-1.6519	-0.879513	-1.93215	-1.86979	-0.946501	-1.62226	-1.95175	-1.77864	-2.46933	-1.66055	-2.02404	-1.5698	-1.52042	1.78888	1.4874	0.813144
soil.hip.UTK.K016.08.2017.Jan.22.day16	-1.05977	0.352502	2.91682	-0.425062	2.51097	-1.0591	-0.163901	-0.438176	0.625963	0.194807	-1.28349	-0.110391	-0.980526	1.26092	-0.528954	-1.07476	-0.798729	0.594608	0.247933	-0.0270965	-0.32458	0.210569	-0.957983	0.332049	-0.829445	-1.63014	-0.597057	-0.781423	-0.862825	0.255146	0.0334552	-0.081703	-1.32069	-0.535613	-0.24121	-1.16083	-1.08913	-0.220081	-1.05297	-1.28964	-0.106677	-1.29092	-1.59857	-2.13264	-1.39064	-1.4251	1.96893	0.98736	0.49039
soil.hip.UTK.K016.08.2017.Jan.23.day17	-3.20548	-0.302852	1.20782	0.329755	3.16367	0.0198449	-0.548764	-0.444945	0.174256	-0.0626671	-0.723392	-1.43981	-1.66029	-0.150609	-0.154912	-0.287238	-0.692685	0.720876	0.254109	-0.191541	-0.282735	1.0285	-0.229743	1.24673	0.262814	-1.9696	0.339701	-0.0190633	-0.603805	0.885671	0.445899	0.585526	-1.72199	-1.30425	-0.677291	-1.81784	-1.14251	-0.688015	-1.00354	-2.01636	-0.677428	-1.64142	-1.57905	-1.33531	-1.8862	-1.8807	1.28537	0.265394	0.549399
soil.hip.UTK.K016.08.2017.Jan.24.day18	-3.08244	-0.0586408	0.717568	-0.942957	5.02684	0.189802	-0.790809	-0.551546	-0.270761	-0.611012	-1.55598	-1.69014	-2.81871	-0.602001	-0.140538	-1.42576	-0.984352	0.299718	0.265656	-1.54503	0.609918	1.63867	1.04785	1.71527	1.00786	-1.30731	-0.354176	0.691474	0.10738	0.587463	0.230077	-0.409983	-0.44525	0.273985	-0.0647957	-0.432117	0.498651	0.473391	-1.84276	-2.21445	-0.553796	-2.06886	-1.90422	-2.35752	-2.49889	-2.70996	1.67398	0.849686	0.971164
soil.hip.UTK.K016.09.2017.Jan.14.day8	0.324987	0.686534	0.637873	1.06896	2.98968	-1.36626	-0.601312	-1.78638	2.59834	-0.544794	0.337272	3.8346	1.31232	2.51373	0.844565	1.17568	1.21747	1.60726	0.124273	0.163478	-1.33288	0.15557	-0.807995	-1.57416	0.289357	-1.34269	-2.28479	-0.367406	-1.20194	-1.87636	-0.617607	-2.20676	-1.61283	-1.59923	0.553736	-2.4465	0.194231	-1.82867	0.968103	0.421528	0.290641	-0.188264	-0.352474	-0.0885196	-0.235779	-0.484496	2.62349	1.56154	1.08316
soil.hip.UTK.K016.09.2017.Jan.15.day9	0.011806	-0.409496	0.270932	-0.830157	0.592414	-1.60199	-1.54899	-3.36104	1.72909	-1.62682	-1.12323	-1.21514	1.17688	2.01414	-0.370307	-0.413527	-1.03374	-0.630611	-0.496885	-0.121217	-1.65528	-1.56102	-1.95872	-2.32626	-1.40975	-2.79411	-3.27147	-1.93232	-2.69162	-2.88825	-1.64907	-2.04038	-2.79117	-1.74823	-0.697285	-1.91148	-2.04538	-1.15437	-0.363306	-0.52583	-0.323037	-1.16985	-1.55829	-2.04132	-1.32114	-0.921579	2.05505	1.44399	0.711431
soil.hip.UTK.K016.09.2017.Jan.16.day10	1.52681	1.47138	1.90616	2.81039	3.93076	0.562205	-0.0392145	-0.70989	3.83097	0.255497	0.524518	4.46449	2.97081	4.39148	1.67223	2.73253	1.96618	2.36704	1.27935	1.34733	1.20303	1.78103	0.650926	-0.18933	0.385038	-0.751054	-1.06648	1.11237	0.604879	-1.2546	0.493441	-0.205457	-2.03232	-0.779065	1.45442	-2.19759	0.0555567	-2.49044	1.46223	1.19755	1.05572	1.06288	-0.164591	0.127797	0.903344	1.53707	3.15276	2.57902	2.31187
soil.hip.UTK.K016.09.2017.Jan.17.day11	-0.0850694	-0.422761	-0.239659	2.25692	2.99894	-0.51541	-1.19252	-1.55543	1.57136	-0.705612	-0.21702	-0.537991	-0.115539	1.1596	1.05888	1.17357	1.1344	1.60584	-0.444528	-0.0117921	-0.52365	0.0208569	-0.84057	-0.828879	0.255322	-2.14893	-1.70731	-0.182581	-1.03003	-0.681132	-0.437301	-0.805328	-2.92126	-1.83128	0.616973	-0.604557	-0.75088	-1.77095	0.119224	0.424438	1.00761	-0.099138	-0.0601168	-0.323533	-0.826876	-1.41069	1.32511	0.592163	0.850898
soil.hip.UTK.K016.09.2017.Jan.18.day12	-0.175329	-1.16206	-0.439538	0.000344339	1.41221	-2.73845	-2.40694	-3.3249	1.15924	-0.931496	-0.964088	-0.471118	-0.273415	1.00253	0.497026	0.654575	-0.421549	0.470207	-0.806363	-0.68558	-1.46304	-1.63615	-3.28626	-2.87547	-1.44342	-2.80519	-4.25245	-2.66889	-2.63058	-2.55721	-2.49076	-3.19808	-2.82434	-1.32792	1.79806	-0.880567	0.201659	-1.41005	-1.0027	-0.61809	0.209215	-1.8529	-0.687671	-1.17274	-1.63227	-1.56081	1.44781	0.77036	0.703036
soil.hip.UTK.K016.09.2017.Jan.20.day14	-0.21157	0.00947292	0.921135	1.60613	2.10297	-1.2561	-0.565642	-1.70489	2.15602	-0.737518	-0.524793	3.39357	1.36394	2.90266	0.679716	1.34166	-0.0965405	1.41844	0.815124	0.922602	-0.797158	-0.400889	-2.06732	-2.08852	-0.614829	-1.93216	-2.76907	-0.14807	-1.65965	-1.76595	-1.18288	-1.39763	-1.85914	-1.50702	0.300787	-0.504703	-1.2727	-0.154034	-0.137748	0.326087	-0.0152462	-0.688821	-0.878445	-1.25219	-0.922756	-1.69981	1.8105	1.77304	0.961397
soil.hip.UTK.K016.09.2017.Jan.21.day15	-0.980112	-0.667318	-0.871859	2.36146	1.57469	-1.34782	-2.45762	-1.12785	0.934691	1.83181	-1.60277	-1.1835	-0.756253	1.16767	1.23093	1.72838	0.499227	0.30521	-0.789722	-0.313599	-0.579401	-1.23426	-1.19526	-1.01303	0.496554	-0.779712	-2.34551	-0.129843	-1.90931	-1.32123	-1.31897	-1.678	-0.411158	-0.909477	0.127499	0.650203	-0.43373	0.532529	-0.112043	1.29272	1.90423	-0.696862	14.2436	12.2876	-2.22515	-1.32006	1.41803	0.859487	0.14469
soil.hip.UTK.K016.09.2017.Jan.22.day16	-0.313107	-0.926905	-0.0601023	1.38648	2.16371	0.0777579	-1.19758	-0.838522	1.05105	-0.142041	-0.609661	3.8947	0.108144	1.51502	1.82741	1.64406	-0.087823	1.48965	0.895962	1.02797	-0.272442	0.443085	-0.880639	-0.221679	-0.0335008	-1.17752	-1.2318	0.658969	-0.669269	-0.391614	-0.118065	-0.658908	-1.43452	-0.972961	1.43698	-0.321667	-0.137626	-1.41834	-0.343937	0.709844	0.0842984	-0.879908	-0.545283	-0.475666	-0.7686	-1.55056	1.23303	1.60094	0.712632
soil.hip.UTK.K016.09.2017.Jan.23.day17	-1.48863	-1.41991	-0.875422	-0.40856	0.383235	-1.28819	-2.25128	-2.36152	-0.650766	-1.34279	-1.9012	-1.32844	-0.883631	0.626208	0.014274	-0.564665	-1.00129	0.260226	-1.08856	-0.628643	-0.885971	-0.893699	-1.57366	-1.62777	-0.706626	-1.79418	-2.44771	-1.03239	-1.93737	-1.47718	-1.35706	-1.69707	-1.48961	-0.853748	-0.44149	-1.12928	-1.22042	-2.64606	-1.42293	-0.382856	0.330082	-2.09563	-1.02497	-1.39219	-1.79593	-2.39467	0.868253	0.511651	0.475518
soil.hip.UTK.K016.09.2017.Jan.24.day18	-1.18787	-1.56374	-0.542629	-0.55605	-0.187038	-1.82055	-1.62823	-1.90104	-0.377618	-1.65193	-1.71312	-1.0526	-1.06499	0.950584	0.0447844	-0.472749	-1.35507	0.174842	-0.93627	-0.558041	-1.33421	-1.44184	-1.44275	-1.57201	-1.25045	-2.2054	-2.27969	-1.10495	-1.71683	-1.5716	-1.49659	-1.83906	-1.3216	-0.631512	-0.1592	-0.488592	-0.539615	-1.39581	-1.41889	-0.0759367	-0.201928	-2.09595	-1.35886	-1.57215	-1.86346	-2.34336	1.73197	1.26567	0.408636
soil.hip.UTK.K016.10.2017.05.28.day4	-1.79057	-1.27188	-0.124228	-2.84368	-0.509107	-3.32794	-1.64626	-2.96051	-0.653528	0.18793	-2.00897	-1.27838	-0.98166	0.890976	-2.38443	-2.18307	-1.56935	-0.292027	-0.790119	-0.936837	-2.87054	-2.46432	-2.31808	-2.43831	-1.56844	-2.27739	-2.82506	-0.85809	-2.97912	-2.05032	-2.0409	-2.35706	-1.9	-0.213062	0.537022	-0.331444	-0.2135	-0.216797	-1.0853	-1.70012	0.735365	-1.93094	-2.99888	-3.01712	-2.37926	-1.4925	1.09879	-0.231099	-0.0349476
soil.hip.UTK.K016.10.2017.05.29.day5	-2.23457	-0.182492	1.94251	-1.96	-0.256944	-1.58533	-1.68523	-1.91279	0.753976	-0.972889	-1.91213	-0.718976	-0.987557	0.760192	-1.74882	-1.72935	-2.24808	0.329762	-0.442179	-0.743912	-1.60618	-1.41623	-1.87944	-1.95764	-0.44077	-1.08425	-2.43034	-0.873727	-1.61638	-1.01831	-1.83188	-1.70202	-1.14272	0.0992743	0.415355	0.219426	0.198094	-0.0206537	-1.60447	-1.97873	-1.15073	-1.40386	-3.69779	-3.89238	-3.015	-1.55451	1.03488	0.520303	0.883617
soil.hip.UTK.K016.10.2017.05.30.day6	-1.54978	0.910178	0.20377	-1.16837	3.74765	-1.37255	-2.06127	-1.23058	-1.63049	-0.222848	-1.34635	-1.59529	-2.24441	-0.53964	-0.0772223	-0.75736	-0.879489	1.25546	0.952814	-1.34384	-0.197587	-0.134258	0.291371	-0.0946791	0.700351	-1.36229	-1.4887	0.330852	-0.578621	-0.703828	-0.566959	-1.76935	-0.154038	0.985254	0.750748	0.626083	1.6349	0.189343	-0.544601	-0.48259	0.395473	-0.232056	-1.41197	-1.71371	-2.13442	-1.79689	0.959827	-0.037637	-0.331212
soil.hip.UTK.K016.10.2017.05.31.day7	-1.57968	1.17318	-0.169091	-1.16918	4.36746	-0.470331	-0.829921	-0.859194	-2.20138	-0.264731	-1.07619	-1.88942	-1.5094	-0.503097	0.132157	-0.789367	-1.09972	0.270236	2.44148	-1.71123	0.352214	0.621328	0.737193	0.607946	0.447094	-0.774989	-0.278544	0.578795	-0.0235335	0.421907	0.0628073	-2.31161	0.56436	1.10244	-0.286026	0.270347	1.09521	0.967489	-0.289257	-0.661976	1.32371	-0.319281	-1.90566	-2.24664	-2.35381	-1.5538	0.800148	-0.524619	-0.409981
soil.hip.UTK.K016.10.2017.06.01.day8	-0.557684	2.12483	-0.105369	-0.16813	5.22621	0.891099	0.295596	0.182597	-0.171426	0.331838	0.106996	-1.55543	-0.616968	0.615402	0.8977	-0.554427	0.0768034	0.229793	2.88862	-2.27308	1.5824	1.91995	1.70542	1.77159	2.08628	0.14344	0.745147	1.27185	1.10628	1.23098	1.15184	-1.10448	2.10751	2.68736	1.03387	2.04442	2.89094	2.26899	0.182391	0.10926	2.69281	0.782837	-0.97036	-0.911508	-1.26624	-1.08842	1.57887	-0.225386	-2.64999
soil.hip.UTK.K016.10.2017.06.02.day9	-2.05048	1.25836	1.50689	1.39859	5.09017	0.522165	0.338827	0.00959946	0.909092	0.666922	-0.378095	-0.903122	-1.22794	-0.123212	0.545552	-0.418329	0.46158	1.44794	1.76889	-1.0224	1.21963	0.950667	1.32448	1.28691	1.91902	0.824072	-0.28952	1.05221	0.395371	0.825648	0.49195	-1.06871	2.68387	3.25729	3.1098	3.34111	3.93692	3.33158	0.488417	-0.114829	2.45112	0.163227	-2.00756	-1.7326	-2.83106	-1.20328	0.744767	0.0714177	0.156165
soil.hip.UTK.K016.10.2017.06.03.day10	-1.1237	1.22785	0.957642	-0.12292	4.81401	0.229196	-0.0154459	-0.291025	-0.794823	-0.947299	-0.511798	-1.28375	-1.08695	0.533322	0.218399	-1.46811	-0.799279	-1.08797	3.79067	-1.81447	0.702287	1.06981	1.23083	1.02977	1.20898	-0.0445547	0.957739	0.621497	0.404903	1.65859	0.45588	-0.954832	1.35069	1.57412	-0.460474	0.816713	1.75185	2.27827	-0.72593	-0.948446	-0.153519	-0.823691	-1.23119	-0.902408	-1.67356	-1.33047	0.276516	-0.85853	-0.986593
soil.hip.UTK.K016.11.2017.05.28.day4	-1.64358	0.732736	0.20068	-0.0876296	2.5458	-0.273044	-0.0124753	-0.132904	-1.48034	-1.77642	-0.602596	-0.959617	-1.40252	0.132241	-0.204339	-1.09939	-0.503916	-0.908502	1.73041	-1.66779	0.455783	0.566285	0.720526	0.644629	0.362481	-0.0275872	0.54466	0.137026	0.300613	0.871011	-0.00232488	0.915985	0.756684	0.840505	-0.602837	0.402419	1.01186	1.5527	-0.660696	-0.973615	-1.41221	-0.59674	-0.884162	-0.937516	-3.05511	-2.05589	0.430628	-0.418689	-0.174002
soil.hip.UTK.K016.11.2017.05.29.day5	0.00508943	1.32384	-0.505386	-0.634737	3.6217	-0.376259	-0.531109	-0.17353	0.744757	-0.955962	-0.465737	-0.806712	-0.0642717	0.891286	-0.209857	-1.64932	0.422027	-0.428646	1.83984	-2.20293	1.37768	1.48382	1.59571	1.45808	0.780297	-0.277145	0.438131	0.511995	1.178	1.06173	0.418201	2.65504	1.58913	1.8871	-0.187503	1.39252	1.91868	2.22239	-0.202891	-0.679372	0.133514	0.638904	0.0294225	1.79978	-1.77405	-1.37373	0.849609	0.597365	-1.05452
soil.hip.UTK.K016.11.2017.05.30.day6	0.416708	1.5554	0.417085	-0.431707	2.86799	-0.102009	-0.226138	-0.150329	-0.101034	-0.122195	-0.366096	-1.01301	0.137033	1.25721	-0.690024	-1.85022	-0.441283	-0.937252	1.78402	-1.7742	0.543201	0.77292	0.997349	0.754539	1.11458	-0.0280108	0.0872453	0.418549	0.2391	1.19181	0.314856	0.297877	1.04083	1.73134	0.310362	1.26623	1.9497	2.74512	-0.391606	-0.949969	0.303459	0.463425	-1.14819	-1.58266	-2.81886	-2.04238	-1.80214	-3.97755	-1.18159
soil.hip.UTK.K016.11.2017.05.31.day7	1.28065	1.85593	0.155027	-0.130116	3.78199	-0.141682	0.0591717	-0.347387	0.842252	-1.6345	-1.09855	-0.665094	0.199437	2.15283	-1.12159	-2.75326	-0.1582	-1.25447	1.18292	-3.00964	0.970227	1.29596	1.25288	0.907254	1.27468	0.362916	0.191692	0.320462	0.536901	1.18992	0.177695	0.878512	1.69818	2.39889	0.547042	1.73297	2.48236	3.42237	-0.220304	-0.864084	0.898058	-0.20773	-1.89658	-2.08657	-3.09091	-2.15432	0.867116	0.209998	-0.999808
soil.hip.UTK.K016.11.2017.06.01.day8	1.36401	1.51361	0.194613	0.23106	4.22477	0.140751	0.466531	0.0798591	-0.0965691	-0.424028	0.0113834	-0.859679	3.28742	2.84802	0.170844	-1.23126	-0.452576	-0.859194	3.23604	-0.854491	0.757581	1.03457	0.984522	0.860111	0.883083	0.216706	0.915594	0.517451	0.382284	1.8589	0.290943	-0.474529	1.30403	1.50699	-0.0359742	1.15766	1.64658	2.38622	-0.135838	-0.503003	0.425058	0.194867	-1.27445	-0.933973	-1.15996	-1.49788	0.368154	0.282745	-0.778192
soil.hip.UTK.K016.11.2017.06.02.day9	1.38974	2.0084	0.957126	-1.02521	2.39858	0.986658	-0.163097	-0.168485	0.384163	-0.276448	0.373186	-0.318509	3.48655	1.87418	-2.25371	-2.34481	-0.798372	-1.17552	0.934641	-0.396362	1.4591	1.49179	1.06863	0.736501	1.85339	1.05317	0.570691	1.07091	0.517627	1.23414	0.222475	0.212615	0.950242	2.12569	1.34157	1.89554	2.06341	1.63768	0.27382	-0.830175	2.66422	-0.405129	-0.993361	-0.973077	-1.69551	-1.08552	0.76577	0.132091	-0.0613954
soil.hip.UTK.K016.11.2017.06.03.day10	-0.577475	1.69746	0.0909609	-0.210503	4.25476	-0.166992	0.715614	0.165481	-0.79163	-1.13104	-0.896501	-1.11223	-0.490419	0.336286	-0.669266	-2.16115	-1.32733	-2.06059	2.85663	-1.76769	0.334872	0.661227	0.74579	0.65519	0.871889	0.275071	1.43982	0.221383	0.120948	1.99354	-0.0367833	-0.7586	1.1041	1.10807	-0.621939	0.341202	1.25698	2.46781	-0.93971	-1.56471	-0.103718	-0.942095	-1.52316	-2.10493	-1.52678	-2.07507	-0.0240746	-0.871578	-1.83375
soil.hip.UTK.K016.12.2017.05.28.day4	-0.468851	-0.667111	10.3387	-1.92957	-2.17056	-2.88176	-0.187921	-0.962347	-0.800076	-1.85722	-0.138827	-0.802029	0.00823898	1.36674	-2.51603	-2.13537	-3.64967	-2.01091	8.88051	-0.919494	-2.3235	-2.59286	-3.5865	-3.45318	-1.47498	-2.63789	-2.19333	-1.15816	-3.46379	-1.67704	-1.55495	-2.99798	-0.719908	0.054803	-0.174866	-0.401038	-0.121753	0.289906	-1.77375	-2.89265	-1.61951	-2.79863	-2.32215	-2.36417	-1.27025	-1.55194	1.23678	-0.266443	2.26239
soil.hip.UTK.K016.12.2017.05.29.day5	-1.09832	-1.76535	8.77553	-1.96258	-2.27462	-3.78254	-0.911823	-1.66074	-1.66286	-2.69391	-0.969043	-0.798606	-0.0541579	0.0785022	-2.29208	-2.14593	-3.77213	-2.31548	9.50335	-0.944858	-3.2324	-3.3454	-3.76883	-4.02665	-2.76455	-2.82903	-2.69319	-1.37528	-4.06401	-2.35709	-2.29627	-3.44189	-1.25418	-0.789938	-0.694455	-1.09375	-0.820064	-0.618761	-2.62704	-3.70614	-2.18695	-3.15888	-2.19935	-1.8293	-1.61352	-1.88656	0.832296	-0.406228	4.21045
soil.hip.UTK.K016.12.2017.05.30.day6	-2.08162	-2.10452	6.34077	-2.91595	-2.70718	-3.38936	-0.7057	-1.76602	-2.29139	-2.2234	-1.43006	-1.15862	-0.915527	-0.376739	-2.67831	-2.31283	-3.52863	-2.35624	4.32282	-1.31916	-3.2523	-3.47101	-4.22285	-3.85368	-2.70736	-3.1429	-2.43565	-1.96132	-4.00148	-2.10446	-2.48476	-3.24261	-1.50503	-0.97806	-1.27342	-1.65689	-1.96726	-0.557343	-3.02917	-4.32747	-2.06618	-3.30785	-1.34167	-1.90963	-3.00775	-1.91456	1.46217	-0.0816867	1.15582
soil.hip.UTK.K016.12.2017.06.01.day8	-0.0483406	0.0309261	8.0669	-1.52417	1.29484	-1.08508	0.126294	0.0575457	-0.135364	-2.60879	-0.755671	-1.54139	0.119137	0.811365	-2.33069	-3.30297	-2.15522	-2.59496	10.7857	-1.34167	0.116165	0.0918748	0.116658	0.0611015	0.312149	0.0370586	-0.282017	-0.00158751	-0.579298	0.206244	-0.143048	-0.604382	0.597466	0.854305	0.48696	0.483436	1.25484	1.0871	-0.944203	-1.02549	2.36674	-2.15868	-0.722688	-1.71537	-2.12611	-2.43984	-1.97231	-2.78384	4.14738
soil.hip.UTK.K016.12.2017.06.03.day10	1.67399	1.58515	0.61728	0.341327	3.82634	0.303484	0.886567	0.582244	0.665375	-1.04582	-0.00677763	-0.779946	0.594394	2.48778	0.410271	-1.15249	-0.783046	-1.24745	3.50889	-0.809542	0.676355	0.915087	0.853881	0.948156	0.970947	0.44259	1.63221	0.451739	0.363333	1.97614	0.434438	-0.201048	1.34535	1.28275	-0.49277	0.567971	1.26312	2.27671	-0.286436	-0.707336	-0.0545277	-1.33731	-1.12453	-1.06769	-1.47449	-2.69649	0.142877	-0.57571	-1.80007
soil.hip.UTK.K016.01.2016.04.20.day16	0.582066	0.815561	-1.09247	0.54942	2.08957	0.206717	0.392797	0.4409	0.25805	-0.00913143	0.139955	0.103516	0.628004	0.173977	-0.448017	-1.9701	-0.147535	-3.17204	1.02424	-1.68278	0.599736	0.496567	0.581409	0.546	0.781471	0.595491	0.505257	0.273982	0.156707	1.18163	0.270397	0.284517	1.06802	1.05894	0.290656	0.555331	1.0819	1.59781	-0.0215044	-0.413743	2.57469	-0.422756	2.96796	4.90761	0.00593709	-0.0256565	0.153403	-0.0497705	-2.56838
soil.hip.UTK.K016.01.2016.04.21.day17	2.20872	2.04856	-0.32647	2.41495	3.69879	2.14123	1.71979	2.0626	2.2746	1.2462	1.47152	1.89678	2.14174	1.57725	1.49336	2.1452	1.42203	0.902474	2.14323	-0.434035	2.39028	2.19922	2.23426	2.28501	2.66702	2.32571	1.85746	1.98759	1.80669	2.75548	1.88334	1.94167	2.98156	2.8597	2.23347	2.42994	2.89551	3.3302	1.75728	4.14079	3.53676	0.958838	3.72514	7.30739	2.02716	1.03868	0.879379	0.583965	-2.34489
soil.hip.UTK.K016.01.2016.04.22.day18	0.437057	0.823414	-0.401722	0.125663	2.76342	-0.821472	0.48671	-0.603892	-0.317526	-0.884678	-0.467254	-0.929666	-1.25271	-1.15557	0.0993363	-1.02091	-0.996196	-1.09391	2.05325	-1.20772	-0.563147	0.38059	0.57288	0.454579	0.788425	-0.843559	0.697298	-0.278068	-0.610743	1.29915	-0.298276	-0.122014	1.0496	0.808549	-0.676955	0.00300709	0.920756	1.20934	-0.520213	-0.42509	0.092527	-0.832772	-1.00447	-0.979399	-0.655978	-1.26808	1.28976	0.594885	-2.67299
soil.hip.UTK.K016.01.2016.04.24.day20	6.01011	4.64925	1.0739	3.66352	8.05919	4.04716	2.80673	3.3066	5.02476	3.73017	3.85402	2.89648	5.0622	3.99946	3.90605	3.43483	4.65381	3.38119	5.03919	0.772559	5.61186	5.51064	5.70635	5.70169	4.8941	3.09207	3.4746	4.29752	4.97111	4.056	3.9251	4.2668	6.71031	6.30851	3.82224	5.42308	6.2353	5.81332	3.94233	4.55183	5.98489	4.52675	6.49268	10.3751	5.20613	3.21276	2.07015	0.98139	-2.13963
soil.hip.UTK.K016.01.2016.04.25.day21	6.01963	4.51893	-0.584919	3.23235	8.10854	5.71292	3.32417	4.38406	5.90782	3.74689	3.08854	2.85687	4.27905	4.12441	4.45035	3.35159	6.63423	3.1424	4.44347	0.539654	6.91767	7.47744	7.9149	7.63387	6.22615	4.19818	4.173	5.88517	6.91402	4.87656	5.70059	5.91942	7.62739	8.45339	4.91363	6.96534	7.83677	6.21055	5.24478	5.89217	6.49134	5.5616	9.30724	12.9163	4.92621	3.06103	2.07691	1.1386	-2.35088
soil.hip.UTK.K016.02.2016.04.24.day12	-1.18828	1.23149	-0.0637942	1.07487	3.68937	0.31384	0.592012	0.518377	1.06674	1.71537	-0.390488	-0.719185	-1.64423	-1.34927	0.729769	-0.317504	-0.276114	-0.5197	2.40027	-2.30251	0.767576	0.881228	0.988274	0.961533	1.04529	0.476018	1.24494	0.400832	0.346245	1.59581	0.374563	0.353068	1.28974	1.07835	-0.282477	0.620483	1.27816	2.00222	-0.355997	-0.332177	4.06921	-0.386702	3.19857	13.0346	-2.31453	-2.08082	1.18833	0.54686	-0.598505
soil.hip.UTK.K016.02.2016.04.25.day13	-3.00821	0.294491	0.11714	-0.988686	4.01275	-0.469646	-0.131868	-0.339887	-1.12352	-1.19332	-1.35834	-2.2558	-1.87801	0.0616562	-0.937298	-1.07482	-1.38896	0.102018	1.47503	-1.6359	0.369291	0.313183	0.0757491	-0.371234	0.908472	-0.0986659	-0.296145	0.0421398	-0.216433	1.00246	-0.204144	-0.206851	0.989452	1.26463	0.0145861	0.911962	1.3198	1.81238	-1.47241	-1.91811	-0.316085	-2.03492	-2.18982	-2.23238	-2.68063	-1.74943	0.931258	0.293764	0.528016
soil.hip.UTK.K016.02.2016.04.26.day14	0.958472	2.27926	0.268341	1.71647	5.7589	1.1856	1.20803	1.19585	0.744757	1.66243	1.11057	-0.0382081	1.77984	1.6698	1.62499	0.103552	0.816769	-0.112693	3.81738	-0.863784	2.09004	2.08514	2.22626	2.2711	2.07081	1.13513	2.14569	1.33656	1.57265	2.65289	1.21631	0.932623	3.05081	2.8034	0.556283	1.7293	2.75162	3.50415	0.436143	0.438799	2.78633	0.27268	4.17857	7.85085	0.350859	-0.328694	0.144433	-0.613835	-2.35531
soil.hip.UTK.K016.02.2016.04.27.day15	2.15872	2.13338	0.0343062	0.991132	4.59432	0.88307	1.36061	1.14781	0.935092	0.0288068	0.0082109	-0.312725	2.05731	3.04366	0.137321	-0.605443	0.02525	-1.06976	3.01557	-1.65983	1.42148	1.6246	1.71904	1.58852	1.73198	1.09387	1.9895	1.14974	1.19705	2.45465	1.06695	1.24066	2.08901	2.16609	0.406661	1.34082	2.31927	3.40906	-0.136548	-0.424432	2.1837	-0.120732	-0.759982	0.589777	0.494063	-0.228975	0.854948	0.0277723	-2.11198
soil.hip.UTK.K016.02.2016.04.28.day16	1.62087	2.33872	0.189798	0.19991	3.96698	0.464878	1.18486	1.18595	0.843118	-0.321854	-0.165293	0.119197	1.31757	2.08809	-0.321018	-0.876224	0.337949	-1.31668	2.26328	-2.13402	1.45152	1.52562	1.58706	1.60853	1.60087	0.942571	1.57489	1.26823	1.27603	2.40872	0.946871	0.852038	2.26098	2.34415	0.313548	1.4762	2.11905	3.27561	0.313691	-0.34966	1.64364	-0.242589	-0.76454	0.0241563	-0.518031	-1.97507	-0.654145	-1.04054	-2.79532
soil.hip.UTK.K016.02.2016.04.29.day17	-0.626738	1.05682	-1.02421	-0.287115	4.19536	-0.319094	0.118497	0.0773396	-0.57865	-0.661371	-1.00791	-1.80464	-0.93938	0.383646	-0.148126	-0.952376	1.83744	-0.570859	1.51899	-1.46562	2.55889	2.65278	2.58325	2.52121	0.840684	-0.242703	0.335951	0.431913	1.65829	1.10635	-0.0543531	1.52054	2.40069	2.44615	0.605545	2.14697	3.39752	3.22193	-0.700049	-1.64028	0.92516	-0.915205	0.412766	1.79619	-1.8036	-1.71052	0.0242013	-0.731678	-1.70207
soil.hip.UTK.K016.02.2016.04.30.day18	1.18949	1.94266	-0.578749	0.145163	4.31189	0.627756	1.04046	0.711919	0.154172	-0.463679	0.0682421	-0.274958	0.916876	0.999939	0.296508	-0.950564	0.370256	-1.71473	2.82699	-2.07632	1.63423	1.93821	1.80436	1.84893	1.58404	0.686426	1.50527	0.821574	1.44624	2.01921	0.753097	0.718161	2.53907	2.67419	0.466966	1.78425	2.57008	3.372	-0.0363416	-0.787094	2.04205	-0.266905	-0.597867	0.396943	-0.258051	-1.28198	-0.578774	-1.1476	-2.42389
soil.hip.UTK.K016.02.2016.05.01.day19	1.80392	1.6915	-0.760589	0.930475	4.82733	0.257996	0.469641	0.583805	-0.0811976	-0.79536	-0.358015	-1.36894	0.732314	1.69467	0.220382	-0.818265	0.475449	-0.734457	2.89006	-1.38776	1.47745	1.47141	1.83749	1.6622	1.84755	0.379413	1.10557	0.884843	1.29282	1.99498	0.533659	0.392535	2.46697	2.13598	0.545715	2.01319	2.6864	3.45141	-0.117898	-0.540731	0.689995	-0.797493	-0.440275	0.74461	-1.52884	-1.73991	0.345177	-0.725237	-2.54419
soil.hip.UTK.K016.02.2016.05.02.day20	-0.706404	1.25412	-1.37627	2.54397	5.56296	0.287206	-0.0366698	0.0929973	0.697392	1.93929	0.0574932	-1.37344	-1.20851	-0.0317626	1.0659	0.710634	2.17532	0.405029	2.14917	-1.8421	1.60752	1.38331	1.84582	1.77311	1.76468	0.292972	0.656625	0.659805	0.946532	1.0416	0.498369	-0.0184581	2.25483	2.11911	0.62551	1.90282	2.54269	2.76985	0.394255	0.987858	2.6775	0.814278	8.78065	12.5435	-1.42781	-1.53628	0.617983	-0.637224	-2.15229
soil.hip.UTK.K016.02.2016.05.03.day21	-0.0219103	1.66504	-1.4663	1.27269	4.97352	0.1122	-0.0534869	-0.05666	0.318911	0.308924	-0.3673	-1.19658	-0.950259	0.677857	0.322623	-0.501941	1.02563	0.553145	2.10187	-1.75837	1.53862	1.88686	2.26185	1.9582	1.851	-0.0108635	0.606947	0.692052	1.28801	0.790993	0.555685	0.377169	2.57222	2.61142	0.83526	2.35349	2.92858	2.51242	-0.181269	0.287912	0.822519	0.761782	0.807787	1.68563	-1.05048	-0.726847	0.70163	-0.266849	-2.49635
soil.hip.UTK.K016.03.2016.05.17.day12	4.70196	5.70836	1.03441	5.21737	6.39549	4.96094	4.38093	4.99175	4.46709	4.2248	2.89937	5.11586	4.65882	4.93013	0.924642	2.43906	5.71839	-1.5749	3.14701	-0.00235063	5.32866	5.18335	5.2012	5.20109	5.19997	4.80367	4.4894	4.99035	5.02341	5.23579	4.60274	5.14715	5.13288	7.87318	3.9814	4.59727	6.09859	5.79805	3.24819	4.78771	6.82289	4.97495	10.6678	10.4243	3.81694	1.12155	-0.45071	-0.314348	-2.19267
soil.hip.UTK.K016.03.2016.05.18.day13	6.14404	7.36343	1.44729	5.47073	9.83158	6.50966	5.58946	6.6382	5.11859	5.62864	4.20801	4.54166	5.90461	5.62128	1.46735	2.19844	9.10126	-0.976089	3.37536	0.431041	8.59812	8.63163	8.66779	8.40921	7.22049	6.53301	5.75713	7.03018	8.45337	7.04324	6.77849	8.71547	8.68227	11.3885	5.83627	7.98917	9.7145	9.37011	4.70636	6.29442	7.19089	4.82735	13.862	13.2797	5.3655	1.61027	-0.489023	-0.286027	-2.33704
soil.hip.UTK.K016.03.2016.05.19.day14	3.36639	3.42648	-0.706026	2.09225	4.40069	2.60234	2.11223	2.61228	2.12267	1.95792	1.39389	1.89487	2.74364	4.00064	0.164951	0.496256	3.55731	-1.89414	1.12652	-1.95304	3.80279	3.71736	3.7045	3.72954	3.05926	2.24722	2.35726	2.48627	2.97793	2.7482	2.08452	3.18991	3.87523	5.71065	2.02966	3.25023	4.75586	4.78057	1.69857	1.51563	5.1385	2.14368	9.09979	9.19814	1.31896	-0.622858	-0.179052	-0.68507	-2.81504
soil.hip.UTK.K016.03.2016.05.20.day15	5.11754	5.55696	0.58865	3.89253	5.80538	3.95579	3.51025	4.49116	4.24822	4.28095	3.03133	4.31478	4.34312	5.50021	0.880991	2.84022	5.64565	-0.97065	1.12664	-0.691533	4.96758	4.53691	4.8384	4.78918	4.58327	3.92083	3.33775	4.30183	4.44215	4.47876	3.72325	4.98514	5.203	7.00711	3.70605	4.44106	6.16913	5.92929	3.54177	4.02923	7.41344	4.37236	10.6439	10.6988	3.45919	1.09993	0.375815	0.906839	-2.14897
soil.hip.UTK.K016.03.2016.05.21.day16	-0.246155	1.08952	-1.64984	0.737869	3.91879	-0.15817	-0.519725	-0.0414775	-0.404907	0.975197	-0.920387	-1.68645	-1.42788	0.521661	-0.100221	-0.237513	1.28849	-1.39788	0.712776	-2.65601	2.04673	1.46441	1.9382	1.70118	1.20805	-0.325398	0.330357	0.40384	0.964082	0.774427	0.0166961	0.359504	1.436	1.7735	-0.136716	1.20465	2.69746	2.52676	-0.452117	-0.127581	4.10281	-0.167921	10.5083	11.3177	-1.90167	-2.12038	-0.198757	-0.868114	-1.91026
soil.hip.UTK.K016.03.2016.05.22.day17	2.87785	2.24557	-1.34848	1.27514	5.52122	1.29091	0.86916	0.891789	1.96193	1.65258	1.18376	0.347227	1.53317	1.34487	0.169402	0.5592	5.28708	-0.408812	0.0890663	-1.1619	5.35716	4.85968	5.57727	5.36383	2.3486	0.683465	0.869613	1.42251	5.11109	1.06724	1.09462	4.62555	6.12665	6.31385	1.51676	5.31702	6.15643	6.06961	1.69745	1.39254	4.68141	1.06157	9.14497	9.82241	1.0315	-0.537327	-0.379507	-0.909455	-2.18059
soil.hip.UTK.K016.03.2016.05.23.day18	7.29505	6.9321	3.88444	4.75109	5.30071	7.41553	5.68574	7.41726	6.54227	4.73313	6.05101	6.40045	6.60854	6.32851	5.46921	3.27813	6.51064	6.88915	6.46118	5.81368	7.56639	7.69284	7.03051	7.07398	6.75894	6.60326	6.65326	7.1829	7.36575	6.38582	7.04178	7.14086	6.88392	9.49049	6.20054	6.32663	6.58557	6.26233	5.68764	6.38897	7.53909	6.28997	7.90844	7.47545	5.51621	1.62666	-0.615997	-0.720653	-2.01316
soil.hip.UTK.K016.03.2016.05.24.day19	3.7103	1.96289	-1.45128	2.85027	6.87734	1.87027	1.73355	1.89521	2.91178	2.95027	1.76018	0.267195	2.40472	2.20089	0.206453	1.77987	6.93149	-1.45661	0.479252	-1.10968	6.78158	6.28262	7.12481	6.99518	3.17188	1.40562	1.62822	2.54583	6.72245	1.839	1.58937	6.4921	8.03118	8.16241	2.55965	7.04588	8.09283	8.04975	2.22391	2.17075	5.76722	1.86668	11.3414	11.4538	1.12164	0.0187439	-0.236587	-0.595047	-2.41132
soil.hip.UTK.K016.03.2016.05.25.day20	5.51909	5.64616	0.337175	4.56094	7.61061	4.08722	4.13542	4.65	4.05265	5.70061	4.48865	3.71257	3.81935	4.42723	1.98343	3.74985	9.41323	0.298975	2.71654	2.35888	7.33881	7.21533	7.66475	7.59304	5.21213	4.02314	3.84416	4.887	7.34084	4.53456	4.48309	7.45102	8.03174	8.03159	4.74679	7.60887	8.29992	8.18982	4.70563	4.40031	6.74053	3.89343	11.8862	13.0676	5.11288	1.67991	-0.251624	-0.542425	-1.83928
soil.hip.UTK.K016.03.2016.05.26.day21	3.782	1.89398	-1.06941	2.34705	7.47031	1.37255	1.25199	1.93485	2.86656	1.93759	1.662	0.593746	2.74615	1.70198	1.15559	1.11845	7.54879	-0.80873	0.257628	-0.698488	7.97401	7.37875	8.28481	8.19116	3.08059	0.832791	1.96455	2.86422	8.01601	2.11961	1.86851	7.87389	8.83604	8.7695	1.93297	7.78382	8.79887	8.70074	2.4552	1.54274	4.9099	1.70669	11.7713	11.4076	0.412827	-0.666955	-0.226749	-0.958108	-2.38574
soil.hip.UTK.K016.04.2016.10.07.day12	4.4069	4.77283	2.63805	3.44539	-0.0927619	3.95404	4.37994	3.85851	3.79469	2.82229	3.51962	4.25346	4.89382	3.69581	1.25945	2.53821	3.8475	-2.49449	0.664354	-1.09561	3.89766	4.2728	3.51537	3.4144	3.98148	4.22053	3.23733	3.77645	3.68426	3.95453	3.68309	3.69304	4.2727	6.67043	4.04746	3.66586	4.63852	4.75434	2.92294	2.82046	4.94149	2.6787	2.32083	2.45997	4.18195	1.53646	1.16221	0.943155	-0.225666
soil.hip.UTK.K016.04.2016.10.08.day13	5.07244	5.42539	2.1754	4.5391	1.80638	4.70168	3.93667	4.7139	4.31766	4.29282	3.86858	4.89794	4.71432	4.42137	3.03386	3.29555	4.78998	0.825236	2.9353	2.68007	4.48502	4.83124	4.27179	4.2372	4.44884	4.56541	3.88555	4.48259	4.37869	4.22247	4.34604	4.20413	4.3701	5.95179	4.09004	3.78879	4.56009	4.36569	3.64992	4.58388	6.33402	3.86047	7.7238	7.20546	4.53558	1.19482	-0.127644	-0.119944	-1.98116
soil.hip.UTK.K016.04.2016.10.09.day14	4.46209	5.51514	3.24465	5.34025	1.56932	3.74635	3.49539	3.97698	3.51267	3.65358	3.79667	4.79917	3.99032	4.174	5.65641	3.79888	4.43665	1.26753	2.89096	2.69839	3.66688	3.90847	3.59737	3.57124	3.69974	3.66555	3.29288	3.68775	3.66219	3.56831	3.60189	3.53145	3.62929	4.72804	3.34107	3.21526	3.92026	3.79825	3.12827	5.31336	6.03875	3.67362	7.88237	7.17072	4.67715	0.922308	-0.118689	-0.435188	-2.17932
soil.hip.UTK.K016.04.2016.10.10.day15	3.62024	4.80189	2.0343	3.68178	-0.20242	3.07592	3.2716	3.36298	2.69184	1.92706	2.91338	4.25087	3.55985	3.13819	1.42513	2.24159	3.24081	-1.85953	-0.224551	-0.24478	2.95153	3.25444	2.75522	2.71455	3.18429	3.28698	2.6446	3.22583	2.94167	3.2483	2.95342	3.0107	3.36876	4.6016	3.14088	2.8632	3.62661	3.67822	2.18503	3.71799	4.99178	2.0544	2.30538	2.56604	3.96821	1.2124	0.277488	0.571614	-1.2905
soil.hip.UTK.K016.04.2016.10.11.day16	3.6842	4.93343	0.732729	4.2925	0.845296	3.30075	3.23768	3.62942	2.60194	2.33381	3.0058	4.07651	3.44064	3.0545	2.21253	2.66377	3.42617	-0.470547	0.371899	0.649436	3.14618	3.57442	3.10245	2.95358	3.53649	3.60016	2.56754	3.48474	3.15797	3.47438	3.06414	3.36072	3.50296	4.70701	3.93162	3.49343	3.94418	3.79019	2.32827	3.23862	4.79798	1.80516	2.61151	3.07687	4.16284	1.17267	0.0823521	0.328144	-1.50467
soil.hip.UTK.K016.04.2016.10.12.day17	4.17186	4.91485	1.98907	4.1915	0.791219	3.653	3.81226	3.82962	3.36902	2.33476	3.41523	4.26055	3.75936	3.19288	2.74546	2.70269	3.2708	-0.24701	0.195306	0.761079	3.64989	3.85592	3.34106	3.30461	3.6669	3.7392	3.00846	3.64601	3.4582	3.67383	3.35566	3.52397	4.15452	5.35725	3.82228	3.61646	4.28482	4.15299	2.67796	3.56866	5.31908	2.49045	1.59807	1.67586	4.53781	1.07554	-0.331027	-0.699096	-2.3141
soil.hip.UTK.K016.04.2016.10.13.day18	3.62849	3.24919	2.77252	5.88621	2.10114	3.47031	3.20915	3.59666	2.69458	2.03308	2.98792	3.1682	3.40828	2.25588	5.19919	4.85888	2.78823	2.11899	1.94281	2.5187	3.2721	3.4701	2.92859	2.90868	3.60877	3.46355	2.58038	3.38312	2.88964	3.22361	2.83967	3.31717	3.81185	4.27266	3.77156	3.37862	3.82761	3.78238	2.53475	4.76198	4.9284	1.86283	6.39961	6.66094	2.79946	0.80274	-0.536151	-0.718623	-2.46755
soil.hip.UTK.K016.04.2016.10.14.day19	5.08102	5.65799	1.26133	4.29997	0.165169	4.37664	4.2223	4.44122	3.72092	2.48697	4.0847	5.09882	4.85989	3.41508	1.31979	3.0885	3.91399	-1.46904	0.421334	0.552989	4.22146	4.61341	3.9782	3.84881	4.34669	4.4289	3.58159	4.39265	4.07752	4.3994	4.08829	4.19955	4.30585	6.21488	4.22776	3.94408	4.74094	4.54995	3.05285	3.91939	5.56787	3.07823	3.32813	3.40198	4.42701	1.62039	0.296213	0.802937	-1.37946
soil.hip.UTK.K016.04.2016.10.15.day20	3.79967	3.88575	0.694364	3.74411	-0.0526718	3.9078	4.00555	3.66935	3.69282	2.15224	3.663	3.82589	4.32393	2.82227	1.17884	2.43451	3.22806	-1.4454	-0.133107	-0.688016	3.83667	4.09666	3.52635	3.48808	3.97179	4.13526	2.98497	3.41835	3.66138	3.94487	3.62737	3.77161	4.12979	6.28719	4.13006	3.72277	4.44162	4.29531	2.40262	3.06645	5.25214	1.80392	1.97841	2.17678	4.01076	1.41821	0.208475	0.75562	-1.52836
soil.hip.UTK.K016.04.2016.10.16.day21	5.78547	5.58063	2.69349	5.20463	2.10792	6.07042	6.31538	5.45644	6.30156	4.25558	5.60296	5.53373	5.95289	3.98851	4.95874	3.68803	4.87324	2.09357	1.08485	0.8552	6.00563	6.13043	5.28067	5.45423	6.11481	6.13879	4.83134	5.39514	5.42648	5.95836	5.51315	5.52274	6.56586	9.11405	6.92617	6.45434	7.16246	6.5638	4.1292	4.92596	6.22686	2.7605	6.60432	6.1973	5.79463	2.59179	0.301018	0.92015	-1.54205
soil.hip.UTK.K016.05.2016.10.07.day12	5.48178	5.90887	4.16166	4.33609	6.4286	4.93549	4.99263	4.86054	5.35479	3.65142	4.37899	5.16522	4.84458	4.88269	1.64787	1.38159	5.10433	0.158357	2.97559	2.72798	5.17497	4.84742	4.87747	4.79248	5.01662	5.1331	4.04328	4.98105	5.1518	5.04913	4.59578	4.97411	5.67162	7.19525	4.78029	4.83202	5.81058	5.84489	3.77126	6.57305	6.77596	6.05731	2.90925	2.99967	4.72892	2.17161	0.244868	0.617635	-1.47641
soil.hip.UTK.K016.05.2016.10.08.day13	6.64339	7.6112	3.23277	4.63458	5.75365	5.49858	5.37626	5.76485	5.35773	4.19728	5.20955	5.5228	5.73424	6.46768	1.4245	1.9017	6.84119	-0.351035	3.60309	2.77289	6.41819	6.15703	6.25715	6.0952	5.9133	5.90213	5.08836	5.86603	6.20248	5.85124	5.79281	6.29368	6.58421	8.11606	5.53145	5.84144	6.94866	6.82822	4.97727	5.92557	6.82508	5.27447	4.23816	4.84471	5.20131	1.48404	0.148704	0.335192	-1.44921
soil.hip.UTK.K016.05.2016.10.09.day14	6.23321	6.30915	3.29689	4.34014	4.33145	5.07405	5.33855	5.3346	4.92573	3.2243	4.91643	4.95659	5.78914	5.36823	1.40055	1.64832	5.53063	-1.6725	2.01385	1.70109	5.55385	5.72925	5.42479	5.14768	5.3543	5.48454	4.40712	5.25139	5.62727	5.51748	5.05277	5.68604	6.09233	8.1141	5.31648	5.50852	6.42463	6.45628	3.98955	4.5147	6.15759	4.46407	3.62327	3.67476	4.56215	1.33706	-0.310323	0.0368552	-1.65613
soil.hip.UTK.K016.05.2016.10.10.day15	5.66514	5.58596	3.92383	4.18654	5.26787	4.92093	5.09363	4.96873	5.9703	3.2408	4.44718	5.02565	5.61786	4.53424	1.9503	1.92955	4.64694	-1.08614	3.09552	2.81091	4.97633	5.31265	4.57627	4.55499	5.00285	5.23577	4.29405	5.04091	5.03168	5.28388	4.72659	4.99172	5.06658	7.30702	4.79612	4.70441	5.45765	5.44043	3.74206	5.45905	5.38309	5.02089	3.03342	3.03672	4.6084	2.33348	0.940697	1.17383	-1.19852
soil.hip.UTK.K016.05.2016.10.11.day16	5.69097	5.26313	2.76542	4.82446	5.41969	5.17317	5.07267	5.08031	6.80861	4.31522	4.28674	4.644	5.24438	4.26151	3.19241	2.6538	4.95739	-0.466269	2.50154	1.71254	5.57727	5.58743	4.96871	4.92602	5.2177	5.61343	4.32522	5.22239	5.31706	5.27988	4.92425	5.13634	5.49106	7.81828	5.16772	4.97921	5.95875	5.78558	3.90051	5.66878	6.29822	5.37839	8.56216	7.18195	4.48336	2.29894	0.875278	1.18853	-1.38875
soil.hip.UTK.K016.05.2016.10.12.day17	6.26469	6.67804	3.01455	6.09699	6.30655	5.69615	5.78477	6.04979	6.24039	4.95901	4.67485	5.15887	5.79023	4.84154	2.80505	3.05186	5.80078	-0.402059	2.7058	1.28488	6.16225	6.04787	5.75131	5.71161	6.20518	6.354	5.05313	6.01119	5.89392	6.31784	5.54097	5.87191	6.57119	8.49423	5.97336	5.92528	7.03476	6.79835	4.68961	5.98209	7.44378	4.85271	9.35319	8.32167	5.24211	2.31325	-0.0417944	0.724974	-1.74856
soil.hip.UTK.K016.05.2016.10.13.day18	6.81462	6.95696	3.49486	4.8912	2.99811	5.85336	6.12547	5.91956	7.50485	4.72388	5.1881	6.69213	6.45816	4.95642	2.22902	3.69989	5.37016	-0.393309	1.4779	1.58697	5.91066	6.38759	5.2693	5.28674	5.87905	6.01416	4.99095	6.01188	5.66534	6.24601	5.61857	5.72255	5.67038	8.13463	5.75711	5.39798	6.39453	6.02722	5.08231	6.70924	6.56195	6.38792	4.31636	4.212	6.40816	3.74484	1.24251	2.07052	-0.945277
soil.hip.UTK.K016.05.2016.10.14.day19	7.11353	6.83149	3.04724	5.9434	4.49279	6.38576	5.81336	6.57525	7.89944	5.75729	5.77289	6.25285	6.93896	4.62993	3.50548	4.07582	6.13491	-0.0855743	2.67424	3.20751	6.59439	6.7203	5.84837	5.8864	6.2485	6.72307	5.39382	6.7102	6.45343	6.47255	5.94429	6.20111	6.30032	8.46915	6.05261	5.4794	6.69701	6.14343	5.47412	7.29464	7.43619	6.33846	9.46999	8.18322	5.75772	3.34234	1.01102	2.23001	-0.953072
soil.hip.UTK.K016.05.2016.10.15.day20	5.30573	5.39625	2.93747	5.04483	2.94661	5.04899	4.94277	5.24061	5.41415	3.83534	4.36818	6.0989	5.35377	3.69336	1.99576	2.89332	4.6072	-1.17681	1.19537	1.72556	4.96833	5.26925	4.55249	4.54997	5.23321	5.42145	4.42021	5.3515	4.85158	5.36711	4.77065	4.95242	4.90481	6.66204	4.82188	4.40441	5.38494	5.34104	3.91094	7.24662	6.38364	4.52576	8.36849	7.12579	4.80142	2.51876	0.589684	1.11705	-1.36296
soil.hip.UTK.K016.05.2016.10.16.day21	5.55754	5.50425	2.22246	4.44745	4.04403	4.95906	4.646	5.16175	5.89455	4.076	4.13041	4.99109	5.0782	4.01024	1.35421	2.74064	4.63826	-0.654925	1.57213	1.76782	5.18435	5.30123	4.66028	4.56567	5.16847	5.33112	4.42873	5.28893	4.96803	5.05539	4.78261	5.01638	5.03519	6.95893	4.86594	4.77198	5.45471	5.31054	3.91099	6.36052	6.40973	5.34946	8.26219	7.02926	4.48744	2.30884	0.757578	0.713272	-1.22146
soil.hip.UTK.K016.06.2016.10.16.day12	4.84771	5.58332	2.60838	6.47212	4.63076	4.4455	4.10581	4.59827	3.83998	4.0843	3.63258	5.81723	4.36512	4.46065	2.82133	4.05662	5.10506	-0.244254	3.66152	2.98763	4.58667	4.49555	4.41995	4.23506	4.40803	4.43024	3.58301	4.46333	4.42374	4.2483	4.07963	4.47805	5.03316	6.12491	4.36706	4.36651	5.13391	5.05116	3.42467	7.26011	6.94092	4.416	10.9313	10.1222	4.46039	1.75149	0.406398	0.94558	-1.6413
soil.hip.UTK.K016.06.2016.10.17.day13	4.86344	5.34255	1.55432	5.05646	2.2988	4.28095	3.97473	4.60698	4.05926	3.39853	3.75641	4.71998	4.37237	3.59417	1.3562	2.51761	4.42429	-0.0342084	2.59681	1.52928	4.50789	4.54223	4.13131	3.98783	4.23143	4.41188	3.67081	4.44493	4.16267	4.18554	3.97296	4.24839	4.75013	6.17402	4.2134	4.1069	4.86505	4.74484	3.22819	5.56424	6.36692	3.95758	8.4265	7.47976	4.36211	1.48184	-0.0355826	0.327885	-2.01344
soil.hip.UTK.K016.06.2016.10.18.day14	5.70341	5.56109	1.55162	4.35533	1.90012	5.1974	5.02678	4.99319	5.94586	3.93357	4.28582	5.19443	5.36062	4.02987	1.2252	2.40626	4.68325	-1.08866	1.7947	1.58453	5.11227	5.45604	4.60987	4.53391	4.99981	5.39759	4.33066	5.14589	4.89273	5.29035	4.74188	4.99215	5.17271	7.52486	4.85329	4.49807	5.29229	5.30836	3.6888	5.64751	6.40624	5.11088	7.63371	6.44773	4.58612	2.02852	0.205405	0.725141	-1.67435
soil.hip.UTK.K016.06.2016.10.19.day15	6.51783	6.34593	1.71215	5.6579	4.35314	5.96177	5.75248	6.0673	6.82807	4.47482	5.04554	5.89991	5.94715	4.44546	3.8091	3.34185	5.30943	-0.124482	3.45537	4.16222	6.13797	6.31577	5.52374	5.50633	5.91487	6.06627	5.13572	6.31724	5.99532	6.06721	5.57299	5.89465	6.35093	8.58137	5.76927	5.64714	6.52288	6.30885	4.40314	7.14291	6.94091	5.68334	8.59877	7.49912	5.65902	3.18796	0.167821	0.867579	-1.46762
soil.hip.UTK.K016.06.2016.10.20.day16	5.72157	5.20511	2.70858	4.6808	1.83937	5.10309	5.64217	4.90781	6.42981	3.14639	4.83111	5.10037	5.76391	3.98227	2.76602	2.45295	4.30206	-0.308687	2.03583	3.59683	5.03077	5.44246	4.33171	4.4353	4.8977	5.26698	4.44155	5.01865	4.91619	5.34352	4.48763	4.80103	5.39464	7.58455	5.0161	4.81374	5.62309	5.6842	3.5778	5.86387	5.44718	3.64265	6.17733	5.52056	4.8506	2.83906	0.532426	0.919581	-1.38652
soil.hip.UTK.K016.06.2016.10.21.day17	5.88442	5.45556	1.13355	3.97809	1.34249	5.17735	4.78349	5.15867	6.5718	3.83592	4.23636	5.82939	5.25413	3.28945	0.499672	1.92405	4.25118	-1.2417	-0.255244	-0.634276	5.30768	5.57376	4.56617	4.4887	4.94043	5.25552	4.31645	5.30137	4.77937	5.14019	4.68347	4.81336	4.96892	7.46581	4.99323	4.59751	5.43968	5.07347	3.69407	6.7411	6.2692	4.87795	7.06655	5.87967	4.96416	2.86694	0.563307	1.19309	-1.6786
soil.hip.UTK.K016.06.2016.10.22.day18	5.00516	4.68141	0.889659	5.25513	2.31069	4.82473	4.54089	5.13987	4.74272	3.25443	3.86544	5.02958	4.627	3.07411	3.28407	3.23837	4.06186	0.00104145	2.07678	1.87462	4.78603	5.09544	4.30266	4.29159	4.9144	5.03344	3.98702	5.17016	4.66574	4.84595	4.41185	4.79775	5.13358	6.8586	4.88215	4.47687	5.16639	5.18536	3.45174	6.36031	6.08758	3.37645	7.31006	6.68777	4.13833	1.99259	0.323515	0.772056	-1.84315
soil.hip.UTK.K016.06.2016.10.23.day19	6.21163	5.6718	1.01673	4.76454	2.05408	5.68554	5.50732	5.6171	6.28133	3.71406	4.44652	5.9894	5.98303	3.97453	1.33204	2.51463	4.77607	-1.66867	1.84584	1.52264	5.69124	6.01694	5.133	5.08841	5.47119	5.65971	4.65133	5.81914	5.52664	5.69444	5.25223	5.49328	5.72721	8.2951	5.42165	5.22327	6.14815	5.99441	4.05545	5.89102	6.49223	4.9323	8.19461	7.09363	4.73853	2.41407	0.463652	1.04336	-1.73475
soil.hip.UTK.K016.06.2016.10.24.day20	5.30681	6.93663	3.31914	5.36105	1.39918	4.46947	4.5094	4.69887	4.58356	3.8602	4.26523	6.0671	4.53487	4.17137	5.23299	3.37538	4.8826	0.825288	1.10772	1.67935	4.46447	4.74177	4.24769	4.17575	4.76989	4.63127	3.99665	4.65582	4.26209	4.57159	4.27084	4.48226	4.69389	6.25752	4.36218	4.27118	5.19519	4.83543	3.71524	7.54793	6.37498	4.03157	7.70544	7.36866	6.04115	2.02118	0.394499	0.959789	-1.81192
soil.hip.UTK.K016.06.2016.10.25.day21	5.84357	5.42675	1.72173	3.81376	2.3387	5.01433	4.77222	4.96277	4.99111	2.71405	4.40108	4.99302	5.50386	3.89386	1.48717	1.83325	4.31073	-0.74833	3.1048	3.29959	5.17098	5.63228	4.75818	4.61924	4.77959	4.97821	4.1081	5.21624	5.01572	5.02961	4.59284	5.06543	5.33469	7.50821	4.68992	4.60492	5.3741	5.13111	3.57514	5.86312	5.8079	4.34228	3.18404	3.04045	4.82955	2.09806	-0.26351	0.233326	-1.74725
[truncated: 39 more rows]
[truncated: 183 more columns]

## Sheet: fig_2d-e_STAFS
	soil.hip.SHSU.2016.064.2016.08.25.day1	soil.hip.SHSU.2016.067.2016.09.16.day1	soil.hip.SHSU.2016.072.2016.11.04.day1	soil.hip.SHSU.2017.045.2017.12.12.day1	soil.hip.SHSU.2017.046.2017.12.19.day1	soil.hip.SHSU.2016.011.2016.04.16.day2	soil.hip.SHSU.2016.011.2016.04.17.day3	soil.hip.SHSU.2016.024.2016.04.17.day3	soil.hip.SHSU.2016.064.2016.08.26.day2	soil.hip.SHSU.2016.072.2016.11.05.day2	soil.hip.SHSU.2016.072.2016.11.06.day3	soil.hip.SHSU.2016.076.2016.11.23.day2	soil.hip.SHSU.2016.076.2016.11.24.day3	soil.hip.SHSU.2016.076.2016.11.25.day4	soil.hip.SHSU.2017.043.2017.12.02.day3	soil.hip.SHSU.2017.043.2017.12.03.day4	soil.hip.SHSU.2017.045.2017.12.13.day2	soil.hip.SHSU.2017.045.2017.12.14.day3	soil.hip.SHSU.2017.045.2017.12.15.day4	soil.hip.SHSU.2017.045.2017.12.16.day5	soil.hip.SHSU.2017.045.2017.12.17.day6	soil.hip.SHSU.2017.046.2017.12.20.day2	soil.hip.SHSU.2017.046.2017.12.21.day3	soil.hip.SHSU.2016.007.2016.04.19.day5	soil.hip.SHSU.2016.007.2016.04.22.day8	soil.hip.SHSU.2016.007.2016.04.23.day9	soil.hip.SHSU.2016.007.2016.04.24.day10	soil.hip.SHSU.2016.011.2016.04.18.day4	soil.hip.SHSU.2016.011.2016.04.19.day5	soil.hip.SHSU.2016.011.2016.04.21.day7	soil.hip.SHSU.2016.011.2016.04.22.day8	soil.hip.SHSU.2016.011.2016.04.23.day9	soil.hip.SHSU.2016.011.2016.04.24.day10	soil.hip.SHSU.2016.024.2016.04.18.day4	soil.hip.SHSU.2016.024.2016.04.19.day5	soil.hip.SHSU.2016.024.2016.04.21.day7	soil.hip.SHSU.2016.024.2016.04.22.day8	soil.hip.SHSU.2016.024.2016.04.23.day9	soil.hip.SHSU.2016.024.2016.04.24.day10	soil.hip.SHSU.2016.064.2016.08.27.day3	soil.hip.SHSU.2016.064.2016.08.29.day5	soil.hip.SHSU.2016.064.2016.08.30.day6	soil.hip.SHSU.2016.064.2016.08.31.day7	soil.hip.SHSU.2016.064.2016.09.01.day8	soil.hip.SHSU.2016.065.2016.08.27.day3	soil.hip.SHSU.2016.065.2016.08.28.day4	soil.hip.SHSU.2016.065.2016.08.30.day6	soil.hip.SHSU.2016.065.2016.08.31.day7	soil.hip.SHSU.2016.065.2016.09.01.day8
[truncated: 202 more rows]
[truncated: 153 more columns]

[truncated: 26 more sheets: fig_2d-e_FIRS, fig_3a, fig_3b, fig_3c, fig_3d-4a-b_dist, fig_3d-4a-b_ord, fig_4c, fig_5a, fig_6a, fig_6b, fig_6c, fig_6d, fig_6e, ED_fig_1a-b, ED_fig_2a-b, ED_fig_2c-f, ED_fig_2g-h, ED_fig_3a-b_taxonomy, ED_fig_3a-b_mapping, ED_fig_3d …]
